# Supplementary material for: Neonatal BCG vaccination is associated with a long-term DNA methylation signature in circulating monocytes
Source: Sci Adv. 2022 Aug 5;8(31):eabn4002. doi: 10.1126/sciadv.abn4002 (PMC9355358; doi:10.1126/sciadv.abn4002)
Supplement: Supplementary file 2 — Tables S1 to S8 [file sciadv.abn4002_tables_s1_to_s8.zip]

Archive with 8 entries (8 files):
- sciadv.abn4002_table_s1.xlsx
- sciadv.abn4002_table_s2.xlsx
- sciadv.abn4002_table_s3.xlsx
- sciadv.abn4002_table_s4.xlsx
- sciadv.abn4002_table_s5.xlsx
- sciadv.abn4002_table_s6.xlsx
- sciadv.abn4002_table_s7.xlsx
- sciadv.abn4002_table_s8.xlsx
