# Supplementary material for: Neonatal BCG vaccination is associated with a long-term DNA methylation signature in circulating monocytes
Source: Sci Adv. 2022 Aug 5;8(31):eabn4002. doi: 10.1126/sciadv.abn4002 (PMC9355358; doi:10.1126/sciadv.abn4002)
Supplement: Supplementary file 2 — Tables S1 to S8 [file sciadv.abn4002_tables_s1_to_s8.zip › sciadv.abn4002_table_s1.xlsx]

## Sheet: LIMMA_summary_all_cytokines_all
Cytokine	P.Value_d1R_v_d1D	P.Value_d1R_v_d1B	P.Value_d7R_v_d7D	P.Value_d7R_v_d7B	d1_RPMI_mean	d1_BCG_Denmark_mean	d1_BCG_Bulgaria_mean	d6_RPMI_mean	d7_RPMI_mean	d7_BCG_Denmark_mean	d7_BCG_Bulgaria_mean
TRAIL	0.0330789	0.0167471	0.0152263	0.608412	8.46855	9.91765	9.91134	2.33514	4.54127	5.48916	4.77009
IFN_gamma	0.0926158	0.129618	0.020878	0.355411	5.85265	6.39647	6.36314	3.47171	5.20633	6.26021	5.91404
CTACK	0.0397465	0.0635023	0.02283	0.0946463	8.37536	9.6434	9.57559	5.07382	6.54631	8.11626	7.5633
IL_9	0.0165005	0.224118	0.0237473	0.0493297	7.6916	8.45823	8.15964	5.37407	7.22425	8.84887	8.63807
TNF_beta	0.0138841	0.10004	0.0247709	0.0440884	8.21768	8.94617	8.75281	5.39362	7.5896	9.71507	9.20611
RANTES	0.0393626	0.35745	0.0248152	0.046978	8.90842	9.53594	9.24185	5.9953	8.61755	10.8868	10.3053
IL_1_alpha	0.0311728	0.0351022	0.0259496	0.261627	7.19154	8.77626	8.69495	3.15299	6.49031	7.31486	6.91191
SDF_1alpha	0.0526457	0.131122	0.0373809	0.131241	7.91842	8.47225	8.36084	5.69075	7.52699	8.29256	8.03373
IL_6	0.11012	0.138909	0.0406319	0.107892	14.1315	15.3361	15.6735	1.49262	8.9133	13.2722	12.4636
IL_1_beta	0.0285291	0.0150542	0.0472733	0.377227	9.62874	10.7959	10.7822	-0.720232	3.42546	4.64351	3.90207
TNF_alpha	0.00209359	0.00883278	0.0525865	0.132044	11.7136	13.1242	12.97	4.35544	10.7416	13.5647	12.6861
MIF	0.183612	0.820717	0.0534729	0.979067	11.3139	11.7187	11.3565	8.18824	8.99833	9.35284	9.00511
IL_2	0.0109293	0.0225676	0.0578585	0.14239	6.02574	7.3253	7.2069	1.25338	5.39643	7.15904	6.44609
MIP_1beta	0.0532642	0.195832	0.063378	0.363325	12.5233	14.6745	14.2605	4.92448	12.2425	13.2366	12.8307
IL_2Ralpha	0.0281878	0.0338733	0.0713509	0.4781	6.46153	7.57275	7.58776	3.79514	5.82706	6.53204	6.05745
IL_5	0.0175365	0.0449229	0.0746533	0.316121	9.39656	10.5582	10.3441	7.46907	8.92975	9.42469	9.18269
IL_17	0.0317695	0.0253244	0.105408	0.348002	6.53854	7.75885	7.74005	2.05033	5.75601	6.08869	6.22473
GRO_alpha	0.0203103	0.162127	0.121062	0.116166	13.4029	14.2305	14.0638	7.97587	11.3399	12.1391	11.7641
IP_10	0.109942	0.0569751	0.13451	0.165888	7.77388	8.0357	8.09363	6.82427	11.5484	14.622	14.2193
IL_10	0.0457884	0.0471937	0.151534	0.2894	5.62445	7.56987	7.34857	2.37462	7.96114	7.50214	7.29164
IL_16	0.0852243	0.0853198	0.172124	0.917993	8.57365	9.10624	9.08565	5.23113	7.22895	7.52378	7.24753
LIF	0.0262929	0.0258676	0.172743	0.915919	8.23126	9.39111	9.35915	5.39211	7.66573	7.97353	7.69484
IL_1ra	0.260608	0.769981	0.175779	0.952088	13.9352	14.1384	13.8646	12.7839	12.7524	13.1618	12.7678
M_CSF	0.130551	0.547336	0.202659	0.901615	6.16108	6.74604	6.44672	3.45286	4.94748	5.58604	5.00036
Basic_FGF	0.0234014	0.0260359	0.214017	0.512139	7.28073	8.24517	8.25998	4.10165	6.92695	7.17481	7.02857
GM_CSF	0.087431	0.0968503	0.264421	0.335238	6.60033	8.28916	8.01243	-0.121863	3.39204	6.72022	5.94289
MIG	0.0358441	0.0416062	0.27199	0.213602	6.76208	7.56549	7.55505	7.67233	9.8196	16.356	15.3737
IL_15	0.022855	0.0488811	0.28882	0.389031	8.14671	9.61174	9.53736	5.41947	8.50745	8.09082	8.13953
Eotaxin	0.339886	0.472976	0.292194	0.601264	3.42385	4.36695	4.18571	1.18903	3.14307	3.7	3.46806
SCF	0.02032	0.0518981	0.315375	0.204695	7.67399	8.55079	8.46638	4.99204	6.92298	7.07412	6.7295
IFN_alpha	0.058857	0.0758261	0.319	0.971928	5.12507	6.09369	6.07305	1.2455	4.67367	4.91131	4.66278
IL_12_p40	0.0323314	0.036682	0.334882	0.857499	8.38628	9.38437	9.34555	5.27367	7.74729	8.02822	7.69208
VEGF	0.0187682	0.201908	0.345627	0.459359	7.81183	9.06513	8.68624	6.28574	8.73334	8.42672	8.57096
IL_4	0.117177	0.132612	0.375743	0.907491	4.7649	5.6779	5.63558	0.041243	4.13488	4.4049	4.17473
beta_NGF	0.0769098	0.330771	0.397179	0.783914	3.40327	5.02981	4.55176	0.695994	3.55925	4.09997	3.70752
PDGF_BB	0.125402	0.0802563	0.46948	0.33323	9.31992	9.71729	9.7054	7.96967	8.88113	9.01745	8.72585
MCP_3	0.291373	0.417547	0.53125	0.103214	9.03624	9.98365	9.64001	3.02928	6.56642	6.44258	5.76855
IL_13	0.811191	0.935638	0.55329	0.711807	1.7941	2.51147	2.08814	0.713696	1.25338	2.16092	1.94785
IL_12_p70	0.920534	0.817349	0.574907	0.786201	4.23665	4.31455	4.41305	1.38073	3.10501	2.53903	2.87421
HGF	0.0192565	0.0394124	0.635195	0.164079	8.94876	10.0373	9.97544	8.95207	8.9396	8.86849	8.58091
MCP_1	0.51755	0.679489	0.650315	0.287097	11.3878	11.4842	11.4419	9.76395	11.3642	11.5294	11.0491
G_CSF	0.00524461	0.0124003	0.826233	0.236294	10.5282	11.9331	11.7817	5.54319	11.1563	11.186	10.8649
SCGF_beta	0.0234039	0.804381	0.842828	0.0193707	13.7895	14.0215	13.8329	14.1179	14.3361	14.3098	13.9549
IL_18	0.0994164	0.370844	0.877084	0.364703	5.26221	5.98609	5.69889	2.21101	4.35854	4.40708	3.8168
