# Supplementary material for: Neonatal BCG vaccination is associated with a long-term DNA methylation signature in circulating monocytes
Source: Sci Adv. 2022 Aug 5;8(31):eabn4002. doi: 10.1126/sciadv.abn4002 (PMC9355358; doi:10.1126/sciadv.abn4002)
Supplement: Supplementary file 2 — Tables S1 to S8 [file sciadv.abn4002_tables_s1_to_s8.zip › sciadv.abn4002_table_s2.xlsx]

## Sheet: Sheet1
id	baseMean	log2FoldChange	pval	Different_at	Associated_Gene_Name	d0_mean_RPKM	R4h_mean_RPKM	D4h_mean_RPKM	B4h_mean_RPKM	d1R_mean_RPKM	d1D_mean_RPKM	d1B_mean_RPKM	d6R_mean_RPKM	d6D_mean_RPKM	d6B_mean_RPKM	Chromosome_Name	Gene_Start	Gene_End	Gene_Biotype
ENSG00000125246	18.0401	1.13203	0.0278921	4 hour	CLYBL	0.285512	0.806936	0.533445	1.01405	3.82999	3.40957	2.51257	11.571	8.49295	8.50707	13	100258919	100549387	protein_coding
ENSG00000147536	41.8917	1.058	0.0306583	4 hour	GINS4	3.5204	1.75555	1.45191	2.02459	2.64662	3.13726	3.23713	3.46354	3.52641	4.30453	8	41386725	41402565	protein_coding
ENSG00000205307	15.3928	1.51655	0.0471802	4 hour	SAP25	0.998265	1.9047	1.14967	3.11957	3.88982	2.787	4.69944	0.152082	0.00830388	0.688373	7	100169855	100171270	protein_coding
ENSG00000226593	27.5089	1.74874	0.0213394	4 hour	AC004258.1	3.54957	11.3109	2.61893	8.37549	8.35834	2.69088	4.60462	18.8439	20.73	16.6639	19	1276020	1279226	protein_coding
ENSG00000234516	7.15868	3.3567	0.0338436	4 hour	AL121758.1	0.230539	0.648369	0.0810692	1.02361	3.1901	2.00778	2.74497	2.61962	5.1386	3.76143	20	627270	629157	protein_coding
ENSG00000254806	6.09404	4.82867	0.00233495	4 hour	SYS1-DBNDD2	0.565825	0.600025	0.0919687	1.25552	0.871572	1.30179	0.653975	0.494009	0.695924	0.512178	20	43991840	44039250	protein_coding
ENSG00000259112	7.04816	Inf	0.0449086	4 hour	NDUFC2-KCTD14	0.676614	1.44491	0.00743004	2.87796	0.00828891	1.64998	0.878428	0.453202	0.464899	0.36497	11	77728017	77790911	protein_coding
ENSG00000146373	19.9632	-1.09825	0.03748	4 hour	RNF217	1.90445	1.36766	1.0759	1.21005	2.77786	1.24386	1.10289	4.1009	4.70802	3.5735	6	125283691	125413779	protein_coding
ENSG00000214140	18.4022	-1.82132	0.047004	4 hour	PRCD	1.0225	1.32687	1.35344	0.928761	1.15978	0.701354	1.03487	1.50642	0.8538	1.0405	17	74523871	74541458	protein_coding
ENSG00000089127	234.141	1.85271	0.00859234	day 1	OAS1	8.83036	12.0125	9.08859	8.32867	13.9328	9.68157	31.87	47.0878	62.5886	73.6807	12	113344582	113369990	protein_coding
ENSG00000119917	295.46	2.21782	0.00235641	day 1	IFIT3	8.45082	9.15297	8.36502	8.18683	6.39438	5.38915	26.8125	16.2514	64.5422	83.4302	10	91087651	91100728	protein_coding
ENSG00000132530	630.585	1.43393	0.0391277	day 1	XAF1	14.2161	19.7944	21.1713	20.6922	20.3369	20.9172	64.2813	9.58689	31.6894	36.9412	17	6658766	6678966	protein_coding
ENSG00000137959	222.28	2.74688	0.0241008	day 1	IFI44L	4.76821	3.05293	4.09326	4.24503	3.27635	3.58445	27.9771	0.833851	5.06024	6.63677	1	79085607	79108484	protein_coding
ENSG00000137965	263.072	1.92325	0.00544593	day 1	IFI44	18.3509	14.4281	13.7826	14.0066	11.8207	10.6212	42.5007	17.9894	21.8249	27.4527	1	79115481	79129763	protein_coding
ENSG00000157601	581.429	2.1022	0.00496785	day 1	MX1	21.3336	12.7594	12.9558	13.4387	14.0554	11.6361	51.7114	9.2763	39.3444	58.9776	21	42792231	42831141	protein_coding
ENSG00000160932	287.94	1.13905	0.043931	day 1	LY6E	22.9426	15.3107	13.5511	14.6239	31.0849	22.5236	50.8656	93.2751	124.582	149.57	8	144099399	144105249	protein_coding
ENSG00000185745	133.223	3.01347	0.000821208	day 1	IFIT1	4.00648	2.04368	2.72424	2.50603	2.03097	1.97017	17.7441	3.37024	5.76425	7.94835	10	91152303	91163745	protein_coding
ENSG00000259141	80.1455	Inf	0.00320002	day 1	AC027323.1	1.33851	0.843248	1.6686	0.137124	2.4548	0.00466688	4.57996	2.45458	0.384419	1.25557	5	89811444	89825401	protein_coding
ENSG00000105663	572.146	-1.54212	0.012157	day 1	MLL4	11.7206	15.8388	15.2298	15.2982	14.0325	14.9676	17.5329	7.08073	6.55299	5.77197	19	36208921	36229779	protein_coding
ENSG00000230567	16.846	-1.91449	0.00963651	day 1	FAM203B	1.08819	0.758583	0.664083	0.58671	0.52582	1.64095	0.795573	0.635214	0.761983	0.639819	8	145437880	145440953	protein_coding
ENSG00000135074	103.811	0.922199	0.0332265	day 6	ADAM19	23.4754	8.76753	9.13486	9.46476	5.72935	8.61224	9.63167	0.375285	1.41106	2.2699	5	156822542	157002783	protein_coding
ENSG00000232941	4.345	Inf	0.012219	day 6	AC090186.1	1.11223	1.01613	1.49489	0.460254	1.14403	1.01305	3.3571	2.42075	0.00365973	1.66984	8	52730143	52730969	protein_coding
ENSG00000262355	9.2673	Inf	0.000942188	day 6	SAMD4A	0.000234323	0.0460453	0.000150239	0.000535762	1.02378e-05	0.000530915	0.0612974	1.00213	0.00350255	1.06957	14	55034638	55255662	protein_coding
ENSG00000185800	14.4792	-1.16314	0.0298613	day 6	DMWD	1.65618	3.01059	2.85124	3.12668	2.40435	3.15925	3.23845	0.629205	1.00802	0.795538	19	46286205	46296060	protein_coding
ENSG00000188177	57.0753	-1.50785	0.0181481	day 6	ZC3H6	1.83788	1.71933	1.81052	1.76197	2.71732	2.46956	2.55678	2.03147	1.98285	2.21696	2	113033171	113097640	protein_coding
ENSG00000241962	124.506	-1.2248	0.0340494	day 6	C2orf15	5.53275	5.40206	7.38099	5.72692	11.3665	9.50123	6.0342	11.4795	8.28244	3.46181	2	99757948	99939204	protein_coding
