# Supplementary material for: Neonatal BCG vaccination is associated with a long-term DNA methylation signature in circulating monocytes
Source: Sci Adv. 2022 Aug 5;8(31):eabn4002. doi: 10.1126/sciadv.abn4002 (PMC9355358; doi:10.1126/sciadv.abn4002)
Supplement: Supplementary file 2 — Tables S1 to S8 [file sciadv.abn4002_tables_s1_to_s8.zip › sciadv.abn4002_table_s3.xlsx]

## Sheet: Sheet1
id	baseMean	log2FoldChange	pval	padj	Associated_Gene_Name	d0_mean_RPKM	R4h_mean_RPKM	L4h_mean_RPKM	D4h_mean_RPKM	B4h_mean_RPKM	d1R_mean_RPKM	d1L_mean_RPKM	d1D_mean_RPKM	d1B_mean_RPKM	d6R_mean_RPKM	d6L_mean_RPKM	d6D_mean_RPKM	d6B_mean_RPKM	d6R_L4h_mean_RPKM	d6L_L4h_mean_RPKM	d6D_L4h_mean_RPKM	d6B_L4h_mean_RPKM	Chromosome_Name	Gene_Start	Gene_End	Transcript_Biotype
ENSG00000000460	81.8394	1.44418	0.00167967	0.0142053	C1orf112	1.33734	2.5888	2.13499	2.19094	2.07893	6.00844	4.7303	5.32091	5.38795	4.52208	5.57528	4.05828	5.05046	2.41138	2.38773	3.17116	4.03227	1	169631245	169823221	processed_transcript
ENSG00000000938	5527.92	-1.439	0.000988714	0.00938639	FGR	322.988	245.29	225.91	240.667	241.692	182.658	98.5863	162.807	151.773	462.917	281.111	467.148	408.895	377.004	285.544	392.839	347.698	1	27938575	27961788	protein_coding
ENSG00000001036	316.476	2.86378	9.1847e-11	1.66796e-08	FUCA2	3.78031	11.9008	5.69367	7.90083	7.35893	46.6866	21.2457	29.0693	25.1665	99.5784	96.3033	92.9013	97.2411	75.8083	73.6291	77.4944	79.5764	6	143816614	143832827	protein_coding
ENSG00000001084	2399.37	2.60468	0.000281249	0.00137779	GCLC	15.406	39.5828	41.0211	36.784	31.5027	68.8018	35.9473	37.2037	27.4644	152.22	135.756	127.359	122.05	133.305	197.852	190.366	217.076	6	53362139	53481768	protein_coding
ENSG00000001461	362.141	-1.53769	0.000316726	0.00152448	NIPAL3	11.7162	7.93626	7.96612	7.68753	7.5118	8.10702	10.4039	8.66258	8.87231	5.45121	3.78186	5.48591	5.19931	2.93843	2.34997	3.42541	4.45409	1	24742284	24799466	protein_coding
ENSG00000001561	221.093	0.864045	0.0404633	1	ENPP4	4.5434	4.69571	6.40376	5.07956	5.43969	4.26054	7.67941	6.5496	7.25035	4.24588	4.94032	6.26573	6.73654	6.44756	5.89495	6.71032	8.77105	6	46097701	46114435	protein_coding
ENSG00000001630	941.044	1.47756	0.0028768	0.0101501	CYP51A1	13.9783	26.0143	18.1564	24.2169	21.4999	30.4013	29.8502	26.7098	25.6295	57.0244	39.5171	45.2703	44.374	51.5237	30.0555	39.6543	33.9927	7	91741465	91772266	protein_coding
ENSG00000002330	59.4566	1.33766	0.00312681	0.0263	BAD	3.83758	8.35378	7.0728	7.29755	7.99276	14.104	18.7077	12.7959	15.0875	17.73	18.3999	14.8473	14.5263	12.0932	11.0735	14.7414	10.8707	11	64037302	64052176	protein_coding
ENSG00000002549	1440.8	1.67748	0.00950089	0.0280353	LAP3	30.5982	58.5023	32.7148	50.9412	45.0416	86.0115	46.4841	54.8019	65.6296	126.283	195.392	437.374	535.118	505.108	487.037	720.748	813.424	4	17578815	17609595	protein_coding
ENSG00000002834	5318.68	1.78349	1.88826e-05	0.000128729	LASP1	46.7785	97.2015	59.5766	80.5849	76.3382	168.367	119.619	140.661	138.444	229.833	168.898	213.115	193.743	100.941	91.6208	105.531	96.8234	17	37026112	37078023	protein_coding
ENSG00000002933	443.539	3.00296	0.00995823	0.0303877	TMEM176A	8.75404	1.54226	0.976466	1.88298	1.85939	28.4668	6.662	15.231	11.5499	47.4459	101.606	82.2937	88.8131	31.2307	68.8542	50.7113	56.3496	7	150497491	150502208	protein_coding
ENSG00000003402	2791.03	-1.51141	0.000679741	0.00295072	CFLAR	173.135	161.627	320.079	230.189	235.652	144.223	151.787	163.403	160.355	87.0028	92.4973	116.34	112.181	530.006	369.13	509.325	546.061	2	201980827	202029033	protein_coding
ENSG00000003756	3316.14	-1.88016	6.27452e-06	4.90686e-05	RBM5	185.311	171.457	153.211	157.557	159.258	136.736	148.13	139.261	141.574	65.6789	69.4965	58.4196	55.297	57.4674	63.3449	55.6131	52.5623	3	50126341	50156454	protein_coding
ENSG00000004399	1729.93	1.33965	0.000977996	0.00932124	PLXND1	33.7216	28.6319	21.8839	25.5525	26.0939	100.993	48.2282	60.9987	50.0168	158.839	164.186	138.913	130.587	73.0361	51.6897	66.0408	53.6905	3	129274018	129325661	protein_coding
ENSG00000004468	85.0364	-4.30864	0.0100462	0.0294358	CD38	7.46557	3.79681	5.45299	4.77552	3.95329	2.09381	2.85107	1.95379	3.0684	0.534907	2.20251	15.5915	13.0169	49.901	57.9337	125.932	161.036	4	15779898	15851069	nonsense_mediated_decay
ENSG00000004478	868.104	2.28217	6.64273e-07	2.49309e-05	FKBP4	12.2591	31.8456	26.0128	28.1534	29.2471	89.5884	67.6087	85.0457	82.2176	62.9289	69.3401	78.5348	80.0536	29.8655	38.4809	36.375	38.6773	12	2904119	2914576	protein_coding
ENSG00000004660	182.09	-1.67592	0.000134533	0.00927723	CAMKK1	6.46901	3.5834	1.78742	2.49446	2.43265	7.75536	3.25577	4.92085	4.30164	7.64795	7.09181	7.84942	6.72574	0.660567	0.864721	0.808496	0.734335	17	3763609	3798185	protein_coding
ENSG00000004779	262.093	1.37851	0.00106506	0.00432983	NDUFAB1	21.2813	45.7068	33.6046	37.3809	36.4515	83.4006	60.6841	57.7611	57.9848	78.6698	78.3941	85.7792	92.4838	64.0252	59.7213	72.5308	64.2095	16	23592323	23607677	protein_coding
ENSG00000004799	455.66	3.03176	4.861e-05	0.000880874	PDK4	1.91104	4.7183	0.834655	2.35441	1.99698	30.9613	6.68063	12.4691	9.19324	65.8999	79.1018	34.0185	34.5427	5.22072	6.94321	7.06242	7.34019	7	95212811	95225803	protein_coding
ENSG00000004866	185.901	1.54952	0.000352653	0.00238302	ST7	4.68831	4.71389	4.62332	4.46454	4.12981	10.2509	6.81497	8.54203	7.26785	16.4615	11.7187	15.2668	13.2642	17.3439	15.5249	17.2906	16.6374	7	116593292	116870157	protein_coding
ENSG00000004961	513.707	-1.41539	0.000608088	0.00643907	HCCS	46.5239	34.3072	32.4111	34.0486	32.0234	27.7856	22.3642	25.6225	25.5159	28.6339	29.4569	30.5577	32.357	24.2714	22.0913	25.4719	23.3709	X	11129421	11141198	protein_coding
ENSG00000005020	546.553	1.38307	0.000846525	0.0307705	SKAP2	9.28715	25.2708	14.2124	21.1826	18.8199	45.9891	27.7272	33.9477	32.2069	77.6015	68.7911	66.7749	64.2081	57.9341	50.6248	58.5759	51.2027	7	26706681	27034858	protein_coding
ENSG00000005022	2424.68	1.47987	0.000344979	0.00233779	SLC25A5	129.085	122.453	95.6895	107.893	104.514	211.84	141.556	176.355	154.694	359.617	295.002	371.887	369.051	251.184	192.285	250.361	245.534	X	118602363	118605282	protein_coding
ENSG00000005059	497.64	-1.98775	2.61111e-06	2.25973e-05	CCDC109B	32.797	33.0553	17.2243	23.7293	22.1649	26.1453	23.5664	21.3096	20.3667	10.9041	12.5561	11.2503	12.8895	14.4094	19.4564	21.6264	25.4371	4	110481361	110609874	protein_coding
ENSG00000005206	124.893	-1.33025	0.0024375	0.0119504	SPPL2B	8.56108	14.3451	11.9301	12.06	12.7502	15.7232	15.6571	13.5784	16.4689	5.16967	5.60893	5.78796	5.43071	2.56166	2.90851	3.32545	3.53286	19	2328629	2355099	protein_coding
ENSG00000005249	91.4225	2.54588	1.03704e-07	2.51298e-06	PRKAR2B	3.00307	1.47727	0.887912	1.13642	1.06725	0.782925	0.832036	0.69658	0.678644	2.77231	3.86333	7.65234	7.88192	2.46701	2.12139	4.75278	6.22039	7	106685094	106802256	protein_coding
ENSG00000005302	812.02	-1.43149	0.000559783	0.00249555	MSL3	66.4681	90.8966	87.9613	84.9076	87.0219	92.0554	103.039	94.1804	94.2819	28.8803	32.1467	33.0872	30.1666	35.7498	39.6004	41.8066	48.1873	X	11776278	11793870	protein_coding
ENSG00000005339	2316.66	-2.16509	2.91503e-07	3.23854e-06	CREBBP	44.2259	32.2165	33.2318	33.798	33.0423	28.8408	32.6977	29.8379	30.9633	11.6439	14.0722	14.1915	13.7121	13.0699	14.6021	14.1233	14.4016	16	3775055	3930727	protein_coding
ENSG00000005379	180.57	-4.78391	7.32541e-18	8.42823e-16	BZRAP1	11.3513	5.79493	6.55887	6.28366	6.33063	6.47389	6.5194	7.21072	6.74955	0.719437	0.802214	1.02302	1.11294	0.549603	0.56233	1.41949	1.45012	17	56378592	56406152	retained_intron
ENSG00000005448	50.1739	-3.02576	5.19283e-09	1.53847e-07	WDR54	3.84712	9.3225	8.21819	8.91591	8.58834	10.3793	13.9517	10.0922	11.4482	1.1391	1.73953	2.28772	2.0126	0.608506	1.07779	0.79768	1.29036	2	74648805	74652882	processed_transcript
ENSG00000005469	81.2298	1.85919	5.5e-05	0.000330433	CROT	1.34651	2.00952	2.59234	3.18759	2.99207	3.86391	3.72128	3.12424	2.79378	5.15699	5.80178	4.66667	4.47591	2.83845	2.00695	2.28638	2.69219	7	86974997	87029111	protein_coding
ENSG00000005471	28.9711	-1.11598	0.026017	0.992027	ABCB4	2.19077	3.01227	1.58817	2.44233	2.38472	1.43097	1.54147	1.28468	1.1571	1.41275	0.709893	0.549518	0.411457	0.893465	0.452253	0.522482	0.396493	7	87031013	87109751	protein_coding
ENSG00000005483	3382.23	-1.54134	0.000172207	0.00238589	MLL5	83.2744	66.9962	70.3155	66.1192	67.0121	47.3362	53.2461	51.3494	52.4461	22.0568	26.8236	22.4518	21.8959	26.4017	22.2054	31.0695	32.6715	7	104654626	104754808	protein_coding
ENSG00000005486	714.468	-2.32222	1.97196e-06	1.75172e-05	RHBDD2	62.2669	64.0927	42.1824	53.5675	52.4543	145.692	84.2768	115.691	106.739	17.4981	21.5073	29.9697	27.7026	12.6679	13.7275	19.3739	17.9423	7	75471920	75518244	processed_transcript
ENSG00000005844	3081.6	1.32025	0.00128431	0.013322	ITGAL	39.5755	78.1003	50.1872	66.1966	64.0815	156.306	141.181	150.893	150.825	33.8859	38.0653	61.9459	62.4347	12.1317	14.3462	23.4004	27.7624	16	30483979	30534289	protein_coding
ENSG00000005884	1338.92	5.57333	0.000259781	0.00128726	ITGA3	1.27462	1.77325	1.91585	2.25668	2.19118	1.82013	2.49048	2.13764	3.04547	69.4344	13.1087	27.1862	15.5655	32.0292	6.94705	14.1637	7.22882	17	48133332	48167845	nonsense_mediated_decay
ENSG00000005893	3426.94	1.67528	6.30428e-05	0.000372229	LAMP2	45.27	56.3944	50.3128	50.8366	51.7461	86.7204	66.4927	71.7348	66.8761	290.943	293.688	261.191	271.785	251.232	263.933	248.726	249.723	X	119561682	119603220	protein_coding
ENSG00000006007	676.854	1.36077	0.000991259	0.00571178	GDE1	14.0572	16.7443	11.4788	13.075	13.1585	39.4171	25.4769	31.7017	28.5175	54.5674	46.0278	49.9901	50.1104	19.5629	19.0401	24.8883	26.1814	16	19513015	19533467	protein_coding
ENSG00000006015	106.915	2.13694	4.85864e-05	0.000880874	C19orf60	3.76448	5.34672	6.03946	5.42228	5.19684	25.4382	14.9092	10.9322	12.6409	15.9667	21.3637	15.7321	14.2699	12.6494	12.6176	15.2853	10.2916	19	18699495	18703146	protein_coding
ENSG00000006025	255.515	-1.68385	0.000176173	0.00241984	OSBPL7	11.1884	8.98257	10.2488	8.89765	10.2457	5.62189	7.09026	5.34067	6.55086	2.57968	1.71794	1.1188	0.787123	0.636497	0.378247	0.505765	0.468065	17	45884738	45899200	protein_coding
ENSG00000006075	38683.2	-2.36937	0.00266629	0.0202024	CCL3	7502.88	6318.15	19775	11960	13620.2	2360.86	10885.3	7703.47	9564.75	120.337	194.177	338.512	405.349	8658.52	9066.79	5393.59	5443.86	17	34415602	34417515	protein_coding
ENSG00000006118	88.0444	2.88192	0.000856766	0.0084152	TMEM132A	0.627882	1.13074	1.59236	1.81502	1.7073	7.36419	4.79753	10.4445	11.2454	1.89501	3.46581	6.82642	7.2644	4.9734	5.8937	10.2026	9.32574	11	60691935	60704631	processed_transcript
ENSG00000006282	261.676	1.74171	0.00287469	0.0101448	SPATA20	5.17265	4.4145	3.12519	3.38186	2.9842	8.69248	6.64737	7.27324	7.01265	19.4074	13.0392	17.0605	14.2331	12.9316	8.89902	11.4793	10.9848	17	48620419	48633213	nonsense_mediated_decay
ENSG00000006327	205.854	-1.54273	0.000380797	0.0184957	TNFRSF12A	24.8347	18.8674	5.33979	10.294	8.99568	18.8727	7.84386	13.1696	11.696	19.9686	13.3677	20.5167	18.9449	7.14739	10.243	9.1946	8.27559	16	3068446	3072384	protein_coding
ENSG00000006459	2036.91	-2.29172	5.93925e-08	7.85572e-07	JHDM1D	48.6652	43.3203	38.144	44.0896	43.4838	31.192	28.6056	32.023	31.0921	10.2448	15.8756	13.4366	17.5618	15.263	24.9179	20.3679	21.1216	7	139784546	139876835	protein_coding
ENSG00000006625	170.15	1.85562	1.84309e-05	0.000395072	GGCT	6.10108	13.2182	13.5698	11.0445	11.8446	36.4734	20.0918	23.2764	20.9036	63.789	52.4539	61.0732	64.1348	34.0873	28.8182	31.8901	28.8358	7	30536237	30544460	nonsense_mediated_decay
ENSG00000006634	290.569	-1.37402	0.00110271	0.0119583	DBF4	14.3621	10.8872	9.4865	8.91868	9.48383	11.6177	10.1982	10.8116	9.02667	9.16939	8.59314	11.221	10.7963	4.55727	4.20969	6.82101	7.46035	7	87505531	87538856	nonsense_mediated_decay
ENSG00000006652	703.794	-1.68166	6.44829e-05	0.000379931	IFRD1	43.9649	36.7922	39.2487	36.3848	34.2897	33.9943	37.5918	39.1249	38.398	19.4073	19.1477	20.818	23.6464	30.6484	29.5146	25.7962	26.845	7	112063023	112121072	protein_coding
ENSG00000006695	150.17	1.49716	0.000571959	0.00270682	COX10	4.08578	8.77987	7.4651	7.41041	6.3534	10.7575	7.10452	8.28477	7.82966	10.778	8.99925	13.0944	14.5811	8.08045	8.80044	9.37593	8.26368	17	13972813	14111994	protein_coding
ENSG00000006712	648.93	-1.51374	0.000321041	0.00154258	PAF1	39.9887	36.6144	28.5495	31.3579	31.1391	32.7647	37.6019	33.8357	35.7426	19.7899	23.1566	22.8957	22.718	17.998	17.0553	22.5746	21.1856	19	39876275	39881757	protein_coding
ENSG00000006715	916.684	2.19605	2.90927e-07	3.23642e-06	VPS41	12.4325	25.7161	20.4887	21.9066	21.5806	40.5177	34.9808	39.4238	37.0573	81.8593	75.7772	75.5075	80.7678	52.3385	44.8503	57.6759	56.1444	7	38762563	38971994	protein_coding
ENSG00000006747	190.683	2.70746	0.0164632	0.0445114	SCIN	1.36819	0.987602	0.357943	0.803074	0.568787	1.34748	0.424368	0.267024	0.312665	12.6171	4.63145	6.05501	4.30252	9.5828	5.39624	7.66504	7.5045	7	12610203	12693228	nonsense_mediated_decay
ENSG00000006756	378.649	1.34986	0.00154314	0.00875765	ARSD	5.26343	6.53155	3.53045	5.42651	4.29766	9.97333	8.38681	8.88889	8.97495	13.1398	14.3852	14.451	13.8184	10.7261	10.3305	13.4801	13.2169	X	2822011	2847392	protein_coding
ENSG00000006757	62.1503	2.02866	2.21926e-05	0.000148286	PNPLA4	0.86962	2.62302	1.38719	1.97799	1.98645	5.6602	4.38997	3.37551	3.80967	11.2891	9.81534	10.6276	11.182	7.55225	6.7688	8.33989	8.60462	X	7866288	7895780	protein_coding
ENSG00000007038	31.1744	3.98829	0.0174125	0.0466574	PRSS21	0.459271	1.12756	0.817182	1.10343	1.20199	2.22603	1.30912	1.08305	1.29282	8.23336	2.98754	6.183	6.46475	6.238	2.9896	6.57192	5.05204	16	2867164	2876305	protein_coding
ENSG00000007080	144.59	1.67307	9.9933e-05	0.00155411	CCDC124	7.0012	20.5995	15.8843	17.9242	16.8921	37.007	25.2285	25.815	26.4042	29.7498	35.3662	31.4658	30.1963	23.3004	25.6951	28.7863	23.3567	19	18043824	18054793	protein_coding
ENSG00000007129	71.008	1.25845	0.00632713	0.499904	CEACAM21	8.24521	9.89349	7.49683	8.06121	8.88164	9.32491	11.167	7.42349	8.63831	4.10836	5.95289	9.46973	11.5507	1.59575	3.03214	5.03501	6.28864	19	42041702	42093197	retained_intron
ENSG00000007237	870.922	-1.80193	1.03575e-05	0.00190077	GAS7	22.8525	9.41525	6.01068	7.94353	7.01453	39.3598	51.9429	39.5501	43.5061	49.8145	69.2271	40.8835	45.6702	47.7498	63.4202	43.3875	50.074	17	9813926	10101868	protein_coding
ENSG00000007255	98.8219	2.21151	1.28649e-06	1.19992e-05	TRAPPC6A	4.87289	10.4627	10.959	11.6358	10.403	16.884	19.7657	14.7258	16.2296	31.0451	24.6011	25.8773	26.3376	21.499	19.685	21.7294	17.5755	19	45666187	45681485	protein_coding
ENSG00000007264	875.765	1.71597	0.000353897	0.0193773	MATK	18.1887	88.4522	48.0909	70.3137	71.6874	55.5467	24.5553	44.7786	45.3934	70.2671	33.7038	71.8395	59.3253	50.9845	35.319	56.2244	42.8814	19	3777968	3801810	protein_coding
ENSG00000007312	103.559	2.20064	0.00189182	0.015563	CD79B	3.24087	12.2538	13.9707	11.4488	11.2222	21.3733	30.0735	21.4535	24.8731	3.50959	4.68455	2.68599	2.21888	0.52204	0.763794	0.521424	0.568595	17	62006100	62009714	protein_coding
ENSG00000007350	419.684	-7.29707	0.00129557	0.00512431	TKTL1	26.803	13.5764	5.07099	7.8279	6.6799	10.4138	4.05419	5.68975	5.1495	0.314742	0.489396	0.357347	0.249324	0.564297	0.750334	0.54885	0.310771	X	153524024	153558700	protein_coding
ENSG00000007384	75.4868	5.16837	1.90943e-13	9.40604e-12	RHBDF1	0.295415	0.72421	1.09187	0.869511	0.632348	1.95036	1.40946	2.41092	2.10552	6.7769	3.70745	5.78336	5.2588	3.66823	2.67984	3.49378	3.32973	16	108058	126354	protein_coding
ENSG00000007392	663.903	-1.98177	2.64188e-06	2.28049e-05	LUC7L	52.8478	63.8281	56.9391	62.8369	57.5267	46.6804	50.6801	42.1005	47.0731	19.2044	17.3489	16.3943	16.8944	16.9745	16.5575	15.9366	14.7202	16	238968	279462	protein_coding
ENSG00000007520	106.151	1.36387	0.0017257	0.0168105	TSR3	5.19976	14.6324	11.067	11.8347	13.4355	18.3804	17.8177	15.1189	18.1449	16.5309	18.744	16.7024	18.0545	10.179	10.3727	11.0123	8.65168	16	1399241	1401912	protein_coding
ENSG00000007541	114.548	1.38166	0.00136553	0.0140792	PIGQ	2.60624	7.2858	6.59819	7.89382	6.7257	7.88305	7.62849	7.59959	9.04345	8.18946	8.47101	8.24362	7.0101	6.2121	4.60926	5.82507	4.39142	16	616995	634136	protein_coding
ENSG00000007923	347.001	1.52491	0.000264163	0.003322	DNAJC11	9.10982	21.4667	15.6607	17.2206	16.7097	31.4555	20.9624	24.7781	23.2389	31.2259	27.9921	31.4253	31.2254	20.977	21.9583	22.0513	18.4291	1	6694228	6761984	protein_coding
ENSG00000007944	488.816	-1.89972	1.597e-05	0.00261469	MYLIP	28.1565	9.72155	8.14333	8.62532	8.78278	5.2167	7.32448	6.41367	6.32847	4.20281	4.27631	5.02936	5.1624	2.57319	3.5899	3.47875	4.12274	6	16129356	16148479	protein_coding
ENSG00000008083	4921.57	-2.275	5.7808e-08	3.34356e-06	JARID2	123.345	112.683	66.8558	89.0307	83.3368	41.0747	28.205	37.2134	36.4404	18.2091	15.102	14.8356	13.0087	16.1797	19.3494	18.1446	17.6572	6	15246527	15522252	protein_coding
ENSG00000008128	662.63	-1.51128	0.000288411	0.00140706	CDK11A	65.4032	70.4277	62.7647	64.3738	64.5168	50.1535	49.4626	49.1122	53.5898	24.799	25.6928	25.1325	24.0101	19.1427	19.3263	22.6863	21.6184	1	1634169	1655777	protein_coding
ENSG00000008130	886.821	1.41067	0.000588617	0.00261024	NADK	18.358	31.4782	29.9168	29.4878	28.572	50.461	46.7703	51.9338	53.5542	58.1161	65.2388	74.7228	79.8898	67.1502	77.7378	78.5655	72.7541	1	1682671	1711896	protein_coding
ENSG00000008256	487.716	-1.3509	0.00137532	0.012151	CYTH3	13.6748	8.29188	8.56175	7.976	8.70471	7.93838	9.85746	7.99754	8.53248	4.65176	5.79645	3.92131	4.1007	5.61922	3.84712	5.37566	5.5021	7	6201407	6312275	protein_coding
ENSG00000008283	90.4579	1.46625	0.000993473	0.0110245	CYB561	3.90048	7.33652	8.51609	5.87638	6.47896	8.12221	9.23068	7.61304	8.08808	7.50335	9.18952	9.99054	11.1109	6.76162	6.51503	8.04282	7.21838	17	61509665	61523739	protein_coding
ENSG00000008294	6771.97	-2.4321	6.98604e-09	5.48778e-07	SPAG9	251.284	133.327	130.519	135.771	132.558	63.5075	52.7464	60.7208	61.2625	72.5983	65.1554	69.3608	71.6592	183.951	180.445	191.496	201.061	17	49039535	49198226	protein_coding
ENSG00000008382	46.1118	1.61451	0.00583306	0.0361389	MPND	1.30571	2.77944	2.23941	2.664	2.6858	6.47974	5.00085	5.16861	4.66492	26.1202	22.2263	32.764	32.1122	23.1135	16.2079	24.5692	23.1642	19	4343524	4360082	protein_coding
ENSG00000008394	855.949	2.36894	0.00130133	0.0116655	MGST1	27.7821	94.3327	47.3008	76.5905	62.5631	249.342	120.115	174.463	145.543	463.03	228.075	398.948	357.558	402.491	221.492	359.624	340.83	12	16500076	16762193	protein_coding
ENSG00000008405	896.957	-1.9241	6.02495e-06	0.000155828	CRY1	38.8486	23.0806	23.3964	21.4193	20.7784	15.7292	18.6387	16.3148	16.0973	7.65975	8.68067	7.58779	7.60938	4.84088	5.2659	5.82758	5.87061	12	107385142	107487607	protein_coding
ENSG00000008513	5236.59	0.936647	0.0313831	1	ST3GAL1	116.421	106.93	129.452	148.572	150.002	89.3754	136.801	143.895	160.118	66.1246	122.1	91.2604	93.3164	84.8689	157.119	100.844	110.13	8	134467091	134584183	protein_coding
ENSG00000008516	67.9317	1.81294	0.00424855	0.381533	MMP25	3.37803	3.61543	4.36184	3.64699	4.10884	7.54166	8.85473	7.58986	9.13176	1.14685	2.29482	3.62788	3.58893	0.722238	1.63514	1.55955	2.69321	16	3096682	3110727	protein_coding
ENSG00000008517	655.323	1.92348	0.00378187	0.0302746	IL32	30.8499	96.5591	126.212	104.014	111.221	150.45	259.477	191.988	200.021	11.3327	33.5047	71.4281	88.4627	12.4235	20.3488	47.1246	80.5906	16	3115298	3131908	protein_coding
ENSG00000008853	447.867	3.38995	0.000189535	0.00098054	RHOBTB2	1.29489	1.85318	1.698	2.14632	2.18179	5.67897	3.64997	4.1185	3.23653	18.9555	8.97659	13.3565	10.6649	3.22554	2.45348	2.33762	2.28815	8	22844930	22877712	protein_coding
ENSG00000008952	2895.08	-1.33212	0.000881921	0.0100646	SEC62	204.369	178.833	123.91	163.796	140.147	132.376	112.359	113.872	110.944	141.726	137.783	128.03	130.079	86.9614	90.7003	97.7028	92.2885	3	169684423	169716161	processed_transcript
ENSG00000008988	8710.06	-1.57072	0.000150715	0.000801937	RPS20	2331.09	2026.78	1965.9	1939.63	1891.03	1614.45	2026.09	1615.57	1627.55	1107.99	1004.41	1020.12	1022.35	1030.22	903.658	931.125	904.115	8	56979854	56987069	protein_coding
ENSG00000009413	923.651	-1.40262	0.000556661	0.0234961	REV3L	11.063	6.30934	5.35572	5.89359	5.50339	5.36551	5.19805	4.85378	4.87413	5.10258	5.12637	4.2921	4.1145	3.50012	4.69764	4.13842	5.46571	6	111620234	111804918	nonsense_mediated_decay
ENSG00000009790	408.401	-2.24417	8.64738e-07	8.46003e-06	TRAF3IP3	37.1508	53.1016	45.2211	55.422	52.7193	74.6589	88.9444	67.7431	70.0624	9.34865	19.565	13.1661	15.1349	5.76647	7.36831	8.23897	10.3362	1	209929377	209955668	protein_coding
ENSG00000010030	83.2584	5.12762	2.68249e-06	2.58613e-05	ETV7	0.273137	1.85919	0.957416	0.862707	0.90089	0.539299	0.722817	0.679869	1.5295	0.10031	0.762815	11.3289	15.6982	30.601	25.1143	45.0787	48.425	6	36322419	36356164	protein_coding
ENSG00000010219	126.276	2.10815	4.08119e-06	3.35965e-05	DYRK4	6.62989	10.3002	8.24966	7.18193	7.53706	11.6935	10.0411	8.99507	10.0241	24.8689	24.7986	18.1657	19.4782	14.8002	11.5834	13.8257	10.6998	12	4671370	4723325	protein_coding
ENSG00000010244	3383.3	-1.3299	0.00103695	0.00423607	ZNF207	166.558	188.011	183.621	178.268	185.718	128.895	124.314	129.877	128.422	96.4341	101.403	104.952	102.671	126.453	122.874	121.31	120.923	17	30677136	30708905	protein_coding
ENSG00000010256	1418.05	1.37543	0.000888431	0.00395298	UQCRC1	55.6063	82.9681	53.4834	64.8701	68.9997	125.081	85.4475	107.001	100.46	177.468	144.796	168.381	172.656	119.827	101.77	126.783	119.518	3	48636435	48648409	retained_intron
ENSG00000010278	4605.51	2.37715	5.90457e-06	4.64784e-05	CD9	115.054	337.304	69.546	205.49	171.298	358.576	91.8494	182.373	151.369	993.396	733.094	514.304	480.144	638.854	492.635	395.698	302.44	12	6308881	6347425	protein_coding
ENSG00000010310	124.122	-3.50044	3.84888e-06	0.000107436	GIPR	11.1724	3.96273	4.56825	3.79815	4.79533	1.25331	1.23724	1.51532	1.48673	0.276409	0.2237	0.267056	0.253671	0.154268	0.136157	0.285484	0.23907	19	46171502	46185704	protein_coding
ENSG00000010318	43.98	1.41495	0.00520901	0.0176857	PHF7	1.51531	2.56902	1.92483	1.82525	2.40987	5.76045	5.04172	3.86272	4.1641	5.56501	8.39804	7.22	6.92369	1.80095	2.13819	2.58448	3.31787	3	52443510	52457657	protein_coding
ENSG00000010319	24.4404	-2.24118	0.0266661	1	SEMA3G	0.0345682	0.0374651	0.0232878	0.037465	0.117633	1.2227	0.668507	0.466311	0.235949	1.44963	0.493739	0.644352	0.345151	0.401268	0.333539	0.30435	0.21775	3	52467069	52479101	protein_coding
ENSG00000010327	3575.43	2.85135	0.00658544	0.0205656	STAB1	9.73734	4.25464	3.27627	3.36998	2.83407	65.58	15.0138	30.1764	26.0113	110.696	166.531	61.0562	61.7201	55.8154	90.3312	37.5714	34.7265	3	52529354	52558511	protein_coding
ENSG00000010361	30.9308	1.3666	0.00658695	0.0215243	FUZ	1.4921	3.34948	3.17342	3.77611	3.1942	3.89711	5.47417	5.67288	5.16838	4.90306	5.23809	6.22589	5.72726	2.05484	2.44488	3.28589	2.44005	19	50310126	50320633	protein_coding
ENSG00000010404	3849.59	-1.64379	7.74379e-05	0.000446091	IDS	149.411	118.482	92.0725	99.2276	99.0727	116.401	121.246	118.495	123.829	52.3635	68.1553	63.4598	63.0647	32.8085	49.0691	42.6714	44.5511	X	148558521	148615470	protein_coding
ENSG00000010438	82.1492	-6.40407	0.0116918	0.0426372	PRSS3	1.24574	20.7004	0.989823	7.79072	7.1143	1.22079	0.67571	0.849875	0.8706	0.322993	0.193175	0.272004	0.138367	0.248757	0.109629	0.158437	0.106796	9	33750515	33799230	processed_transcript
ENSG00000010610	1903.88	1.78948	0.0115975	0.0332676	CD4	24.3847	20.6697	17.4636	20.4777	19.7531	22.8638	23.1933	20.0622	20.2793	114.782	135.953	80.3692	79.0101	66.5645	87.5277	54.3996	48.3483	12	6896024	6929974	processed_transcript
ENSG00000010626	56.4435	2.49959	3.77842e-07	4.04782e-06	LRRC23	1.33932	2.40876	2.10833	2.13162	2.0435	4.9951	4.64479	4.49031	3.81636	9.37201	8.66665	9.37357	7.73752	6.0209	4.47117	6.12444	5.53246	12	6982733	7023407	protein_coding
ENSG00000010671	532.16	1.59201	0.000488288	0.00541121	BTK	10.8073	23.9306	15.1197	21.0486	19.8006	49.6443	31.8623	38.188	35.8307	56.4289	60.3947	52.2856	54.1029	64.423	60.8801	86.2985	97.0138	X	100604435	100641183	protein_coding
ENSG00000010704	59.4841	4.60509	1.57897e-17	2.42429e-14	HFE	0.269928	0.342423	0.394463	0.277364	0.283062	6.50135	3.15894	2.81634	2.74124	16.9022	21.5559	10.7482	10.4902	6.66125	9.88615	6.36468	5.92482	6	26087509	26098571	protein_coding
ENSG00000010803	86.7648	-1.48485	0.00103121	0.00621235	SCMH1	3.24017	5.79475	5.31261	5.34218	5.61886	4.71747	5.42583	6.17615	6.62649	3.77424	4.09434	2.72078	2.41862	2.59383	2.57588	2.95522	2.66268	1	41492872	41707826	protein_coding
ENSG00000010810	5144.47	-2.14491	3.30282e-07	1.41577e-05	FYN	473.984	289.372	283.858	274.17	285.24	168.187	212.823	159.993	163.274	21.161	24.7933	20.6544	20.0967	12.9975	27.5276	15.3922	17.3292	6	111981535	112194655	protein_coding
ENSG00000010818	4201.57	-2.17665	2.84304e-07	1.23826e-05	HIVEP2	56.057	34.3916	70.8453	47.7073	49.4595	19.4848	37.6666	31.1638	35.371	2.54541	4.21911	6.80235	7.68118	31.0384	25.9014	28.8758	29.731	6	143072604	143266338	protein_coding
ENSG00000011028	151.026	2.95926	0.00190207	0.00715641	MRC2	0.889096	1.69214	1.06537	1.32843	1.18362	2.45651	1.16188	1.42745	1.57948	5.11232	6.2262	5.14196	4.54532	8.47587	10.225	8.71543	7.0067	17	60704762	60770958	protein_coding
ENSG00000011052	536.12	1.93899	0.000808417	0.00479645	NME2	58.9545	48.5568	33.5957	45.5188	48.2481	67.3789	78.2265	83.4791	63.6185	194.715	154.783	142.583	166.083	135.777	98.5778	95.0872	118.746	17	49230951	49249105	protein_coding
ENSG00000011132	163.457	-1.44105	0.000868739	0.00363826	APBA3	17.0933	32.17	30.8877	29.9871	36.9245	24.117	27.1188	24.4338	28.6934	7.58703	12.1806	11.3719	11.4337	6.31601	8.72035	9.68523	7.92341	19	3750771	3761673	protein_coding
ENSG00000011143	57.944	1.46447	0.00170436	0.00651568	MKS1	2.92903	5.50888	4.62087	4.59984	5.71446	6.65167	6.4803	6.62621	5.36209	5.9966	5.85457	5.69224	5.97148	2.74967	1.93594	3.18231	3.77278	17	56282803	56296966	protein_coding
ENSG00000011198	257.361	1.96748	5.92153e-06	7.11778e-05	ABHD5	12.401	7.24692	6.49078	6.81402	6.27159	19.4973	16.4525	19.7333	18.6601	32.2562	25.4462	35.6528	38.0239	17.4481	18.6854	24.3907	26.0585	3	43731605	43775863	protein_coding
ENSG00000011275	1208.98	-1.50827	0.000327834	0.00157028	RNF216	33.126	25.2161	22.1362	23.6649	24.4991	25.1809	24.7788	24.5504	24.1274	15.9229	16.7524	16.0835	16.0196	9.23829	10.081	10.3489	10.4477	7	5659678	5821370	protein_coding
ENSG00000011295	862.084	-1.58337	0.000424678	0.0219718	TTC19	44.22	19.8247	13.9044	16.8604	16.3723	16.946	14.4319	15.2682	13.4425	12.0588	10.0482	10.3359	10.6611	6.48453	5.28315	6.14296	6.6997	17	15902694	15948336	protein_coding
ENSG00000011376	276.871	1.47848	0.000506071	0.00228337	LARS2	3.06473	5.80088	4.28836	5.50303	5.01807	7.61233	6.76877	7.40836	7.04177	12.3987	10.8707	11.5525	10.7517	6.88116	6.12855	7.42366	5.8412	3	45429998	45590913	protein_coding
ENSG00000011422	25976	-2.80378	5.94161e-08	3.40162e-06	PLAUR	2540.75	1302.64	1381.47	1526.32	1581.46	615.949	850.412	1025.89	1158.05	245.322	176.866	301.474	311.56	921.888	843.879	768.378	807.621	19	44150271	44174502	protein_coding
ENSG00000011451	330.073	-1.47412	0.000454468	0.0029607	WIZ	4.12779	10.7561	9.61486	9.49808	10.4902	9.14174	7.37864	7.74921	9.0974	4.84607	6.06499	5.88596	4.68466	6.02596	5.41814	5.13657	4.10418	19	15532319	15560762	protein_coding
ENSG00000011478	129.268	-1.48364	0.00104	0.0374556	QPCTL	7.72448	3.89639	4.85911	4.12459	5.21671	3.03889	3.28008	3.04247	3.44329	3.11456	2.54932	3.92755	3.44083	2.12229	2.05125	3.05244	3.00135	19	46195741	46207240	protein_coding
ENSG00000011485	235.136	1.35924	0.00118796	0.0108483	PPP5C	5.80863	10.9804	10.2461	10.6495	11.2308	24.1997	18.9279	20.3454	18.4529	25.1042	23.7727	27.5515	26.4121	15.3959	11.7283	15.5929	14.5634	19	46850251	46896238	protein_coding
ENSG00000011566	932.564	-1.97866	1.87138e-06	5.92977e-05	MAP4K3	32.6861	24.0644	13.2655	19.057	16.9559	13.413	7.9088	9.74938	9.01824	17.7951	10.6722	15.9741	14.6392	10.065	10.9722	11.3639	12.4987	2	39476407	39664453	protein_coding
ENSG00000011590	50.4502	-3.50273	0.000764809	0.00772151	ZBTB32	5.23336	2.29989	2.36529	1.83048	1.75973	0.754486	1.24065	0.74451	0.978912	0.114302	0.152373	0.367736	0.441079	2.00545	0.360283	1.54228	1.50132	19	36203830	36207940	nonsense_mediated_decay
ENSG00000011600	3865.14	1.46893	0.000391082	0.00183145	TYROBP	398.817	525.809	179.928	363.922	332.298	999.85	515.382	712.922	691.374	1687.38	1585.86	1445.89	1486.84	1400.84	1509.38	1231.53	1059.33	19	36395312	36399211	protein_coding
ENSG00000012048	142.522	3.56822	5.30622e-12	1.81906e-10	BRCA1	0.592086	1.65419	1.3944	1.73979	1.5005	3.64564	3.01521	3.09078	3.10638	5.41172	4.11796	4.7123	4.48119	2.79075	2.28992	3.52201	3.47694	17	41196312	41322290	protein_coding
ENSG00000012061	881.787	-1.55822	0.000177276	0.000922801	ERCC1	66.553	60.6403	36.6828	46.5281	48.8232	63.46	53.4885	74.4357	71.7745	37.1026	31.5171	38.5468	34.4019	21.2283	19.2054	21.5146	19.5873	19	45910591	45982086	protein_coding
ENSG00000012124	514.317	-1.95033	3.93105e-05	0.000739461	CD22	40.2045	31.0548	36.9304	33.5081	36.535	13.6364	15.8164	15.7691	14.8214	23.0383	36.7028	18.5415	19.6074	10.361	18.6222	10.3907	10.2148	19	35820072	35838258	protein_coding
ENSG00000012174	181.385	2.20437	6.98148e-07	6.96347e-06	MBTPS2	1.12607	2.77821	2.32493	2.95266	2.65549	4.82354	3.41108	4.12516	3.87727	8.04683	6.64323	7.40202	7.67025	5.32306	4.33491	5.09624	4.83927	X	21857754	21903542	protein_coding
ENSG00000012779	643.061	-2.46426	0.00156944	0.045579	ALOX5	39.0382	12.1493	8.79065	9.22687	9.74523	39.9371	16.6207	25.9253	25.2975	7.33426	16.8469	13.4766	13.1759	2.54058	6.51829	4.8552	6.61318	10	45869661	45941561	protein_coding
ENSG00000013016	68.4038	-1.43368	0.0170521	0.640203	EHD3	0.506084	0.795731	0.873527	0.971268	0.859719	2.18358	2.27564	1.62919	1.88394	2.47112	0.850986	1.24771	0.868744	1.02279	0.405332	0.528284	0.456686	2	31456880	31492313	protein_coding
ENSG00000013288	561.767	1.44986	0.000480205	0.0021784	MAN2B2	3.94958	7.48185	5.93044	6.92305	7.20707	16.3808	14.178	14.0903	14.6551	17.1854	16.1745	17.6399	17.7939	13.7403	13.8609	15.7199	14.4543	4	6576902	6625089	protein_coding
ENSG00000013306	526.041	1.37498	0.000871392	0.00364755	SLC25A39	16.2417	35.6138	28.4546	31.9002	31.0875	42.3296	40.0335	40.4875	41.5213	60.0773	55.539	56.6913	55.1588	44.1981	41.5117	41.6852	39.6495	17	42396993	42402238	protein_coding
ENSG00000013364	1338.02	1.50942	0.000240791	0.00377335	MVP	30.2597	77.2355	49.99	64.561	64.4795	105.31	111.088	105.442	116.637	110.479	125.18	158.38	167.353	156.116	146.467	171.82	174.175	16	29831715	29859355	protein_coding
ENSG00000013374	997.587	1.40471	0.0137824	0.0401586	NUB1	23.3416	42.8126	34.6272	37.791	34.2134	56.9087	63.8867	47.9041	53.396	34.2016	41.0752	68.0168	75.2457	164.627	161.1	248.46	253.89	7	151038785	151075535	protein_coding
ENSG00000013441	6829.86	-1.89823	4.63483e-06	0.000125327	CLK1	400.778	241.908	228.323	227.313	233.418	184.538	211.399	179.394	178.442	60.5423	59.4793	49.587	49.6958	47.7049	51.8733	49.2317	53.5134	2	201717732	201729422	protein_coding
ENSG00000013523	469.107	2.19174	4.2746e-07	4.51035e-06	ANGEL1	3.99279	8.17987	7.83151	6.98744	8.24535	11.2122	8.26884	7.83939	7.85517	28.4409	16.3658	23.0885	22.5323	8.22813	6.60851	8.68027	9.5515	14	77253588	77292589	protein_coding
ENSG00000013583	198.468	1.98211	9.1299e-05	0.00144999	HEBP1	5.86083	13.7409	10.2984	14.2986	12.6657	39.3097	28.6573	31.4345	31.2262	136.388	170.869	116.444	120.213	75.8853	100.998	66.5157	62.374	12	13127798	13153207	protein_coding
ENSG00000013588	830.968	-4.06257	0.00169675	0.0483992	GPRC5A	52.0749	4.31322	1.47015	1.69627	1.98313	0.192622	1.03073	0.573722	0.775708	0.113287	0.165465	0.222046	0.224118	0.534024	0.738399	0.558691	0.581492	12	13043716	13070871	protein_coding
ENSG00000013619	633.928	-2.79022	6.88352e-05	0.00115562	MAMLD1	19.965	16.0441	26.1507	21.5473	23.5972	4.85988	12.0419	9.20163	10.7433	1.40235	2.86303	2.91366	2.24707	15.7506	20.6891	14.2647	13.4292	X	149529689	149682448	processed_transcript
ENSG00000013725	2599.58	-2.22243	0.000109163	0.00165499	CD6	128.666	81.3828	82.2731	75.5233	84.8698	41.5718	56.0008	43.2436	45.1329	2.31991	4.90242	3.6599	4.08997	1.08875	1.71604	1.95664	2.88325	11	60739115	60787849	protein_coding
ENSG00000014138	205.027	1.34095	0.00133408	0.00559517	POLA2	5.21163	4.73003	6.26394	6.16185	6.52661	10.5953	9.56843	8.57144	8.85745	10.6454	8.75198	11.6449	14.5451	17.2646	12.5754	20.9337	18.0693	11	65029233	65073060	protein_coding
ENSG00000014216	747.664	1.35239	0.000894087	0.0101986	CAPN1	13.4781	32.6324	22.6755	24.8619	27.7857	49.3377	53.8987	52.6955	61.3073	75.6874	82.9775	81.663	80.5801	61.8079	61.6026	62.3072	59.2826	11	64948037	64979477	protein_coding
ENSG00000014257	150.14	2.98115	9.36874e-05	0.00147601	ACPP	1.11921	0.312993	0.250476	0.311003	0.196802	17.6527	4.41518	8.46361	6.23362	6.17424	4.95774	4.19335	3.67064	4.68235	5.16737	7.30732	9.29912	3	132036211	132087142	protein_coding
ENSG00000014641	2392.7	2.55477	2.33598e-09	4.35513e-08	MDH1	42.6619	50.0491	43.0666	47.3862	44.8439	111.549	84.3921	84.3584	76.2105	325.806	245.423	271.681	278.269	233.465	171.427	206.108	199.15	2	63815743	63834331	retained_intron
ENSG00000014914	286.359	-2.27705	0.000315387	0.00384312	MTMR11	30.0425	34.1934	27.9087	29.2741	28.0336	11.5192	10.1764	13.9324	14.4544	1.57544	0.703696	2.05633	2.01653	2.32196	3.77376	5.39732	5.28088	1	149900543	149908791	processed_transcript
ENSG00000014919	344.664	1.91032	8.34403e-06	6.29381e-05	COX15	5.0906	8.75897	7.593	8.44964	7.90563	14.7906	15.3881	15.8915	14.3899	25.9031	21.3827	26.8513	25.0345	12.8765	12.408	15.6105	16.0533	10	101471601	101491866	protein_coding
ENSG00000015133	760.282	-1.64713	9.01234e-05	0.000509385	CCDC88C	18.9459	25.9366	24.2202	24.0297	24.9777	25.5583	24.3884	21.959	21.8512	7.83172	9.62887	8.75537	10.091	2.28996	2.58842	3.08265	3.74622	14	91737667	91884188	nonsense_mediated_decay
ENSG00000015153	176.239	-1.32216	0.00211178	0.00825017	YAF2	12.0724	13.5448	12.7278	12.4479	12.4973	11.0267	12.7159	10.3268	10.967	6.391	6.93168	5.92763	6.45044	4.45065	4.63215	4.99532	4.70406	12	42550906	42632151	protein_coding
ENSG00000015475	1140.41	-1.66684	5.72896e-05	0.000342063	BID	97.1949	177.742	191.824	208.098	198.118	103.621	101.05	111.31	120.286	48.1949	59.4086	73.9707	77.948	132.068	155.467	107.688	103.508	22	18216906	18257536	protein_coding
ENSG00000015479	4183.91	-1.39634	0.000652946	0.00285333	MATR3	203.709	205.815	161.858	183.425	168.256	146.206	161.826	148.436	145.714	95.7409	98.0417	102.443	107.524	67.7983	61.7058	70.7873	74.7419	5	138609441	138667360	protein_coding
ENSG00000015532	96.8161	1.6676	0.000168513	0.00234627	XYLT2	1.54855	3.7624	4.03553	3.8763	4.52829	6.42624	6.30403	5.47371	5.51385	4.85175	4.43533	4.78296	4.60824	1.39777	1.73449	2.25398	2.32877	17	48423453	48440499	protein_coding
ENSG00000017483	52.6073	-3.31646	2.23762e-05	0.000223682	SLC38A5	1.98275	6.41048	7.65461	6.25563	6.49957	4.6608	6.98782	5.65115	5.76194	0.984652	1.38098	1.41124	1.89786	13.8829	12.9374	14.1708	12.0656	X	48316920	48328644	protein_coding
ENSG00000018280	6361.73	-2.67648	0.000816672	0.00345118	SLC11A1	399.791	302.118	107.344	198.011	188.92	282.854	147.847	291.248	274.952	113.318	92.2197	97.1521	85.9232	56.3714	60.4881	53.031	42.0945	2	219246752	219261617	retained_intron
ENSG00000018408	121.541	4.31696	4.43086e-06	3.61309e-05	WWTR1	0.31195	0.26612	0.263478	0.508552	0.319463	0.59463	0.373408	0.31479	0.263328	32.7367	6.49554	14.3376	12.126	19.1384	4.58336	8.56345	6.23581	3	149235022	149454501	protein_coding
ENSG00000018510	1024.67	2.08433	9.51553e-07	9.20749e-06	AGPS	4.23855	6.3505	4.50714	5.22993	5.26632	11.1334	7.5369	8.28996	7.38943	24.1394	21.9778	20.4631	20.8132	9.95033	9.0888	10.4958	10.1736	2	178257372	178408564	protein_coding
ENSG00000019144	2470.41	-1.42656	0.000936088	0.0348944	PHLDB1	76.0865	36.3425	47.0964	39.0898	43.5609	4.17111	2.61959	3.42216	3.06126	2.58684	2.0869	2.53345	2.248	17.9687	14.0484	15.1402	12.4747	11	118477155	118528741	protein_coding
ENSG00000019582	45546.9	1.72273	0.0149336	0.042706	CD74	1561.71	1144.46	1132.19	1133.05	1175.38	981.327	1029.29	1035.2	1092.64	2679.16	5280.63	8056.65	8519.4	2703.92	5110.03	6915.6	7312.62	5	149781200	149792492	protein_coding
ENSG00000020256	65.3128	2.35074	5.90568e-07	6.00266e-06	ZFP64	0.74192	2.02225	1.66879	1.93609	1.8212	3.84425	2.95694	2.45471	2.80787	5.14229	3.79549	4.75162	4.69781	1.62388	2.05634	2.49901	2.46299	20	50668202	50820847	protein_coding
ENSG00000020577	126.131	2.34597	0.00131419	0.00717472	SAMD4A	3.36134	1.81977	1.71555	1.50274	1.48715	0.550153	0.81808	0.597941	0.825787	7.28473	10.0838	7.82023	7.26065	18.6394	25.005	18.281	18.2959	14	55033815	55260033	protein_coding
ENSG00000020633	2156.38	-1.77608	2.16227e-05	0.000449736	RUNX3	69.0472	50.4027	55.465	48.2731	57.4058	34.1109	43.9431	40.7342	46.5227	9.50212	11.0568	12.0313	11.6265	26.8274	20.1637	33.5433	32.7034	1	25226002	25291612	protein_coding
ENSG00000021300	61.6479	-2.72819	2.35151e-06	3.18447e-05	PLEKHB1	2.64424	6.81285	6.01124	6.13021	7.45435	8.0776	11.5143	8.9094	7.25091	1.27505	1.98593	1.50314	1.48102	1.03992	0.968422	0.803028	1.00158	11	73357223	73373864	protein_coding
ENSG00000021355	1616.72	-1.5025	0.000422639	0.0048262	SERPINB1	111.64	68.9264	97.3997	88.5134	86.9729	58.8999	96.5421	74.2694	81.3501	65.9982	63.3285	64.2702	67.9125	124.945	91.5088	121.516	113.992	6	2832566	2842240	protein_coding
ENSG00000021762	74.7144	1.68284	0.000207348	0.0115254	OSBPL5	3.37615	2.24919	2.06123	1.91452	1.74098	5.61754	3.6594	3.91602	4.03874	5.31944	6.68309	6.3137	6.08784	4.56667	5.29397	6.68751	6.367	11	3108346	3187969	protein_coding
ENSG00000022267	374.069	2.68955	0.000369663	0.0017458	FHL1	4.00469	3.42658	3.18867	3.42586	3.19248	6.73009	5.9047	5.66276	5.12698	32.3094	7.52657	10.0374	5.97248	17.9653	4.86164	6.41686	3.4957	X	135229559	135293518	protein_coding
ENSG00000022556	189.079	1.68013	0.00823141	0.0259147	NLRP2	3.6461	5.62017	3.65583	4.64331	4.35697	10.2798	8.0736	11.5779	10.1943	8.15228	6.05534	10.4585	10.8718	4.70373	2.7068	5.56215	5.72741	19	55476438	55512510	protein_coding
ENSG00000023171	507.67	-1.93086	5.38442e-05	0.00561999	GRAMD1B	12.8399	4.71139	4.19142	4.03593	4.30756	1.32154	2.18894	1.61758	1.75359	1.76505	3.57401	3.04591	3.17873	0.909207	2.42907	3.84949	6.92578	11	123396344	123498482	protein_coding
ENSG00000023228	1157.53	1.334	0.00129989	0.00711062	NDUFS1	20.9266	30.0348	23.0279	25.7834	24.8789	41.7795	33.4244	35.317	34.6767	76.7118	57.7095	71.5529	70.8697	54.5753	43.7198	51.8583	48.6852	2	206986149	207024327	protein_coding
ENSG00000023287	1941.07	-1.80048	1.46235e-05	0.000325826	RB1CC1	44.6406	24.5027	33.9189	25.0597	26.0378	21.6592	23.5957	20.9546	20.7391	14.9534	15.2236	15.7091	15.6666	11.456	13.8949	14.5823	16.5785	8	53535016	53658403	protein_coding
ENSG00000023330	3985.02	2.02939	0.000196433	0.00106726	ALAS1	58.0732	55.3015	26.9447	42.5345	38.2677	123.685	88.5506	110.08	106.945	189.54	135.032	343.311	371.816	227.717	169.216	304.896	302.389	3	52232102	52248343	protein_coding
ENSG00000023445	4197.72	-3.69445	5.47496e-16	4.57554e-14	BIRC3	138.893	139.053	203.152	168.05	171.186	101.674	152.418	128.791	127.678	14.3422	28.0441	34.3674	36.8613	135.937	92.6597	115.272	98.3664	11	102188215	102210134	processed_transcript
ENSG00000023572	69.7323	1.84749	7.97635e-05	0.000680703	GLRX2	6.42496	5.93323	4.16551	4.85815	4.47292	19.4298	11.5518	12.1221	12.0748	23.4511	18.0898	21.4389	22.8395	10.922	15.5001	13.7969	14.2512	1	193065598	193075244	protein_coding
ENSG00000023608	278.726	-2.13095	0.000362345	0.00429603	SNAPC1	13.5727	10.6631	11.3067	9.78149	9.66669	5.10927	5.77004	5.25032	5.5215	3.30369	7.01831	3.80034	4.70815	3.44335	3.61842	3.06785	2.78201	14	62229075	62263146	protein_coding
ENSG00000023697	148.685	1.85589	1.87877e-05	0.000400638	DERA	3.79117	8.26462	6.12367	8.07883	6.74694	21.7636	16.4616	18.1801	17.759	45.88	42.6728	40.7802	40.6503	27.2476	24.4811	27.0519	27.227	12	16064106	16190220	protein_coding
ENSG00000023892	499.591	-2.27052	1.85911e-07	2.1642e-06	DEF6	38.6379	49.0653	44.8509	42.0846	45.3083	38.8876	44.9181	36.2896	41.3002	10.6161	21.2402	8.46434	8.93586	1.65414	3.91361	2.13912	3.36149	6	35265595	35289548	protein_coding
ENSG00000023902	2329.26	-1.34858	0.0010009	0.0351067	PLEKHO1	163.027	96.8004	57.378	81.0799	76.7562	163.245	107.405	127.939	121.945	125.401	110.598	241.048	228.984	170.446	242.815	256.548	267.986	1	150121373	150132260	protein_coding
ENSG00000025039	330.792	-1.43993	0.000505089	0.0246637	RRAGD	14.854	7.19222	9.8784	8.36552	8.65192	5.24263	5.34576	4.90447	6.19104	53.0109	57.6935	50.5093	53.8559	21.9635	25.7864	28.187	29.8654	6	90074355	90121989	protein_coding
ENSG00000025434	77.0406	2.41341	0.000451936	0.0050919	NR1H3	2.1457	2.27549	2.36241	2.13463	2.37439	11.6101	5.8216	7.31682	7.0566	315.721	144.572	284.533	234.514	319.915	303.314	329.311	307.688	11	47269851	47290396	processed_transcript
ENSG00000025708	1222.99	1.95949	0.0042779	0.0286363	TYMP	22.2944	121.436	53.3274	71.4896	70.8908	164.656	111.746	92.3661	124.14	66.7731	113.742	218.588	262.625	216.125	278.149	362.394	321.081	22	50964181	50968485	protein_coding
ENSG00000025770	404.195	-1.32134	0.00211949	0.00827647	NCAPH2	28.2167	21.7701	19.1467	18.3767	20.6296	19.4171	23.2845	20.9761	22.6716	14.8331	13.0608	14.9429	13.7768	12.6778	12.4181	14.6394	12.6042	22	50946645	50963063	protein_coding
ENSG00000026025	61315.2	-2.06064	6.57125e-07	2.48282e-05	VIM	4329.22	2924.34	2756.01	2586.82	2609.18	1754.18	924.342	1261.66	1193.86	1744.48	1567.73	1563.23	1486.14	3525.54	3162.18	3014.31	2635.12	10	17270258	17279592	processed_transcript
ENSG00000026508	24637.9	-2.21306	1.19163e-07	1.46884e-06	CD44	1605.46	1937.47	2769.43	2069.23	2232.95	1102.63	1095.66	1054.74	1082.98	362.536	411.798	689.408	672.726	1804.53	1595.81	1864.11	1601.76	11	35160417	35253949	protein_coding
ENSG00000026652	573.783	0.836446	0.0406171	1	AGPAT4	20.4032	13.9755	17.7969	17.1888	18.0368	15.9888	22.4428	22.9432	26.6122	23.0935	24.4098	19.8421	21.5386	12.2132	13.5561	9.57952	9.05076	6	161551011	161695093	protein_coding
ENSG00000026751	11267.5	1.67197	0.0133546	0.0390839	SLAMF7	196.689	239.472	1101.23	479.626	547.236	166.298	366.778	309.089	338.554	224.919	221.295	797.148	920.246	3541.75	2374.47	4154.06	4597.85	1	160709037	160724611	processed_transcript
ENSG00000026950	773.002	-1.45725	0.000368278	0.00174067	BTN3A1	40.3555	61.7756	65.7799	62.828	64.7151	68.8489	82.8872	68.128	70.4616	16.8614	17.1255	34.2687	39.1871	13.1164	15.7309	32.8951	42.3969	6	26402465	26415444	protein_coding
ENSG00000027001	149.93	3.77754	9.17749e-15	5.9372e-13	MIPEP	0.747475	2.1405	1.62384	1.80409	2.00895	4.13858	3.81072	3.47448	3.3369	13.9284	10.4462	11.3606	10.6701	7.49087	4.31254	6.25564	5.83948	13	24304328	24463558	protein_coding
ENSG00000027075	1735.47	-1.51912	0.000231022	0.00297842	PRKCH	75.0448	50.5869	49.1511	49.1997	49.6354	39.8668	50.6565	37.4862	36.2228	10.0801	12.2677	9.52607	10.9697	10.6104	13.7139	9.5906	11.0392	14	61654277	62017694	protein_coding
ENSG00000027697	2033.64	-1.67989	5.1949e-05	0.00556121	IFNGR1	139.384	54.6514	36.6297	45.9042	44.651	130.87	73.2448	90.3565	81.0548	256.201	251.13	191.881	203.312	56.0982	68.8883	62.4649	67.9533	6	137518621	137540586	protein_coding
ENSG00000027869	1053.86	-1.35568	0.00120144	0.0412072	SH2D2A	84.0288	42.7016	44.9635	41.8983	46.6505	17.8782	25.2201	21.6866	24.6727	0.517905	1.28702	2.24751	3.63394	0.465465	0.471266	1.59101	2.94314	1	156776035	156786654	protein_coding
ENSG00000028116	763.587	-1.63984	0.000834684	0.00826802	VRK2	47.4854	35.6618	14.6474	26.0134	21.7678	26.3246	25.9609	26.5514	26.2216	18.3551	22.342	23.7221	25.7406	30.9034	37.7434	36.2713	34.0244	2	58134786	58387055	protein_coding
ENSG00000028137	11139	-1.86478	0.00130129	0.0433326	TNFRSF1B	375.795	133.661	173.249	167.074	173.407	191.251	540.513	377.945	453.092	108.337	114.034	117.979	111.771	135.684	141.308	115.19	104.016	1	12227060	12269285	protein_coding
ENSG00000028277	1068.49	2.09158	0.000236285	0.013616	POU2F2	12.2753	40.4622	35.5586	47.1968	55.8319	32.5035	43.2539	58.5083	59.3269	8.55011	14.9211	7.70042	4.76861	9.8196	14.0277	7.9066	6.59993	19	42592650	42700737	protein_coding
ENSG00000028310	599.019	-1.48196	0.000428696	0.00197673	BRD9	28.8755	31.6917	29.0592	30.798	30.1148	25.8791	25.4662	24.4925	26.7641	15.7325	16.2553	15.4468	15.0415	13.4036	13.3887	11.111	10.8789	5	850406	892939	retained_intron
ENSG00000029153	180.093	1.79502	0.00109393	0.010168	ARNTL2	1.58596	6.04576	5.56089	6.08494	6.32524	11.2473	8.52121	10.7958	10.1066	4.8548	5.37394	14.1805	13.8887	19.0613	20.5386	27.9732	26.9347	12	27485787	27576241	protein_coding
ENSG00000029639	49.1718	1.32281	0.00464376	0.0304458	TFB1M	2.07948	5.08927	5.22908	4.48442	5.1849	7.70102	7.51454	6.68234	6.93026	8.23053	6.79766	7.4498	7.50454	3.80475	3.7289	3.88617	3.91477	6	155578643	155635627	protein_coding
ENSG00000029993	294.621	-1.9652	5.01988e-06	0.00121496	HMGB3	17.9996	6.64614	3.5232	5.08516	3.61278	5.39911	6.43347	7.87248	8.85509	13.5694	6.77383	11.7359	10.6339	16.9039	12.2743	18.6149	17.4167	X	150148982	150159248	protein_coding
ENSG00000030110	633.335	1.67218	0.00378506	0.0136006	BAK1	12.1033	14.1935	11.404	12.5284	12.8758	26.3655	21.7197	25.5507	25.7624	40.375	31.1299	52.9862	52.5979	71.8362	48.4506	70.9174	72.2928	6	33540329	33548019	protein_coding
ENSG00000030419	164.976	-2.37559	1.82267e-06	2.55113e-05	IKZF2	4.94268	5.28274	5.84312	5.47004	5.33712	4.42061	5.4254	4.70721	4.34683	0.713743	0.743737	0.848501	0.601464	0.261263	0.606346	0.53173	0.972375	2	213864429	214017151	protein_coding
ENSG00000030582	11896	3.18255	4.3304e-13	1.95019e-11	GRN	103.231	109.504	77.5624	89.987	89.2364	287.165	136.22	206.93	218.328	1344.47	1307.06	1234.69	1186.42	1074.2	1125.78	1015.75	936.842	17	42422491	42430470	protein_coding
ENSG00000032389	113.368	1.708	0.000103427	0.00158798	TSSC1	2.57132	7.65144	5.9327	6.05983	6.48268	14.2083	10.6828	10.8075	10.5782	18.2359	14.9738	16.0248	16.8477	10.869	9.51667	11.3825	9.86156	2	3192696	3381653	protein_coding
ENSG00000032444	1339.35	1.40975	0.00779278	0.0448576	PNPLA6	18.3426	33.997	15.7777	22.847	23.4325	76.6692	51.9286	76.8474	76.2566	45.9942	45.0463	47.8663	45.3366	19.8424	19.4441	23.7305	20.3902	19	7599038	7626653	protein_coding
ENSG00000033011	161.509	1.61716	0.000178635	0.000928728	ALG1	3.48897	7.11987	6.38503	6.33778	6.52563	13.375	9.79301	10.0605	8.73916	15.3298	12.9733	14.6523	14.2913	9.72694	7.37131	9.34548	8.60985	16	5121810	5137378	protein_coding
ENSG00000033170	103.159	1.53927	0.000465954	0.0233677	FUT8	1.27533	5.60269	4.64099	5.10028	5.06223	9.03982	7.70912	7.49939	6.93647	4.26638	4.10339	3.2894	3.67263	2.71902	4.02352	2.78757	3.0921	14	65877310	66210839	protein_coding
ENSG00000033327	2255.31	-2.43956	1.08153e-08	1.38936e-05	GAB2	57.1219	12.2516	13.564	13.4843	14.7933	12.8134	20.9845	17.4083	20.5372	16.0054	19.9667	20.4353	21.3489	27.9702	20.1748	28.9989	30.7585	11	77926343	78129394	protein_coding
ENSG00000033627	1412.5	1.60976	0.000132176	0.000713001	ATP6V0A1	17.0088	25.1283	15.0371	22.0241	20.6364	35.9456	24.6146	29.0339	28.6807	72.8925	90.4641	88.8475	92.0679	27.4809	31.727	45.6561	47.6682	17	40610862	40674596	protein_coding
ENSG00000033867	953.112	-1.61218	8.27627e-05	0.000472231	SLC4A7	19.9924	24.1104	12.1482	20.8441	17.8629	21.8447	14.1741	16.6995	14.5767	9.43896	8.80853	8.91169	8.49759	7.79882	8.11716	6.95244	6.57272	3	27414214	27525911	protein_coding
ENSG00000034053	129.49	-3.61193	4.13759e-10	9.25476e-09	APBA2	7.83834	7.13996	6.45038	6.56122	6.53864	10.1402	12.3699	10.0421	10.2991	0.69689	1.80001	1.12786	0.873144	0.466452	0.742882	0.429135	0.601537	15	29129629	29410518	protein_coding
ENSG00000034152	2622.49	-1.97722	2.21749e-06	6.85921e-05	MAP2K3	187.508	134.287	179.745	149.948	162.496	70.7652	63.988	86.8817	84.5676	58.6642	45.1818	70.5543	64.9238	131.719	110.401	124.782	117.396	17	21187984	21218552	nonsense_mediated_decay
ENSG00000034510	16042	1.90165	5.77282e-05	0.000374236	TMSB10	1693.12	2116.83	1278.21	1735.88	1603.01	6768.86	4025.43	5027.65	4495.25	5121.99	4998.81	9044.55	10111.3	6176.99	5979.71	9247.94	10433.8	2	85132749	85133795	protein_coding
ENSG00000034533	155.407	-1.37064	0.001765	0.00708729	ASTE1	7.31966	7.20216	6.11678	6.5001	6.31642	7.34209	7.66792	6.77921	6.79646	5.36033	5.46582	3.85182	4.20726	2.60987	2.3174	2.4795	2.05967	3	130732719	130746493	protein_coding
ENSG00000034677	2718.02	-2.07952	2.81498e-05	0.000560881	RNF19A	125.688	69.5679	71.7812	70.6517	70.3054	40.0874	37.9525	39.7071	38.4182	24.3046	19.7816	23.9309	21.1975	102.963	75.3385	103.588	102.546	8	101269288	101348446	protein_coding
ENSG00000035403	736.881	1.76823	3.03411e-05	0.000196102	VCL	5.80396	5.48563	3.65548	4.84916	4.4025	14.3011	8.89019	9.47254	8.03739	24.6063	15.3094	21.2888	20.4493	9.86741	7.25357	10.7516	10.1583	10	75757872	75879918	protein_coding
ENSG00000035681	3910.68	-2.55362	8.40527e-06	0.000206633	NSMAF	471.91	178.781	243.561	188.701	199.129	74.4936	92.5209	89.2456	88.1223	55.5205	50.4683	51.2987	50.0401	44.0108	45.0764	39.5211	37.9376	8	59496063	59572403	protein_coding
ENSG00000035687	1933.79	-1.34234	0.000920379	0.0103934	ADSS	84.4805	95.7786	83.9031	89.7266	86.6152	62.8216	47.5817	53.9	51.2087	34.6228	28.9576	33.0207	32.6568	29.1745	35.1909	26.4274	24.916	1	244571796	244615436	protein_coding
ENSG00000035720	33.8055	-4.69559	6.54779e-07	1.04739e-05	STAP1	4.24926	5.3494	6.11205	6.66682	6.26155	3.90225	6.84883	3.94379	4.79128	0.210349	0.527901	0.406556	0.499169	4.60564	3.72824	5.00234	5.70201	4	68424446	68473055	protein_coding
ENSG00000035862	518.121	-1.54653	0.000166441	0.0115815	TIMP2	17.3767	8.01795	2.68262	5.05836	4.32974	69.9601	25.5465	38.7455	33.6348	233.761	267.669	196.719	191.75	134.203	159.725	128.628	126.027	17	76849063	76921472	protein_coding
ENSG00000036448	61.251	-3.07374	0.000103728	0.00857552	MYOM2	10.2525	1.73019	1.95807	1.54026	1.62487	1.93491	2.1446	1.5499	2.05899	2.84215	1.91796	2.51355	2.1853	1.47217	1.20679	1.57443	1.58276	8	1993155	2113475	protein_coding
ENSG00000036672	122.597	7.82944	9.77283e-06	7.216e-05	USP2	0.133182	0.238844	0.245201	0.19142	0.0657894	1.51271	0.397324	0.471943	0.485752	13.1122	3.12645	5.44615	3.4556	1.29362	0.701526	0.605401	0.407764	11	119225925	119252436	protein_coding
ENSG00000037241	149.824	1.54135	0.000349305	0.00166034	RPL26L1	11.3125	15.5482	13.8207	15.578	13.2623	31.0028	23.466	25.961	26.1019	46.6156	43.1518	47.3076	51.1602	37.8355	33.9476	37.5275	36.3492	5	172385732	172396774	protein_coding
ENSG00000037757	120.513	1.3558	0.00187518	0.017755	MRI1	3.04212	9.35821	8.00436	8.06454	9.75964	12.7947	12.7938	13.0899	12.7009	6.75461	7.12086	5.29845	5.1479	2.79875	2.87939	2.62888	2.23405	19	13875337	13885096	protein_coding
ENSG00000037897	115.841	1.5609	0.00109601	0.0388606	METTL1	4.60193	17.2217	14.5395	15.7899	18.6236	30.4421	12.7918	20.4572	14.5177	31.0814	17.1902	28.3651	27.9626	31.1164	30.4065	24.2161	21.5754	12	58162254	58166576	protein_coding
ENSG00000038002	228.015	1.59882	0.000194927	0.00100503	AGA	7.50344	10.227	8.73939	9.07728	8.83183	22.5042	15.3604	18.3572	19.8513	27.69	24.7089	28.7829	29.8403	23.7441	20.5591	26.4287	25.3108	4	178351924	178363657	protein_coding
ENSG00000038219	2013.24	-1.51169	0.000227252	0.00114525	BOD1L1	32.1355	37.6256	33.592	37.9415	37.0259	29.1672	29.1774	30.7388	29.7915	14.747	18.2154	16.8036	16.8852	12.6124	16.1193	15.3002	15.0317	4	13570362	13629347	protein_coding
ENSG00000038532	314.233	1.3319	0.00146559	0.0148915	CLEC16A	3.86773	7.26534	6.25206	7.47272	7.67793	11.0705	11.7419	12.396	12.1918	9.0712	9.08471	9.94132	10.1274	6.1294	6.32732	6.869	7.02018	16	11038345	11276046	protein_coding
ENSG00000038945	1408.33	-2.34798	0.0031716	0.0229743	MSR1	68.8845	39.5035	10.1434	27.0335	22.8917	23.0183	6.96087	12.599	11.3064	208.142	42.7732	70.8034	55.8521	155.354	38.4572	56.9691	44.5276	8	15965387	16424999	protein_coding
ENSG00000039068	73.6272	1.26409	0.0266182	1	CDH1	2.38424	1.94179	2.50997	3.21847	2.80974	1.21442	2.74036	2.08594	3.33398	0.391864	0.264394	0.177498	0.183227	0.19089	0.185171	0.21032	0.164312	16	68771128	68869445	protein_coding
ENSG00000039319	4663.17	-1.88743	4.73688e-06	0.00012739	ZFYVE16	120.814	76.8518	68.4841	73.0363	73.4852	44.8379	35.7205	47.0902	44.5359	68.524	77.0874	86.5313	86.9686	37.2417	42.0789	43.31	46.3615	5	79703832	79775169	protein_coding
ENSG00000039560	266.612	2.61813	2.09795e-05	0.00307332	RAI14	2.64717	13.3215	4.22414	8.36035	7.9566	15.6122	6.75325	12.9342	11.4864	26.9884	8.78544	13.9258	11.0792	14.5751	9.44685	9.17682	7.34341	5	34656342	34832732	protein_coding
ENSG00000040341	213.959	2.12294	1.67403e-06	1.50376e-05	STAU2	6.32209	12.4334	7.60893	8.55719	8.97234	15.0906	16.7728	14.8805	14.6808	21.3829	19.9696	14.8518	15.7767	10.2108	10.9722	7.02348	7.60997	8	74332604	74659943	protein_coding
ENSG00000040487	154.472	1.74532	5.70775e-05	0.000999982	PQLC2	3.79405	8.54158	5.3128	6.35377	6.86173	19.9747	13.515	16.9296	18.8641	26.781	22.1603	29.8906	26.4438	8.65809	11.1245	11.0991	10.2059	1	19638820	19655794	protein_coding
ENSG00000040531	491.257	1.43896	0.000587379	0.00260544	CTNS	8.81635	16.6131	13.4185	14.53	16.4579	28.6044	20.1323	32.6315	32.2746	38.4431	38.7183	47.9972	43.6541	19.51	21.9476	24.649	23.5713	17	3539762	3564836	protein_coding
ENSG00000040608	40.0182	5.87853	7.41622e-08	9.59486e-07	RTN4R	0.0846466	0.218967	0.0997153	0.220843	0.236921	0.335339	0.351837	0.186241	0.251883	7.01314	6.92178	6.3203	4.34447	0.621969	0.53619	0.613486	0.525104	22	20228938	20270769	protein_coding
ENSG00000041880	79.775	1.58387	0.000572173	0.00270708	PARP3	1.74568	3.41265	3.20169	3.52453	3.37081	4.48239	4.23048	4.4077	5.09126	5.35097	3.95808	7.19383	7.80039	3.10178	3.20977	5.60125	6.16064	3	51976361	51982883	protein_coding
ENSG00000041982	108.113	1.74582	0.0191642	1	TNC	0.499368	1.3704	7.08591	2.57917	2.86358	1.29571	3.0276	2.68148	3.11764	0.34059	0.319407	0.429428	0.288175	5.10309	5.4904	2.27793	1.62158	9	117782806	117880536	protein_coding
ENSG00000042088	367.426	-1.50543	0.000336147	0.00170456	TDP1	20.3583	24.7389	17.588	22.1324	20.3211	22.4821	23.9274	24.2413	21.6466	13.6732	12.0491	10.8779	11.0587	6.35419	7.13593	6.90404	7.37799	14	90421283	90511106	nonsense_mediated_decay
ENSG00000042286	173.105	2.81857	2.34561e-10	3.56891e-08	AIFM2	1.03145	4.57055	5.00914	4.9507	4.51319	12.5209	11.4705	13.6809	14.8373	26.211	16.711	26.6535	25.4704	36.4469	28.2645	44.0502	45.1972	10	71857979	71892690	protein_coding
ENSG00000042317	60.3357	-1.04587	0.0329667	1	SPATA7	0.955881	0.932571	0.717451	0.891147	0.895118	1.06509	1.5308	1.13186	1.14021	4.83199	4.86723	2.43878	2.16982	1.78931	1.25516	1.47263	1.1419	14	88851268	88936694	protein_coding
ENSG00000042429	633.424	-1.47112	0.000371091	0.00175051	MED17	48.7257	38.8397	34.6486	36.574	36.0547	40.5124	38.5071	35.1026	32.1045	25.5191	25.7593	21.5652	24.5679	27.9674	21.896	29.8345	28.2617	11	93517393	93547861	protein_coding
ENSG00000042445	346.231	1.39052	0.000854557	0.00504523	RETSAT	7.48759	7.90025	7.10136	7.58686	7.71959	12.4561	10.6855	11.5648	11.2912	19.3793	17.6629	18.7235	18.9968	12.9777	10.5032	13.4848	14.1978	2	85569211	85581743	nonsense_mediated_decay
ENSG00000042493	1639.73	2.0088	0.00034719	0.00417642	CAPG	43.9789	70.1435	75.5273	62.6492	59.0233	279.398	226.874	280.14	305.465	1330.52	1509.4	1455.86	1552.51	1319.17	1509.07	1453.53	1452.78	2	85621346	85645555	protein_coding
ENSG00000042753	466.542	1.94081	3.73461e-06	0.000104948	AP2S1	21.1717	41.7331	22.434	34.035	31.9884	128.246	72.8599	104.518	94.5401	225.445	223.455	212.809	214.228	148.237	143.204	142.052	133.051	19	47341423	47354203	protein_coding
ENSG00000042980	377.833	-1.47229	0.000573824	0.0263991	ADAM28	22.7562	13.3602	10.6819	12.8238	11.3537	13.5442	11.1277	9.91668	10.5118	21.8821	15.1428	12.3882	11.6192	11.8836	10.6674	10.6173	7.68516	8	24151553	24216531	protein_coding
ENSG00000043143	901.038	-2.26162	1.49346e-07	1.78176e-06	PHF15	22.7542	22.1731	24.762	23.6956	23.0533	18.967	26.926	21.7631	23.3444	6.79472	10.679	12.2489	12.6318	14.0019	14.6655	19.2255	22.8407	5	133860003	133918918	protein_coding
ENSG00000043462	5217.93	-2.73385	1.38409e-10	2.31444e-08	LCP2	476.193	300.941	289.74	307.712	312.457	122.978	120.98	167.603	165.708	72.4034	106.236	120.679	138.74	196.879	259.395	232.057	266.207	5	169673241	169725231	protein_coding
ENSG00000044090	213.926	1.45224	0.000647963	0.00794575	CUL7	1.87196	3.98309	3.5693	3.65945	4.20203	6.28426	7.9495	7.06862	8.64355	8.22165	5.8019	8.93004	8.47046	4.91005	3.57776	5.52301	5.00677	6	43005355	43021683	protein_coding
ENSG00000046651	495.002	-2.38809	3.3847e-08	4.75386e-07	OFD1	25.1634	21.315	24.585	22.2663	21.4519	19.958	23.0723	18.9166	20.5743	5.93859	7.01773	5.73686	6.22102	4.78636	5.12787	5.94949	6.31757	X	13752832	13787480	protein_coding
ENSG00000047188	796.002	-1.54202	0.000208958	0.00106689	YTHDC2	16.6234	13.3268	10.3057	12.5144	11.8376	11.6395	12.5307	10.934	11.8638	7.65226	8.31633	7.72588	7.86073	4.67127	5.01975	5.68088	5.96703	5	112849380	112930982	protein_coding
ENSG00000047249	1654.98	1.47564	0.000390333	0.00182905	ATP6V1H	40.66	36.8512	66.1225	45.8096	46.2955	36.6167	29.0078	32.2784	31.3304	152.526	109.314	129.476	124.278	156.521	143.357	156.611	143.554	8	54628117	54756118	protein_coding
ENSG00000047346	496.431	-1.77424	2.77505e-05	0.000199089	FAM214A	22.3058	18.1832	19.201	18.5424	17.461	17.4552	20.2454	16.4615	17.4142	14.5089	10.9891	8.5565	6.88013	3.17988	3.90945	4.6378	5.37705	15	52873514	53002014	retained_intron
ENSG00000047365	1523.28	-1.61399	8.76839e-05	0.00140502	ARAP2	28.2889	18.8751	22.0134	19.9272	20.3992	14.5967	17.5075	15.9795	15.4875	6.87293	7.97178	10.3848	11.3073	31.2858	30.5674	33.938	37.9285	4	36067620	36246131	protein_coding
ENSG00000047578	377.398	1.48742	0.000386618	0.00533735	KIAA0556	3.49246	10.5648	7.10882	10.2803	8.74799	12.9981	13.5155	14.0385	13.6031	7.8582	8.5467	8.21513	7.2057	5.85407	5.4155	6.1428	6.52807	16	27561454	27791690	retained_intron
ENSG00000047579	179.808	0.915278	0.0338308	0.905403	DTNBP1	7.45425	10.338	10.8703	10.4996	10.6805	14.9674	16.3976	13.0971	14.4408	11.289	19.8526	17.7558	20.7038	5.35783	5.22985	7.69657	8.6862	6	15523032	15663289	protein_coding
ENSG00000047621	342.836	2.28048	1.47074e-07	1.75965e-06	C12orf4	3.9954	10.9627	8.48177	10.0736	7.51461	13.2796	11.5198	13.3359	11.8652	28.7303	32.6285	23.8908	26.0459	15.0828	12.5721	12.3103	13.0686	12	4596894	4647674	protein_coding
ENSG00000047634	712.925	-2.16354	3.66513e-07	1.53219e-05	SCML1	30.3186	22.2029	25.2994	22.8457	22.1413	11.3701	11.3709	12.2468	11.9074	7.33144	7.28908	9.84473	10.1637	9.76302	7.89177	11.4464	13.0691	X	17755588	17773105	protein_coding
ENSG00000047849	1093.68	2.26968	9.59134e-08	8.00877e-05	MAP4	5.70652	37.757	34.3599	36.0328	34.9508	33.1309	31.3541	31.5531	32.9027	35.6468	31.6724	36.6346	32.8825	47.0356	38.6116	40.7226	36.2789	3	47892182	48130769	protein_coding
ENSG00000048028	262.424	1.40583	0.000845886	0.00833954	USP28	6.60628	8.50563	8.92052	8.57921	7.89035	16.4274	14.703	11.7785	11.911	11.5861	10.9533	11.9897	12.7086	11.3414	12.7359	11.2325	12.7796	11	113668596	113746292	protein_coding
ENSG00000048052	156.344	1.61479	0.00119871	0.0389732	HDAC9	3.85195	7.65567	16.81	10.4743	11.9857	7.24284	10.377	7.86935	8.68286	11.2891	4.86599	6.67331	5.2539	6.91692	5.53002	5.14621	4.55185	7	18126572	19036993	protein_coding
ENSG00000048140	394.327	2.6094	2.72473e-09	2.51465e-07	TSPAN17	3.11797	12.0872	6.36561	8.95031	8.79301	39.8793	23.8593	27.4748	25.2472	35.2738	29.1408	35.7231	36.511	19.2365	17.5903	21.6751	21.8775	5	176074388	176086058	protein_coding
ENSG00000048392	745.066	1.34823	0.00843182	0.0326699	RRM2B	18.8018	9.53753	9.1422	10.0391	8.18411	15.1426	19.8206	17.8785	18.0683	28.1988	28.4911	33.7667	36.1809	29.3097	28.098	40.486	43.4293	8	103216730	103251346	protein_coding
ENSG00000048405	682.96	-1.34527	0.00108346	0.0101072	ZNF800	24.2431	21.0228	19.4395	19.9195	19.9204	18.0869	16.887	17.2725	17.1739	9.63377	10.541	10.0998	10.0654	10.2491	10.5407	10.0033	11.0488	7	126986844	127071978	processed_transcript
ENSG00000048471	550.23	1.92178	8.04574e-06	6.09069e-05	SNX29	2.51569	3.83598	2.67922	3.37093	3.23887	5.08786	4.95741	5.33286	5.25179	13.6277	15.3054	10.2278	10.6325	5.05118	7.03614	5.39701	5.40828	16	12070594	12668146	nonsense_mediated_decay
ENSG00000048649	808.947	-1.32315	0.00130453	0.00765444	RSF1	17.4606	23.8161	24.8305	23.8757	23.5382	17.9076	21.5552	20.5537	19.2368	11.6632	12.2393	10.6235	10.7563	11.5215	12.0861	13.3245	14.6017	11	77371041	77532063	protein_coding
ENSG00000048740	1758.21	-1.34065	0.00110288	0.00446738	CELF2	35.2095	24.7845	20.4652	21.6502	21.8842	28.4359	26.765	26.9068	26.5912	21.8074	27.7839	19.1106	21.4139	7.03434	8.96754	9.63038	11.0092	10	11047259	11378666	protein_coding
ENSG00000048828	1772.32	1.34809	0.00111461	0.0048028	FAM120A	19.1881	38.9651	32.0286	37.1688	35.0665	61.2045	40.8789	52.6562	48.2059	69.8018	58.6169	76.3768	74.1088	48.9525	44.1377	49.8212	47.7166	9	96214173	96328397	protein_coding
ENSG00000048991	214.544	1.51806	0.000302257	0.00372071	R3HDM1	4.29873	8.83639	7.57079	8.20615	8.34809	12.1986	11.0961	11.0167	10.6076	11.6324	10.2641	9.8486	9.55891	5.85539	6.32518	5.87626	6.38658	2	136289025	136482840	processed_transcript
ENSG00000049130	161.744	5.46063	0.00209383	0.00775703	KITLG	0.101788	0.627044	0.262018	0.463505	0.322669	1.32491	0.313073	0.617117	0.725161	8.70935	10.6937	3.74738	3.22778	14.4295	9.28576	5.97827	5.77095	12	88885885	88974628	protein_coding
ENSG00000049239	743.148	1.654	7.49058e-05	0.000466991	H6PD	3.29094	6.65756	5.49752	6.31628	6.26994	11.3877	8.73201	9.75211	10.2782	10.99	9.12508	13.4083	12.6816	12.1258	7.26476	14.7587	13.3674	1	9294863	9331396	protein_coding
ENSG00000049246	262.506	2.65655	3.5892e-06	3.01005e-05	PER3	1.18149	1.06962	0.729547	0.652318	0.973167	1.56376	1.28613	1.14074	1.33043	9.0343	10.9443	8.24748	8.13067	1.70509	1.71666	1.86936	2.01234	1	7844380	7905237	protein_coding
ENSG00000049249	131.082	-3.26664	0.000285036	0.00139349	TNFRSF9	10.3325	14.9915	22.8122	16.9243	19.9626	6.85253	13.5493	8.56662	9.93481	1.55832	2.44195	3.53559	3.36823	63.3011	46.1111	40.0947	29.8098	1	7979907	8000926	protein_coding
ENSG00000049449	417.921	1.34965	0.00488426	0.0159374	RCN1	8.71778	31.4491	21.7254	29.0682	23.4252	31.1005	32.8903	30.8914	33.5828	32.5657	27.3464	51.7594	59.1399	66.7061	51.6591	91.4717	113.28	11	31833939	32127301	protein_coding
ENSG00000049759	424.43	-1.91613	4.35524e-06	3.5566e-05	NEDD4L	22.888	20.5095	31.0227	21.8156	20.2773	12.6517	27.3719	26.4627	28.6479	7.94068	8.45356	6.68271	5.89011	13.7268	21.2058	13.5083	12.5092	18	55711619	56068772	protein_coding
ENSG00000049860	5518.75	2.2737	9.74298e-08	1.22686e-06	HEXB	92.9024	71.8453	48.7011	61.4371	52.981	183.869	87.3659	113.958	106.058	627.304	592.763	518.589	544.855	397.479	434.517	414.697	436.501	5	73935848	74018472	protein_coding
ENSG00000050130	363.12	1.67771	6.71192e-05	0.00113187	JKAMP	9.70455	19.9136	11.4692	15.6384	13.8616	50.3038	40.8387	43.0655	38.8427	60.717	58.4711	61.5305	60.7907	42.2983	39.6597	42.9213	43.6301	14	59951161	59971429	protein_coding
ENSG00000050344	224.521	1.48496	0.0239164	0.960551	NFE2L3	3.68865	6.66523	7.29514	7.22205	7.10196	7.02039	5.55695	5.65563	5.39626	3.66212	3.94658	9.82861	10.5984	19.9925	24.9264	22.0044	21.9921	7	26191860	26226745	protein_coding
ENSG00000050393	110.616	2.07629	4.75951e-06	3.83823e-05	CCDC90A	3.02444	4.6404	4.10256	4.46127	4.25622	10.9481	7.44528	7.7493	7.55628	18.6141	19.0263	17.8162	18.3931	15.4804	13.7549	15.858	14.5093	6	13791020	13814800	protein_coding
ENSG00000050405	345.891	1.89163	0.0150707	0.0413589	LIMA1	4.1814	5.84157	3.63356	4.94986	4.47823	6.45277	4.74856	4.56754	3.91741	17.8494	10.2974	11.2064	9.88621	11.6512	5.82054	8.11308	7.34176	12	50569571	50677353	protein_coding
ENSG00000050438	206.478	1.40067	0.00158029	0.00610527	SLC4A8	2.90602	4.17303	2.11016	3.99308	3.35475	4.95039	4.11876	6.60302	6.34486	11.1967	6.56267	7.26431	6.24156	6.4339	4.46598	4.76491	4.61938	12	51785101	51902980	processed_transcript
ENSG00000050730	848.917	2.87544	0.00142253	0.014326	TNIP3	8.2518	19.8045	88.6961	55.9464	62.326	47.7235	194.621	101.256	121.971	2.04415	10.4493	9.88222	11.1763	190.664	232.996	124.487	135.992	4	122052563	122148621	protein_coding
ENSG00000050820	90.2529	6.56491	0.0047719	0.0156284	BCAR1	0.207239	0.391331	0.224389	0.27636	0.215177	0.506812	0.286509	0.393707	0.324162	7.75404	2.17926	6.58554	4.43376	15.7276	4.19997	16.2278	10.1301	16	75262928	75301951	protein_coding
ENSG00000051009	548.524	-1.43732	0.000540691	0.00242201	FAM160A2	25.8321	28.3968	28.6173	26.3197	27.1727	22.105	25.6651	24.1987	25.4392	12.6643	10.3547	13.0942	12.9221	12.7197	11.5375	13.1431	13.0477	11	6232565	6255941	protein_coding
ENSG00000051128	302.996	-1.44356	0.00159036	0.0156169	HOMER3	35.4226	34.3696	19.4795	24.1968	25.9115	27.9503	18.7301	20.5568	23.9246	33.0215	41.9565	22.1471	20.4508	12.44	17.4148	11.7189	8.5381	19	19040010	19052041	protein_coding
ENSG00000051382	1338.41	-1.35084	0.000957349	0.0107188	PIK3CB	46.3844	34.9946	40.426	39.3789	38.3239	36.4374	26.784	30.7509	29.5474	37.3098	29.1572	38.347	35.0133	20.3446	22.9667	20.8764	17.7564	3	138372860	138553780	protein_coding
ENSG00000052126	42.6333	-1.13608	0.0154307	0.604162	PLEKHA5	3.81939	2.63116	2.91968	2.91436	2.8475	1.4776	2.43979	1.65885	2.02627	2.36794	1.92308	1.14783	1.19384	1.27062	1.57339	1.28167	1.15671	12	19282648	19529334	protein_coding
ENSG00000052749	879.424	-1.41527	0.000619704	0.0250441	RRP12	11.7993	32.1234	19.8363	26.4724	26.2571	14.6841	7.51828	10.6625	9.74925	8.39978	6.66934	10.9987	10.1082	5.53587	6.6862	5.07119	4.97519	10	99116115	99161127	processed_transcript
ENSG00000052795	3305.93	-1.60786	8.22687e-05	0.00754883	FNIP2	90.1379	43.7552	77.6037	48.9287	50.3794	20.7249	17.4722	22.2045	22.0749	96.602	86.1244	90.0927	92.2608	94.7134	117.558	94.102	94.0618	4	159690290	159829201	protein_coding
ENSG00000052802	587.363	2.68848	0.000671597	0.00292267	MSMO1	6.35929	16.8183	14.1867	15.2791	14.9284	25.5628	29.8793	25.4714	25.3971	55.1935	29.3023	41.3053	39.3776	42.4034	17.9056	27.8962	25.7336	4	166248775	166264312	protein_coding
ENSG00000053371	113.801	1.96004	5.54642e-05	0.000976783	AKR7A2	3.35325	7.7458	6.41429	7.52875	7.14136	20.1761	16.3961	16.6762	15.0304	50.3864	34.011	46.2179	42.4249	33.0551	26.0348	29.8708	27.1997	1	19630459	19638640	protein_coding
ENSG00000053372	452.024	1.72449	3.72236e-05	0.000235867	MRTO4	8.35655	24.0419	16.9967	20.3856	19.6379	27.933	16.6975	22.9062	20.3482	36.2817	21.9624	31.8748	29.7188	15.4361	12.2172	14.0024	12.9054	1	19578033	19586622	protein_coding
ENSG00000053438	6.19684	1.67204	0.0308248	1	NNAT	1.57071	2.12885	1.15162	1.5097	1.55824	0.353673	1.08502	1.07807	1.02829	0.420425	0.861938	0.433811	0.506709	0.288846	0.218881	0.210734	0.357287	20	36149617	36152092	protein_coding
ENSG00000053501	181.184	-1.61066	0.000196856	0.00101404	USE1	26.2944	22.4531	21.1565	19.7325	20.2639	24.0473	27.9038	25.5035	27.4538	13.5357	14.8368	15.3786	15.5078	10.7841	11.4063	11.4657	12.0781	19	17326155	17330638	protein_coding
ENSG00000053918	157.419	1.92785	1.0494e-05	7.66759e-05	KCNQ1	1.67633	0.613959	0.499034	0.563424	0.705399	2.40083	1.88582	1.96961	1.90549	9.24827	11.7972	10.5305	10.2599	7.52809	8.92779	7.74203	7.44039	11	2465914	2870221	protein_coding
ENSG00000054148	204.085	2.30898	1.1135e-07	5.61368e-06	PHPT1	7.59692	12.8238	12.9384	12.7976	13.7302	61.0553	43.3454	50.1321	49.8306	107.651	99.174	146.547	129.234	97.2703	90.2448	111.49	91.4842	9	139743176	139745488	protein_coding
ENSG00000054267	1558.05	-2.3382	3.33693e-08	4.70249e-07	ARID4B	46.0684	41.9779	42.2182	43.6524	40.8998	29.5786	33.6972	30.4295	32.0529	11.8848	15.0574	12.1833	13.5495	20.3093	19.4865	21.4655	22.874	1	235294949	235491534	nonsense_mediated_decay
ENSG00000054277	603.643	3.03498	5.41307e-09	9.15697e-08	OPN3	4.34735	8.8176	9.39195	11.5991	10.9637	20.8751	15.7771	18.763	18.4931	69.4752	44.2982	39.8523	32.8494	52.061	53.1946	31.7061	27.0193	1	241753404	241840678	processed_transcript
ENSG00000054392	77.5185	5.47805	2.0206e-20	4.29645e-18	HHAT	0.194648	0.453691	0.535127	0.416529	0.612303	1.07113	1.14493	0.974556	1.16944	5.06449	2.15792	3.10712	3.00557	3.80013	1.64715	2.86146	2.96598	1	210501596	210849638	protein_coding
ENSG00000054611	166.616	1.4167	0.00109913	0.0388886	TBC1D22A	4.81271	11.7517	10.8158	11.7422	11.0086	18.2811	19.2611	17.3003	17.3752	22.2053	24.3917	21.8528	20.934	11.5664	11.9155	13.1204	11.5439	22	47158518	47571336	protein_coding
ENSG00000054654	1120.86	-4.3428	2.17101e-18	2.87155e-16	SYNE2	13.5914	19.953	19.9554	19.5024	21.8801	21.9005	30.5235	24.7986	26.2355	1.9004	3.83995	3.02773	3.15709	1.41329	2.06269	2.2133	3.00801	14	64319683	64693165	protein_coding
ENSG00000054793	450.626	1.73167	0.0103144	0.0301377	ATP9A	2.07362	1.85496	1.93779	1.94177	2.09201	2.1975	1.94318	2.18673	2.33343	9.69167	2.88012	4.95116	3.30913	4.93592	2.05281	3.01287	2.55742	20	50213053	50385173	protein_coding
ENSG00000054967	1070.49	-1.63201	0.00102625	0.0374446	RELT	44.2631	18.0746	17.255	15.5417	18.4055	25.1152	24.2855	26.8318	28.3612	18.7448	23.5649	25.6193	24.6042	11.5429	13.1628	11.2011	10.0364	11	73087309	73108519	protein_coding
ENSG00000054983	538.577	-1.33183	0.00128685	0.0431534	GALC	19.9764	11.4802	10.4927	10.2169	11.1024	17.0741	16.6567	15.892	14.9048	34.848	36.5577	25.2647	26.6699	16.9149	20.0241	16.9035	16.2655	14	88304164	88460009	nonsense_mediated_decay
ENSG00000055044	1045.85	-1.71243	4.08853e-05	0.000256265	NOP58	82.7917	82.2761	76.4538	80.1393	78.2553	54.5506	57.2891	51.9714	52.5419	30.326	29.1507	30.629	30.6616	20.98	20.7778	16.5012	15.3585	2	203130439	203168389	protein_coding
ENSG00000055163	986.316	-2.302	9.69399e-08	1.2216e-06	CYFIP2	31.8678	36.1494	40.0859	37.5975	39.5614	33.9981	42.9666	34.5597	35.396	7.70992	10.4969	9.17709	9.68877	3.31174	4.75395	4.42685	5.53109	5	156693089	156822606	nonsense_mediated_decay
ENSG00000055208	2223.34	-1.41989	0.000485321	0.00234412	TAB2	68.1411	84.9225	100.091	90.7159	89.5545	73.9398	63.8683	64.1015	60.9432	44.1059	42.4652	38.6671	37.3196	65.3703	52.3289	57.8657	54.4375	6	149539777	149732749	processed_transcript
ENSG00000055483	2523.83	-1.6652	7.14162e-05	0.00682612	USP36	109.492	45.6843	40.1033	40.2319	43.2205	29.3083	28.6387	31.5772	29.5657	15.9817	17.3012	16.107	16.5544	6.98133	9.27369	8.32684	8.10948	17	76792965	76836969	protein_coding
ENSG00000055609	3100.26	-2.01786	1.32006e-06	1.22781e-05	MLL3	29.8753	21.7232	18.2635	20.616	18.6783	22.5138	22.2819	23.5814	23.4304	12.0264	13.5179	11.6414	11.5947	10.8582	10.4723	13.706	16.0874	7	151832010	152133090	protein_coding
ENSG00000055732	127.232	3.15518	2.73661e-06	2.35862e-05	MCOLN3	0.799736	1.07062	0.677509	0.833567	0.959969	0.460133	0.393117	0.599259	0.607201	9.61855	4.79515	5.59852	4.74471	6.99637	4.95043	4.98979	4.21917	1	85483765	85514182	protein_coding
ENSG00000055917	2202.73	-1.37183	0.000853411	0.00357943	PUM2	58.7942	60.4004	55.6384	58.2813	54.417	52.1344	57.194	51.9075	50.6628	33.4016	39.9961	34.6575	34.9182	22.0563	26.3368	25.0376	24.1159	2	20448452	20551995	protein_coding
ENSG00000056050	87.0093	1.4961	0.00095628	0.00395655	C4orf27	3.30424	6.92487	6.05485	5.80458	6.16174	10.5684	9.57898	8.30058	9.15465	13.5669	14.4936	11.5021	12.5857	7.51478	8.1703	11.3469	11.8877	4	170650616	170679104	protein_coding
ENSG00000056558	4591.62	-4.06069	1.17171e-08	1.83485e-07	TRAF1	147.704	176.068	430.158	287.14	321.431	78.9653	178.399	153.089	175.393	12.6001	13.1769	26.9168	25.4763	588.42	374.512	487.75	431.625	9	123664671	123691451	protein_coding
ENSG00000056972	318.407	-1.43672	0.000431084	0.00302414	TRAF3IP2	13.5848	18.9362	22.4137	20.4769	20.5032	18.7068	35.7886	29.5474	33.9436	11.625	7.53808	10.5981	9.61961	33.9526	21.2998	25.3186	24.2473	6	111877657	111927481	protein_coding
ENSG00000057252	2259.35	-1.48967	0.00022551	0.0131211	SOAT1	107.349	64.8236	44.2125	52.24	49.8124	66.0497	42.543	54.2509	50.7418	272.111	175.054	239.339	241.159	162.151	138.345	161.291	156.811	1	179262925	179327815	protein_coding
ENSG00000057657	500.752	-2.05721	1.21223e-06	1.1427e-05	PRDM1	17.9037	23.8978	18.459	21.513	20.2873	18.364	16.3231	18.324	17.8593	5.77085	8.91629	14.0287	14.041	17.0922	18.0732	18.4958	19.8687	6	106534195	106557814	protein_coding
ENSG00000057704	792.515	-2.04737	0.000465728	0.00211841	TMCC3	19.1307	19.7041	8.55285	14.8417	13.5791	13.1642	12.6634	18.1066	18.1244	7.00722	7.15063	8.33254	8.11136	1.98361	2.35061	3.59015	2.88675	12	94960900	95044338	protein_coding
ENSG00000057757	712.181	-0.864487	0.0474871	1	PITHD1	31.4253	29.6876	24.7286	25.2632	25.1957	36.9457	40.3477	38.2096	37.7269	78.1152	131.375	42.546	46.2327	20.3294	28.7983	21.3581	22.0422	1	24104895	24114722	protein_coding
ENSG00000058063	2321.74	-1.33561	0.00105877	0.00430948	ATP11B	63.0722	44.6968	41.1882	44.3197	39.2191	39.4128	42.1306	40.639	39.6212	33.0918	27.9145	33.0699	31.6863	37.6269	29.955	37.0015	36.9489	3	182511288	182639423	protein_coding
ENSG00000058091	659.083	1.85233	0.000180319	0.0122998	CDK14	12.4384	26.456	20.2907	27.3504	25.1295	18.1228	16.0077	19.7475	20.3017	8.78282	6.15799	10.6793	9.96341	11.8454	11.2877	12.5137	12.9444	7	90095738	90839905	protein_coding
ENSG00000058335	80.6054	3.85604	7.6901e-05	0.00044315	RASGRF1	0.258353	0.300592	0.217996	0.282172	0.301796	1.33741	1.09002	1.68912	1.52097	5.29804	1.94062	4.22001	3.34009	2.49329	0.638277	1.93294	1.69861	15	79252289	79383115	protein_coding
ENSG00000058600	821.584	-1.77489	2.74927e-05	0.000552109	POLR3E	51.6689	22.8313	22.5912	23.4492	23.1419	20.6073	16.5418	19.4154	17.6861	14.1636	11.4885	11.8633	13.7636	8.76361	6.91703	6.27677	6.60884	16	22308730	22346424	protein_coding
ENSG00000058673	3077.77	-1.55671	0.000149492	0.000796435	ZC3H11A	93.5773	97.0409	106.702	103.209	100.058	92.152	105.705	101.649	99.164	45.4236	48.608	44.7866	46.1721	38.0214	38.9719	42.0688	45.5032	1	203764782	203823252	processed_transcript
ENSG00000058799	222.749	1.39408	0.000943497	0.00390944	YIPF1	8.10954	16.489	13.0099	15.2069	13.6079	31.5456	29.7961	28.294	28.0605	32.6414	35.0404	35.3247	38.6319	23.0004	23.0732	26.7098	28.7983	1	54317392	54356407	nonsense_mediated_decay
ENSG00000058804	214.76	1.46481	0.000644419	0.0067558	TMEM48	3.71223	4.93596	4.18221	4.13522	4.04033	13.1724	7.05302	8.46607	7.64802	11.8843	8.35359	12.1344	11.552	5.93066	3.80259	6.19834	6.22312	1	54231133	54304533	protein_coding
ENSG00000058866	100.133	1.87455	0.0127719	0.0376399	DGKG	0.627816	0.412179	0.475257	0.413843	0.397153	1.00438	1.32947	1.53844	1.63681	5.3194	4.1336	8.23515	9.66074	6.50973	6.70272	8.86499	7.46403	3	185823457	186080026	processed_transcript
ENSG00000059377	743.139	1.84336	1.11738e-05	0.000261121	TBXAS1	19.1009	25.7337	13.4432	20.696	18.2888	88.8307	54.0411	63.5105	61.0486	137.01	132.617	112.625	106.814	74.111	85.2926	70.5039	64.1461	7	139476850	139720125	processed_transcript
ENSG00000059378	855.57	1.99995	2.39479e-06	2.34492e-05	PARP12	16.1401	35.4454	33.3274	33.0977	31.6675	43.6075	44.4186	41.925	53.6968	42.2279	59.1119	72.8752	80.1013	124.498	131.101	126.636	129.004	7	139723544	139763521	protein_coding
ENSG00000059573	227.815	-1.36525	0.00148631	0.00849543	ALDH18A1	5.67347	10.6291	11.0622	10.462	10.4301	8.31766	10.6731	9.25184	8.68221	4.74223	3.9864	4.2194	4.43063	2.52532	2.11088	1.74973	2.03715	10	97365696	97416463	protein_coding
ENSG00000059691	111.058	2.04314	3.27974e-06	9.40432e-05	PET112	1.88961	5.00865	4.52858	4.79711	4.88447	11.5208	8.0116	8.52532	7.71069	22.5652	19.9024	20.4851	20.2456	12.4173	9.63124	11.4757	10.3624	4	152591656	152682175	protein_coding
ENSG00000059728	2567.95	-2.40293	7.93085e-05	0.000455306	MXD1	60.094	27.8104	21.4898	25.4832	23.8644	46.0268	54.8166	55.4603	57.3518	16.9907	38.5197	17.828	19.1855	43.1994	41.0449	45.1054	55.5186	2	70124820	70170077	protein_coding
ENSG00000059758	1424.81	-1.88163	7.61575e-06	0.000189151	CDK17	65.6797	36.9686	37.7393	32.9341	32.3813	26.5504	29.4249	26.9526	25.4282	17.135	15.245	16.0509	15.9587	30.0836	26.7748	30.7261	28.8041	12	96672039	96794338	protein_coding
ENSG00000059804	12988.9	-1.55751	0.000147108	0.0106531	SLC2A3	478.411	204.297	111.922	184.231	167.186	137.213	187.671	183.074	187.875	38.7504	50.9893	63.0838	66.6282	53.2554	58.4181	55.1682	59.526	12	8071826	8088871	protein_coding
ENSG00000060558	853.928	-1.7145	0.00114167	0.00459788	GNA15	47.5192	43.6758	29.8542	40.615	39.443	45.8002	72.0577	67.9447	76.6885	22.4213	32.1788	28.7012	28.708	24.0346	24.2286	23.0864	21.6875	19	3136191	3163766	protein_coding
ENSG00000060762	351.893	1.44176	0.00106005	0.00431363	BRP44L	19.5636	15.4093	12.1005	14.2803	14.4337	26.6069	21.6125	21.9011	22.0799	72.5459	56.7874	65.9035	66.2685	55.3415	43.0774	52.9599	55.0504	6	166778407	166796486	protein_coding
ENSG00000060971	737.629	1.49029	0.000340228	0.00231122	ACAA1	38.6321	30.7902	28.8399	31.8031	33.4699	42.934	35.4005	36.7662	36.7626	95.8717	69.7203	87.8848	84.26	77.4254	52.4242	66.0557	62.0286	3	38164201	38178733	protein_coding
ENSG00000060982	1846.76	-1.4968	0.000583936	0.00622607	BCAT1	48.8877	70.0096	83.0051	71.5108	69.1415	27.0812	37.4447	44.1112	49.9056	50.9212	36.3618	48.3913	43.9649	45.758	47.2256	38.2359	31.0648	12	24964295	25102393	protein_coding
ENSG00000061273	627.218	-1.78061	2.56331e-05	0.00025216	HDAC7	11.5974	27.344	24.6776	24.9216	26.9294	23.0082	25.1163	22.4601	23.3484	8.42779	8.06596	9.14986	7.85701	7.91351	5.71708	6.11796	5.91628	12	48176505	48226915	protein_coding
ENSG00000061656	41.0519	-4.85576	1.42135e-08	9.83821e-07	SPAG4	5.98512	2.48666	2.14923	2.21441	2.1928	0.387655	0.398497	0.416737	0.346052	0.309216	0.436555	0.253636	0.459054	0.553688	0.128456	0.33802	0.325654	20	34203814	34208971	protein_coding
ENSG00000061676	166.098	1.79603	0.000257296	0.00127682	NCKAP1	1.40051	1.23086	1.13895	1.34827	1.16585	1.09381	1.44122	0.925143	0.942962	6.49674	2.65869	4.15292	3.35988	6.63495	2.28587	4.42134	3.54183	2	183789605	183903586	protein_coding
ENSG00000061794	489.18	1.67849	5.94314e-05	0.000353266	MRPS35	11.2001	18.3823	13.1786	15.4395	14.1243	30.5135	20.5784	22.0559	20.6768	49.0295	42.06	45.6156	46.1387	28.0088	25.9868	27.9408	27.3158	12	27863706	27909228	protein_coding
ENSG00000062194	1677.76	-1.91308	4.85677e-06	3.90916e-05	GPBP1	80.93	72.5976	74.9621	76.7748	69.2721	58.6818	69.2488	62.861	59.8932	29.1429	33.2139	30.7536	34.0996	67.1586	61.1628	75.0636	82.3524	5	56469775	56560505	protein_coding
ENSG00000062282	197.248	-1.77505	0.000898383	0.00374467	DGAT2	9.73573	17.1776	5.64323	11.3089	10.0437	26.121	21.9884	29.8886	28.6622	4.3182	3.2118	5.28157	4.64851	5.34806	4.44487	5.18468	4.71826	11	75479778	75512579	protein_coding
ENSG00000062716	4011.36	-1.39553	0.000548133	0.00593044	VMP1	196.79	135.376	117.589	133.68	133.193	131.186	117.099	121.842	125.116	162.638	179.166	171.978	179.352	113.887	122.633	115.437	111.624	17	57784863	57917950	protein_coding
ENSG00000062822	74.6265	1.85678	0.000187426	0.0127041	POLD1	1.6518	5.93193	3.90154	3.68923	4.49681	23.8663	10.4063	12.8963	12.255	11.2017	9.69794	13.2783	12.807	2.41585	3.43098	4.32468	4.30005	19	50887593	50921270	protein_coding
ENSG00000063169	60.4923	-1.67667	0.000353807	0.00238792	GLTSCR1	2.21815	7.05828	4.91403	5.51518	5.59552	7.19576	7.73804	8.80833	9.00971	3.19489	3.51012	3.6177	3.3556	2.54783	1.93556	2.76149	2.2683	19	48111453	48206534	protein_coding
ENSG00000063176	75.6277	2.03798	8.84927e-06	0.000215976	SPHK2	1.18507	3.25078	2.89203	3.16785	2.86106	7.10007	6.07166	5.59757	5.31	4.87094	5.58273	6.13461	5.94629	2.022	2.30545	2.62717	2.35928	19	49122548	49133973	protein_coding
ENSG00000063177	5738.86	-1.32387	0.00136886	0.012114	RPL18	1454.63	1312.66	1294.97	1233.67	1252.32	955.466	1075.88	928.21	906.896	534.99	561.752	549.048	508.547	367.055	388.592	373.81	349.324	19	49118585	49122793	retained_intron
ENSG00000063180	96.1009	1.95563	1.71361e-05	0.000131021	CA11	2.52966	3.07988	2.34616	3.03947	3.14887	3.87529	4.46739	4.1471	3.96755	5.0735	5.09651	10.9784	11.2937	3.5762	2.59112	8.34703	8.9394	19	49141272	49149451	protein_coding
ENSG00000063241	29.2649	2.2817	1.6288e-05	0.00218924	ISOC2	0.752662	4.62904	4.91307	4.53535	5.37252	12.4788	6.4233	6.85325	5.81467	17.4911	15.1249	23.6876	20.1401	14.1862	12.1844	15.55	14.6475	19	55964345	55973049	protein_coding
ENSG00000063438	625.745	3.60075	4.39136e-06	0.000119815	AHRR	1.33975	6.34471	3.95439	5.92568	5.00961	29.8002	37.9236	35.0416	39.6473	9.5248	14.3343	12.4489	13.1248	5.03518	12.218	8.38348	7.55009	5	304291	438406	protein_coding
ENSG00000063660	48.8088	-1.18135	0.0441302	1	GPC1	0.40962	0.950835	0.686882	0.885972	0.777647	0.925346	0.919138	0.55974	0.611291	2.27838	1.13725	0.920015	0.681462	2.55867	1.69846	1.41564	1.14248	2	241375088	241407493	protein_coding
ENSG00000063761	66.5592	4.05553	5.85305e-14	3.19219e-12	ADCK1	0.494587	1.80127	1.58618	1.97258	2.03998	3.85398	2.67602	2.67217	3.05057	7.17369	7.61663	5.81144	6.66812	2.1633	3.1	2.63604	2.57363	14	78266426	78401355	protein_coding
ENSG00000063854	290.103	1.35116	0.00117819	0.00657862	HAGH	14.0498	15.8306	14.9342	17.6471	16.0311	40.5616	37.6791	36.9113	40.3531	43.5655	41.9753	46.1536	47.7338	34.853	25.1833	32.7692	32.3563	16	1845621	1877195	protein_coding
ENSG00000064012	1200.95	-2.05322	9.58093e-07	9.24946e-06	CASP8	77.7448	44.5947	41.0232	43.9271	44.7432	55.3764	54.3209	47.5619	48.8981	26.136	24.7726	31.7915	33.9091	33.4553	31.325	44.6232	44.4444	2	202098166	202152434	protein_coding
ENSG00000064115	185.957	1.52896	0.00030829	0.00378387	TM7SF3	3.22498	7.09219	6.43135	6.6262	7.80365	16.7849	13.4592	12.4227	11.3842	60.8486	53.9496	46.3973	50.4689	33.7612	32.2014	32.2423	30.382	12	27126128	27167367	protein_coding
ENSG00000064199	21.9287	5.04886	8.02202e-13	3.38578e-11	SPA17	0.234925	0.722318	0.696759	1.02542	0.685835	4.52414	4.14297	3.80821	3.70509	6.12932	3.83296	6.35344	6.07172	4.40033	4.04351	3.85546	4.74233	11	124543694	124567414	protein_coding
ENSG00000064201	79.206	1.64796	0.0104099	0.0408539	TSPAN32	5.6838	2.43849	1.47135	1.84579	2.49393	5.10241	4.36256	3.46754	3.27867	11.4368	4.8114	11.6046	11.2226	5.91968	4.30566	7.14946	6.56195	11	2323227	2339430	nonsense_mediated_decay
ENSG00000064225	805.194	-1.95399	3.03596e-06	8.88636e-05	ST3GAL6	95.7642	54.7489	48.7884	56.5117	52.8765	39.2858	20.2852	35.2909	29.9211	46.3453	35.7692	34.0751	34.5288	25.0686	19.8593	16.3619	13.4345	3	98451080	98540045	retained_intron
ENSG00000064393	2330.56	-1.35718	0.00297005	0.0141336	HIPK2	20.3717	28.0021	18.6837	23.6918	22.8575	21.4676	22.9437	24.5873	25.5284	11.0605	8.2858	10.8736	9.8856	9.42389	9.16571	8.62027	7.91263	7	139246316	139477577	protein_coding
ENSG00000064545	57.6749	1.46819	0.00124397	0.0410609	TMEM161A	1.9873	4.68939	4.77156	5.08674	5.39158	10.8459	9.41788	8.7901	8.67886	9.35216	8.98579	10.6285	8.87067	5.29967	8.05225	7.00761	5.9741	19	19229978	19249275	protein_coding
ENSG00000064547	143.127	-1.52116	0.000505154	0.00242267	LPAR2	14.3489	15.3607	16.4182	18.016	16.1145	16.2328	15.3519	17.2517	16.8213	12.578	6.74389	10.0087	7.7054	9.79435	6.7108	8.14552	6.61506	19	19734468	19739739	protein_coding
ENSG00000064601	3113.48	2.55869	2.3336e-07	2.65761e-06	CTSA	42.3871	52.8581	41.9067	51.272	51.5007	88.8346	58.37	77.8214	76.5588	348.774	439.841	328.059	357.441	294.87	381.611	282.857	291.008	20	44519591	44527459	protein_coding
ENSG00000064651	210.444	-1.56072	0.000349696	0.00488334	SLC12A2	6.0212	2.97224	2.53796	2.80904	2.85384	2.78043	2.75133	2.42123	2.37904	2.72484	2.8398	2.46071	2.20813	1.66675	1.59116	1.46879	1.53567	5	127419458	127525380	protein_coding
ENSG00000064652	148.099	3.94653	7.91514e-16	6.36165e-14	SNX24	1.16446	1.69228	1.32351	1.00695	1.38665	3.69107	2.257	3.24778	2.71919	32.8794	40.842	22.335	24.9401	15.0268	17.0328	12.9915	12.1613	5	122179134	122365049	processed_transcript
ENSG00000064666	1411.83	-1.47204	0.000443151	0.00500963	CNN2	108.703	57.7444	45.4202	53.68	54.4465	58.9121	54.6174	52.1303	54.3804	38.8351	37.9592	42.5973	37.4796	29.5824	21.068	27.8434	27.062	19	1026580	1039063	protein_coding
ENSG00000064687	223.557	1.32936	0.00162594	0.0139041	ABCA7	6.00175	7.44811	6.89075	7.60325	7.4552	13.1037	14.4352	11.2297	13.3167	5.35452	7.7644	5.15743	4.82919	2.4306	3.20199	3.12787	3.51975	19	1040102	1065571	protein_coding
ENSG00000064763	91.302	2.87419	3.25085e-09	2.90495e-07	FAR2	2.55446	3.57683	4.31725	3.82866	4.2915	11.7285	4.50754	6.2967	5.14744	9.83985	6.98744	12.7136	10.897	11.4045	7.6461	12.744	13.4306	12	29302036	29493913	protein_coding
ENSG00000064787	249.306	-7.74381	4.00484e-07	4.24705e-06	BCAS1	6.31424	1.54736	1.42844	1.81349	1.72257	2.9773	5.9747	6.89071	7.60228	0.0516722	0.107485	0.0987359	0.0633436	0.0408655	0.0373833	0.068623	0.0475546	20	52553316	52687304	protein_coding
ENSG00000064886	37.1935	0.96101	0.0454529	1	CHI3L2	2.8123	3.73356	3.15618	3.30224	3.72275	4.19459	10.4363	5.54621	6.4031	1.80088	2.75108	3.04771	3.35085	3.52627	4.79102	3.48244	4.12268	1	111743393	111786062	protein_coding
ENSG00000064932	738.298	-1.96022	0.00012247	0.000666211	SBNO2	23.3742	31.1111	33.4051	29.7343	30.7714	38.9317	47.5716	37.3902	45.5301	7.92676	14.33	20.5556	20.0384	22.7273	22.5328	27.2272	23.8602	19	1107634	1174282	protein_coding
ENSG00000064933	93.6855	1.45879	0.00114719	0.01057	PMS1	2.22328	3.84869	4.01835	3.4304	3.74408	6.44063	5.63841	5.18762	5.02537	4.67088	4.34747	4.31376	4.30916	2.0245	2.40407	2.19831	2.34554	2	190649107	190742355	protein_coding
ENSG00000064961	548.316	1.78322	0.000838706	0.00830299	HMG20B	12.6727	17.3505	12.3616	15.2891	14.9704	77.8055	36.7118	44.9398	42.8146	72.2306	41.789	62.6725	55.5262	62.818	39.4077	62.5478	48.7999	19	3572775	3579086	protein_coding
ENSG00000064989	209.16	-1.73414	0.00316225	0.0229464	CALCRL	11.0988	10.6029	8.27016	10.9961	9.37916	2.97362	6.06501	5.26296	5.64203	1.04259	1.14651	0.905121	0.560668	0.179072	0.429113	0.409563	0.394546	2	188207856	188313187	protein_coding
ENSG00000064999	244.637	1.43712	0.000671674	0.00817348	ANKS1A	1.6626	4.44143	3.33448	3.95027	4.06577	6.07548	6.23716	6.77473	6.52196	6.08325	6.50736	5.13954	5.06721	2.7434	2.64124	3.07847	3.23523	6	34857042	35059179	protein_coding
ENSG00000065060	636.56	2.21086	1.59722e-07	1.89078e-06	UHRF1BP1	1.90785	2.51242	2.29701	2.36837	2.36605	5.69618	4.29202	4.74709	4.36118	12.2236	15.011	12.7633	13.4018	16.1845	15.747	15.9054	15.4541	6	34759857	34850915	protein_coding
ENSG00000065154	648.744	-1.67435	6.29991e-05	0.00629991	OAT	42.6719	18.6444	14.8932	16.2058	16.3258	22.3533	26.2287	22.2228	22.4052	48.9792	43.6101	37.8406	36.9204	38.8398	33.6643	31.8581	30.6805	10	126085872	126107545	protein_coding
ENSG00000065308	235.707	1.55277	0.000258034	0.00127974	TRAM2	1.3841	2.1834	1.40217	1.83056	1.66481	4.01945	3.06659	2.99049	2.87851	5.78481	6.28194	4.51767	4.21639	2.18381	2.28323	2.44909	2.16544	6	52362200	52441713	protein_coding
ENSG00000065357	837.71	-2.68876	7.42121e-10	1.55827e-08	DGKA	61.64	87.9122	71.5375	77.095	74.6103	79.9909	80.4874	76.4766	75.5545	14.6973	17.4728	12.2739	10.8444	6.56223	10.1055	7.40003	7.96006	12	56321103	56347811	protein_coding
ENSG00000065413	628.983	-1.65203	6.93865e-05	0.000404286	ANKRD44	35.479	45.9411	35.6702	41.1514	39.0409	34.5696	35.8716	32.3208	31.7895	15.8082	16.2542	23.19	25.6567	5.21211	8.7213	11.2912	14.0737	2	197831741	198175897	protein_coding
ENSG00000065485	52.1563	2.16633	4.74282e-06	3.8266e-05	PDIA5	0.930285	3.6781	4.24057	3.90732	3.5568	4.96653	4.36993	4.1803	4.39506	6.58973	5.2789	5.77952	5.22146	7.48362	5.59319	6.4146	5.35242	3	122785909	122944074	nonsense_mediated_decay
ENSG00000065534	71.2062	1.55278	0.00726074	0.0222647	MYLK	1.21613	0.819238	1.69459	1.15536	1.10896	0.78206	0.576246	0.746416	0.549835	6.62441	2.13499	3.51324	2.376	3.93829	1.68723	2.88815	2.11611	3	123328896	123603178	protein_coding
ENSG00000065600	218.76	1.62818	0.000119509	0.00941416	TMEM206	3.68664	17.212	15.9894	17.5984	17.9738	26.4923	27.4023	28.6283	26.7273	34.8493	35.785	32.4299	31.6618	26.6126	30.1948	21.1713	19.8012	1	212537273	212588243	protein_coding
ENSG00000065665	53.6639	-1.33965	0.00425666	0.0141815	SEC61A2	5.42309	6.4257	6.76771	5.81158	6.37232	6.57359	8.81692	7.28669	7.48953	3.03838	4.67218	2.76008	2.97533	1.79158	2.19119	2.65567	2.27528	10	12171636	12211960	protein_coding
ENSG00000065675	253.757	-4.38589	1.59414e-17	1.73914e-15	PRKCQ	12.2073	13.4317	13.0422	12.6421	12.3727	9.25805	11.0445	8.42373	8.15553	0.805122	1.51558	1.37177	1.69612	0.308704	0.463404	0.851966	1.20745	10	6469105	6622263	protein_coding
ENSG00000065809	8019.66	-1.82525	8.45337e-06	0.00164054	FAM107B	456.979	161.527	134.043	149.884	142.836	137.298	138.195	125.403	121.243	52.4758	55.5051	64.1899	64.9329	109.272	128.723	99.1706	97.6905	10	14560556	14816896	protein_coding
ENSG00000065833	751.67	4.96817	0.000205657	0.00105324	ME1	1.34829	3.95931	2.38855	3.49708	2.81112	17.7598	5.77995	7.84537	6.10032	70.1996	61.489	65.8683	65.2431	48.0183	44.589	49.3269	49.2768	6	83920108	84140797	protein_coding
ENSG00000065923	346.946	1.92003	0.000599444	0.00264707	SLC9A7	3.78055	14.9865	4.70125	9.59619	7.85752	15.7114	6.47048	13.3331	10.7756	23.0916	10.0741	21.9384	17.2458	13.6738	6.18716	12.1583	9.71409	X	46464753	46618490	protein_coding
ENSG00000065989	767.268	-1.64542	0.00569217	0.0181437	PDE4A	23.6589	13.9368	8.85824	13.2028	13.0519	19.5424	21.4716	28.1657	30.6541	10.7875	14.8803	15.0676	15.7812	6.43205	12.2734	8.15134	8.04166	19	10527619	10580305	protein_coding
ENSG00000066056	209.757	5.25693	5.02289e-06	0.000133804	TIE1	0.301773	1.38577	0.400894	1.16002	1.16695	15.6719	5.322	9.44985	8.2793	17.6178	6.36016	15.6207	10.7093	14.0623	6.02859	13.8032	11.5329	1	43766664	43788779	protein_coding
ENSG00000066294	2476.63	2.24575	2.98033e-06	8.76912e-05	CD84	15.8695	22.1271	16.6226	18.3357	19.5224	118.671	36.5086	46.7416	38.0981	273.763	284.028	190.24	187.551	114.43	130.443	133.466	121.648	1	160510885	160549306	protein_coding
ENSG00000066583	236.709	1.3567	0.00139107	0.00578676	ISOC1	5.90174	8.57505	8.17633	8.45209	7.78665	14.1364	11.8544	12.3029	11.988	16.1319	13.5328	21.022	23.002	25.8106	20.0524	36.0233	38.5903	5	128430386	128449721	protein_coding
ENSG00000066923	131.39	-1.50719	0.000633965	0.00278196	STAG3	6.98865	7.32355	6.84468	7.22673	6.44065	6.6995	11.3166	8.31731	9.32325	5.36924	3.60587	4.95333	5.46115	2.79975	3.57646	3.77385	4.3396	7	99775186	99819111	protein_coding
ENSG00000066926	428.829	2.57632	3.8975e-09	6.89161e-08	FECH	3.36633	4.62981	4.36959	4.57001	4.98514	8.64034	8.68354	8.18241	8.12785	35.5564	34.3504	33.5162	36.4105	18.4254	18.5344	21.1238	19.0524	18	55215515	55254004	protein_coding
ENSG00000066933	442.97	1.47742	0.000406466	0.0213458	MYO9A	1.84139	7.53852	6.64482	7.97451	6.18552	8.81945	9.52896	8.94072	9.19207	6.38336	7.08465	5.76418	5.64068	5.18814	5.73172	4.7481	4.47112	15	72114632	72410918	protein_coding
ENSG00000067057	652.296	0.809476	0.0441355	1	PFKP	18.5189	40.2136	31.0654	35.7597	36.4289	37.8823	34.167	39.0587	40.6594	22.2218	18.3298	37.7765	37.2198	38.1116	35.8941	54.4451	60.1452	10	3109712	3179904	protein_coding
ENSG00000067066	2159.58	-1.48931	0.000223431	0.00290942	SP100	138.099	124.411	100.494	107.993	104.478	77.5397	85.5883	81.1056	91.8637	49.1225	54.0967	61.4686	68.0951	131.671	147.633	136.286	138.755	2	231280657	231408805	protein_coding
ENSG00000067082	6790.63	-1.43377	0.000572417	0.0263991	KLF6	214.918	96.0207	105.236	96.3395	100.292	81.2303	106.54	98.7411	108.143	62.9014	73.0476	56.4663	57.7284	108.121	116.967	101.423	98.8697	10	3818188	3827473	processed_transcript
ENSG00000067208	124.271	1.37265	0.00174167	0.0146053	EVI5	2.02809	3.66437	1.83047	3.66796	3.13435	8.01725	5.43491	6.37622	5.30409	7.98344	10.1301	7.63496	7.43997	5.56849	6.56785	6.17262	5.63328	1	92974253	93257961	protein_coding
ENSG00000067221	57.9376	1.36799	0.00352762	0.0128382	STOML1	1.29455	2.24843	2.68056	2.53884	2.45763	2.59835	2.98605	1.8712	3.3341	3.37234	3.6753	4.96948	5.42808	10.8123	8.84321	9.50775	7.65799	15	74275547	74286963	protein_coding
ENSG00000067334	2866.97	-2.08674	4.71614e-07	1.89003e-05	DNTTIP2	133.223	98.4875	108.726	105.935	104.065	53.1767	52.5552	55.5777	50.2669	37.144	40.8788	41.3633	43.4011	42.5793	44.132	37.9673	37.351	1	94333373	94345474	protein_coding
ENSG00000067369	788.407	-1.4264	0.000541961	0.00242575	TP53BP1	19.2363	35.1882	29.2815	31.5824	32.0064	17.9266	22.4352	19.8192	19.3402	9.05647	8.52521	7.45668	7.00524	4.34266	4.30893	4.78806	4.77461	15	43699407	43802926	protein_coding
ENSG00000067704	1253.91	2.14917	3.48935e-07	3.77912e-06	IARS2	11.0251	19.2326	16.293	18.8978	17.8849	33.2597	29.3003	28.4065	25.7469	66.8422	56.3645	56.4329	56.3743	46.3089	37.5481	42.6799	40.8861	1	220267444	220321380	protein_coding
ENSG00000067836	109.167	1.72198	0.00159759	0.00615934	ROGDI	2.75281	3.50343	1.91616	1.94637	2.60286	6.10741	5.12436	5.98357	5.43171	13.4036	8.84978	12.2854	9.82639	8.96974	6.20512	8.38585	6.57113	16	4846970	4852674	protein_coding
ENSG00000067992	149.333	-1.48706	0.000869453	0.033379	PDK3	10.1728	4.7045	4.64078	4.64248	4.35707	5.13434	4.59226	4.31062	4.20619	10.3386	11.7188	10.1334	10.2047	10.3879	17.1367	16.8723	19.7234	X	24483338	24557954	protein_coding
ENSG00000068001	93.817	2.21138	1.21262e-06	4.17958e-05	HYAL2	1.33619	2.95172	1.63781	2.64732	2.28414	10.3409	5.1965	6.66355	5.33201	14.9728	10.5977	16.9072	14.9598	5.90623	3.75033	5.74927	4.68854	3	50355221	50360337	protein_coding
ENSG00000068079	523.816	2.86027	3.37041e-05	0.00023501	IFI35	10.7222	23.6024	21.2014	19.2291	20.238	37.5924	38.4931	36.3883	52.4885	27.9507	42.0334	99.2774	122.981	259.581	243.323	276.206	290.733	17	41158742	41166473	protein_coding
ENSG00000068097	219.723	1.56916	0.000276509	0.00345411	HEATR6	2.93491	4.44754	3.9681	4.43105	4.48305	13.3737	11.1062	12.1568	12.791	8.68214	9.42246	9.47637	9.75091	5.31911	6.53668	5.26157	5.52102	17	58120562	58156292	protein_coding
ENSG00000068120	484.34	1.33689	0.00141893	0.00553921	COASY	9.85273	22.7463	18.5452	19.3862	20.8114	32.3085	26.3255	27.6799	28.3947	39.9662	34.3745	42.1067	38.2378	34.2271	31.5323	35.1186	32.1343	17	40714092	40718295	protein_coding
ENSG00000068308	600.842	-1.47579	0.000374605	0.00176511	OTUD5	37.2845	35.7687	34.5645	33.5678	33.3368	35.6118	42.7743	40.4136	42.6336	17.7436	18.5951	21.1147	20.7983	20.3855	21.2223	21.6129	22.2194	X	48779305	48815648	protein_coding
ENSG00000068366	5016.64	-1.48795	0.000210909	0.00278067	ACSL4	115.3	80.6154	69.52	82.8129	82.4781	70.6873	64.597	69.7557	63.885	69.4478	47.1137	69.4989	69.432	170.848	97.2853	112.926	102.315	X	108872579	108976632	processed_transcript
ENSG00000068383	362.719	-1.60626	0.000195378	0.00262655	INPP5A	26.2623	18.4582	13.5637	13.7633	16.2482	9.34966	8.05223	10.1769	9.54547	4.03525	5.84293	3.8203	4.16886	3.52041	4.13523	2.5305	2.08601	10	134351324	134596979	protein_coding
ENSG00000068650	895.071	1.38175	0.000879207	0.00857824	ATP11A	6.46415	13.157	6.01863	10.5306	9.62292	28.1799	20.9433	25.7493	26.3456	23.5841	22.9315	27.6942	28.6483	17.7057	15.2801	20.7861	19.2772	13	113344643	113541482	protein_coding
ENSG00000068697	1979.24	1.47547	0.000326216	0.00223403	LAPTM4A	75.2896	67.0322	43.1831	58.1643	53.963	131.706	102.671	111.552	106.425	203.316	206.462	180.077	182.159	136.371	155.484	149.348	156.025	2	20232411	20251789	protein_coding
ENSG00000068745	674.814	-1.8379	1.2186e-05	8.7404e-05	IP6K2	64.2888	67.5863	62.4643	62.7652	67.6129	47.2559	57.1763	48.9749	53.0975	24.0474	23.8642	26.6841	25.3863	21.8642	21.519	23.3988	21.1833	3	48725436	48777786	protein_coding
ENSG00000068784	169.526	1.36422	0.0019419	0.015913	SRBD1	2.85689	5.44283	5.36414	5.86695	5.39575	10.4087	10.5668	9.04219	8.11331	9.84188	10.0838	13.2473	14.3913	4.73978	5.8335	8.38522	9.75855	2	45615819	45839304	protein_coding
ENSG00000068793	3301.91	2.26631	1.05069e-07	1.31268e-06	CYFIP1	20.9104	46.4542	43.2195	42.4704	44.3458	55.0046	29.8604	37.7731	36.1898	151.234	162.714	114.646	114.881	82.59	93.4957	81.6098	69.1304	15	22892005	23006016	protein_coding
ENSG00000068831	372.9	-4.50244	4.81284e-14	2.66819e-12	RASGRP2	31.1437	28.6347	27.4043	28.6765	28.3063	31.3483	32.0133	27.0133	28.1212	2.63303	4.18963	2.32235	2.01041	1.54519	1.88628	1.0125	1.32542	11	64494383	64512928	retained_intron
ENSG00000068878	1978.31	-1.52608	0.000213734	0.00280696	PSME4	36.3109	22.7056	19.7994	21.4095	21.3544	20.0675	19.3756	18.7631	17.9338	19.4021	15.75	18.0883	17.6775	13.7606	12.6001	13.0688	14.4	2	54091204	54197977	protein_coding
ENSG00000068885	157.839	-1.67816	0.000129304	0.00113152	IFT80	4.60621	9.96605	8.91513	9.24943	9.55603	9.02522	11.8921	10.0016	10.3468	5.10976	4.73752	4.65197	4.9376	2.84665	2.6308	3.4062	3.70828	3	159974774	160117668	protein_coding
ENSG00000069399	204.27	-2.02665	3.20262e-06	2.71842e-05	BCL3	14.2617	21.9218	19.9975	19.801	19.6608	24.4182	28.9444	25.7949	30.235	5.70378	13.9393	13.0451	12.0566	24.7377	24.2875	23.3038	19.1966	19	45250962	45263301	processed_transcript
ENSG00000069424	3388.01	1.92342	4.06015e-06	5.10856e-05	KCNAB2	79.259	61.6785	35.6912	48.7938	46.9186	128.729	94.9871	116.612	114.516	279.926	217.324	212.662	202.724	97.1984	67.759	76.8618	68.6439	1	6051526	6161253	protein_coding
ENSG00000069482	92.1595	5.69929	1.82913e-05	0.000125719	GAL	0.369793	1.3947	1.5217	1.71395	1.09602	5.67255	1.19037	3.88109	3.54338	31.644	10.8575	16.1274	12.6125	31.5216	13.87	17.1092	13.0098	11	68451247	68458643	processed_transcript
ENSG00000069493	1883.12	-1.70468	0.00168934	0.0142443	CLEC2D	224.818	201.524	216.893	192.253	210.163	109.471	148.317	120.146	129.397	9.57898	17.4639	16.4492	18.4826	20.0364	22.3838	25.115	33.9195	12	9809270	9848413	protein_coding
ENSG00000069667	1646.17	-1.49245	0.00875967	0.048858	RORA	33.7218	23.0171	25.6544	22.8781	23.618	16.357	20.866	16.6431	16.1871	1.52904	2.79048	2.31867	2.42965	0.663659	1.37555	1.7568	2.80246	15	60780483	61521518	protein_coding
ENSG00000069702	870.853	-2.40822	0.000317179	0.00386218	TGFBR3	22.5649	8.17128	9.39683	9.14573	8.07592	6.19748	7.70133	6.07877	5.90522	0.800205	1.04747	1.0784	0.914199	0.225571	0.419662	0.373409	0.491903	1	92145902	92371892	nonsense_mediated_decay
ENSG00000069869	177.432	-1.38801	0.00109161	0.00442597	NEDD4	19.1711	15.5552	20.0482	16.8269	17.894	13.1129	15.1776	14.3515	14.9122	6.32298	7.28102	5.58264	5.81551	7.84788	9.71214	7.3922	8.28461	15	56119120	56285944	protein_coding
ENSG00000069956	3311.26	-1.71549	3.20754e-05	0.000620753	MAPK6	104.574	75.4299	69.0832	76.2936	72.5419	49.7632	46.9053	50.2961	51.6047	42.6587	44.4747	43.8108	48.2191	47.2193	69.4242	47.8089	51.1161	15	52244303	52358462	processed_transcript
ENSG00000069966	179.118	-1.70336	0.000120349	0.00065573	GNB5	12.7359	9.67642	8.09227	8.95527	8.24685	9.60364	11.6423	8.53635	9.8647	5.19758	6.10834	5.03038	4.01459	2.46906	3.5848	2.83685	3.00993	15	52413117	52483566	protein_coding
ENSG00000069998	241.751	1.86488	1.18632e-05	0.000274463	CECR5	3.94133	12.3837	9.48912	10.955	11.3194	29.4866	18.9464	23.5359	21.5803	34.3379	32.7257	38.7666	34.8332	10.7347	14.4929	14.2612	13.0455	22	17618401	17646177	protein_coding
ENSG00000070047	620.509	-1.41025	0.000686436	0.00419045	PHRF1	10.5485	17.4655	13.8029	14.8234	15.0503	14.4645	13.9339	12.7166	13.9204	7.12853	8.46368	7.95898	7.84035	6.13776	7.33812	5.82187	4.99471	11	576486	612222	nonsense_mediated_decay
ENSG00000070476	398.917	-1.3405	0.00125866	0.00530636	ZXDC	14.7683	16.5395	12.9954	14.1721	14.6354	17.0464	15.856	16.2875	17.367	8.84825	8.81941	9.23574	8.69662	4.93713	5.56194	5.66514	5.6153	3	126156444	126194762	retained_intron
ENSG00000070495	850.166	-2.28721	7.98845e-08	1.02513e-06	JMJD6	69.6229	56.0458	49.3898	50.9102	51.4538	42.8138	54.0674	48.0962	54.3941	21.8936	23.5383	25.1626	26.889	21.5912	20.8005	21.5118	21.3408	17	74708919	74722866	protein_coding
ENSG00000070501	327.353	-2.1813	7.38768e-07	0.000352498	POLB	46.1225	13.8203	11.8361	13.1363	12.3504	13.8318	16.4275	11.918	13.4733	16.0223	20.1988	23.3404	27.669	7.56434	8.04579	11.6477	12.0426	8	42195972	42229326	protein_coding
ENSG00000070540	300.67	1.35021	0.00141595	0.00552884	WIPI1	10.8962	7.689	6.39569	7.99751	6.56163	19.8062	21.1474	20.9804	23.2968	31.2181	37.3918	30.4343	32.4094	14.8212	20.1692	22.4091	22.6728	17	66417423	66453653	protein_coding
ENSG00000070614	957.063	2.81138	9.16924e-11	1.66796e-08	NDST1	2.62683	6.58122	1.82779	3.83576	3.75141	28.2514	22.5718	30.9085	30.924	16.7168	16.4813	21.9856	22.368	7.36398	8.12501	11.208	10.548	5	149865381	149937773	protein_coding
ENSG00000070718	611.992	-1.39871	0.000889219	0.0338268	AP3M2	28.819	11.7969	12.6308	12.0127	12.5018	11.3246	11.1922	10.4894	10.4927	10.4783	10.1868	9.77848	9.81729	3.93098	4.85248	5.331	5.57858	8	42010464	42029191	protein_coding
ENSG00000070731	78.718	-1.99452	1.46637e-05	0.000326291	ST6GALNAC2	5.17069	4.22465	3.2311	3.81443	3.48917	2.00272	2.34093	2.05476	2.59519	6.55467	4.4058	6.44329	6.33549	8.58147	4.03451	9.94576	9.28114	17	74561461	74582145	protein_coding
ENSG00000070756	22806.2	-1.89858	4.73315e-06	0.00012739	PABPC1	1649.88	1150.87	1125.26	1132.97	1127.93	678.013	774.237	665.693	665.152	433.914	407.881	405.582	390.672	362.612	330.958	362.6	348.712	8	101698044	101735037	protein_coding
ENSG00000070759	173.161	-0.851323	0.0448227	1	TESK2	3.07172	4.48011	3.3194	4.01896	4.39542	4.72404	4.311	4.17377	4.37094	9.0925	9.07498	5.26942	4.83999	3.75021	2.9818	4.76768	5.04461	1	45809555	45956872	protein_coding
ENSG00000070785	101.362	1.86428	3.35784e-05	0.000644438	EIF2B3	2.54398	6.71228	4.97012	6.33678	5.84513	14.2468	9.57128	9.72914	8.80238	22.9274	17.1683	17.593	18.1338	13.591	9.90276	11.1074	9.4272	1	45316450	45452282	protein_coding
ENSG00000070882	385.102	-1.47671	0.000347169	0.0049924	OSBPL3	12.1399	11.3735	12.7163	10.894	12.3004	11.8772	9.87532	9.67075	9.07559	17.0509	17.351	12.895	14.9991	6.82968	7.21626	7.42961	7.36323	7	24836158	25021253	protein_coding
ENSG00000070961	11358	-3.12813	6.6689e-05	0.00112744	ATP2B1	344.874	269.122	403.953	373.134	381.018	63.7698	106.444	96.6214	102.955	29.1411	35.953	23.078	25.5168	81.9364	79.0284	48.7126	45.6444	12	89981828	90103077	protein_coding
ENSG00000071054	4596.67	-2.28043	5.80615e-08	3.34676e-06	MAP4K4	174.379	123.014	142.742	115.425	117.792	55.8581	88.8257	85.6015	93.6749	43.9638	52.5753	47.3199	46.8865	132.967	138.978	139.894	139.601	2	102313312	102508449	protein_coding
ENSG00000071073	1315.97	-1.33196	0.00145688	0.00602044	MGAT4A	34.7877	20.5847	19.7648	18.954	18.7442	26.6073	26.7507	24.0223	23.6015	22.1233	48.4671	16.5426	21.6534	6.67355	15.5007	7.65522	10.7427	2	99235569	99347589	protein_coding
ENSG00000071082	8097.72	-1.40626	0.000644947	0.00675714	RPL31	2008.44	1632.55	1567.27	1519.73	1505.8	1237.23	1469.04	1182.09	1166.42	733.627	638.421	603.926	604.967	527.806	460.544	480.701	470.447	2	101618177	101640494	protein_coding
ENSG00000071127	8157.7	-1.42617	0.000458009	0.00513633	WDR1	366.193	380.188	301.583	327.592	328.652	219.572	202.004	211.715	218.176	267.805	215.028	244.73	235.531	294.37	255.788	257.736	231.978	4	10075963	10118573	protein_coding
ENSG00000071242	274.029	1.75813	4.09329e-05	0.000767276	RPS6KA2	2.04222	4.80145	2.40319	3.74574	3.4289	10.4927	6.06782	6.0904	4.69308	55.1207	40.842	32.2228	28.9422	25.9146	21.124	19.6891	17.2153	6	166822852	167319939	protein_coding
ENSG00000071243	422.347	-2.27587	1.30523e-07	1.58534e-06	ING3	36.4779	28.1041	24.4616	26.3159	24.2006	24.0179	27.578	24.8738	22.4608	9.36841	13.0797	10.3754	10.3198	10.373	11.9194	9.5109	10.1348	7	120590803	120617270	protein_coding
ENSG00000071246	882.721	1.5075	0.000368016	0.00247082	VASH1	14.9272	9.81679	6.89587	8.58711	8.27094	24.3149	9.47901	15.1673	12.4058	30.4645	18.357	27.1367	21.5592	7.04352	5.09729	7.71794	6.5802	14	77228532	77249354	protein_coding
ENSG00000071553	1907.04	1.40167	0.000640964	0.00673212	ATP6AP1	34.6682	61.0175	59.8642	57.5343	56.9612	176.651	87.2185	120.339	110.285	326.122	326.83	359.146	360.082	245.718	245.806	263.547	248.803	X	153656978	153664862	protein_coding
ENSG00000071575	118.143	-2.65115	1.62069e-07	1.91586e-06	TRIB2	7.27068	8.97559	9.34321	8.09963	8.85332	13.7388	14.7943	13.5475	11.3967	1.12669	2.21555	2.31694	2.70412	2.78672	2.29024	4.62285	4.47129	2	12857015	12882860	protein_coding
ENSG00000071655	290.642	1.46381	0.000451589	0.00509138	MBD3	6.63473	15.4269	12.2872	13.2689	13.9688	24.7943	18.346	18.5316	18.6099	17.7464	21.6989	22.7579	19.8446	12.4185	13.4315	15.0083	11.6687	19	1576678	1592710	protein_coding
ENSG00000071967	372.888	4.02206	5.0387e-09	8.5929e-08	CYBRD1	0.951675	0.677532	0.450852	0.727684	0.588297	1.70946	1.10786	0.947151	0.803891	19.6621	18.6665	10.5633	10.0182	10.8307	10.1374	8.92125	6.68829	2	172378757	172414643	protein_coding
ENSG00000072062	568.327	1.38399	0.00108396	0.00439814	PRKACA	15.1937	23.654	17.38	19.7091	19.9151	47.4615	37.3368	43.8996	43.2147	59.7071	51.3393	52.8275	51.3386	30.3156	25.7755	28.8208	26.9198	19	14202509	14228574	protein_coding
ENSG00000072071	48.3165	-1.92487	0.00393219	0.0177935	LPHN1	4.25511	4.16947	5.94421	6.69662	6.28935	6.31699	7.28292	7.38772	6.77524	2.71285	4.17411	2.43678	2.03839	1.88373	1.958	1.83897	1.66315	19	14258547	14316972	protein_coding
ENSG00000072121	1637.22	1.53529	0.000260703	0.00129144	ZFYVE26	8.86641	8.40456	9.55628	8.91559	8.25762	11.1669	9.70237	10.8504	10.48	31.4205	32.8625	24.561	23.6272	18.2961	18.6502	20.5425	21.6958	14	68194091	68283307	retained_intron
ENSG00000072134	114.627	1.38214	0.0137514	0.048505	EPN2	3.32954	2.95844	2.74291	2.12428	2.27659	2.60967	2.23787	2.30637	1.98612	5.14035	2.42761	3.19667	2.77185	2.5245	1.01124	1.50806	1.12526	17	19118928	19240028	protein_coding
ENSG00000072135	597.574	1.3509	0.00123713	0.00492447	PTPN18	12.4176	21.6681	13.5443	16.6481	16.5744	43.8239	34.339	39.509	38.6809	44.537	44.327	44.7095	43.8189	22.2174	22.2334	26.5932	25.2731	2	131113580	131132982	protein_coding
ENSG00000072210	325.116	1.87747	1.22237e-05	0.000282031	ALDH3A2	4.44794	10.4269	7.15687	9.39501	8.50841	29.2079	17.2142	21.1137	18.9908	104.611	107.91	67.8789	67.8017	39.1735	40.1929	37.1796	32.2425	17	19551449	19580911	protein_coding
ENSG00000072274	11059.7	4.06909	4.53236e-13	2.02485e-11	TFRC	24.9992	19.1287	21.8511	22.0544	21.7592	85.7818	69.9611	84.2108	82.3433	562.304	441.403	680.434	659.845	361.994	296.975	443.484	446.3	3	195754054	195809060	protein_coding
ENSG00000072310	295.046	1.02541	0.0277077	1	SREBF1	22.3338	12.9704	14.0594	11.9947	12.3201	15.9294	15.2162	17.2499	19.3292	18.1546	19.8931	27.9846	29.612	6.30413	11.9108	7.52777	9.75736	17	17713713	17740325	processed_transcript
ENSG00000072364	3190.19	-1.70421	3.08303e-05	0.000601957	AFF4	44.8555	29.6684	30.2208	28.5587	27.7221	24.1753	22.9767	21.6694	22.1604	23.0549	20.9889	23.2655	24.2346	33.0271	29.3525	39.8479	44.0086	5	132211071	132299326	protein_coding
ENSG00000072682	78.38	4.68612	3.63612e-19	1.02654e-15	P4HA2	0.670628	0.74034	0.891144	0.87096	0.607714	4.72488	10.5668	8.20943	9.5515	13.9385	11.8241	12.329	12.8318	15.0336	13.5835	13.844	13.1477	5	131527531	131631008	protein_coding
ENSG00000072778	3884.64	1.54615	0.000187586	0.00254469	ACADVL	145.172	291.043	168.347	225.225	220.974	529.317	317.114	467.39	450.415	380.881	304.548	356.646	337.493	320.461	295.688	320.583	301.46	17	7120444	7128592	protein_coding
ENSG00000072840	179.523	2.5517	0.00288166	0.0245042	EVC	0.533242	1.73252	1.14871	1.43847	1.16961	4.67136	2.78041	5.54677	5.94944	3.03124	2.52571	2.81257	2.41257	1.88007	2.31502	2.39523	2.12109	4	5712924	5830772	protein_coding
ENSG00000072858	300.162	-1.39908	0.00215514	0.0171933	SIDT1	14.136	8.93221	9.28522	8.66121	9.31449	5.52015	8.49922	7.28672	6.60737	3.07495	3.92018	1.60217	1.53362	1.30365	1.45253	0.960613	1.45306	3	113251143	113348425	protein_coding
ENSG00000073008	110.099	2.5741	0.00114454	0.0400708	PVR	0.808169	5.76243	2.57711	4.74887	4.79046	25.2475	13.0848	20.4335	17.9121	10.7166	10.3352	15.2202	14.9796	40.396	18.0391	32.952	23.9015	19	45147098	45169429	protein_coding
ENSG00000073060	525.504	4.71433	3.20245e-06	2.71842e-05	SCARB1	0.9914	1.19654	0.788229	0.985436	0.975585	4.47391	2.64766	2.84279	2.1763	43.8421	56.0919	38.0805	40.2618	20.545	23.9762	19.9734	20.0305	12	125261606	125367214	protein_coding
ENSG00000073331	147.039	2.25629	3.45848e-07	1.46553e-05	ALPK1	1.84115	3.47676	3.66983	3.34556	2.72889	8.72227	7.6113	7.46188	6.61696	13.7211	17.133	19.0892	20.3678	6.79249	7.51534	12.3522	11.3841	4	113206665	113363776	processed_transcript
ENSG00000073350	129.339	-1.69642	0.000236995	0.00118944	LLGL2	7.17952	5.55412	5.50253	6.00181	6.41768	7.38692	8.23645	6.38106	7.7987	3.72506	5.70355	4.09889	4.14339	2.58465	3.21818	3.58444	3.11732	17	73521161	73571289	protein_coding
ENSG00000073536	111.303	-1.32637	0.00321307	0.0156822	NLE1	3.81943	5.84295	5.70833	5.52678	6.04492	5.57464	5.45366	5.68458	4.42907	2.90788	2.44831	3.11506	2.78465	1.23357	1.47957	1.11366	1.0452	17	33458370	33469322	protein_coding
ENSG00000073605	189.146	1.57826	0.000240419	0.00306911	GSDMB	2.28157	6.38303	6.22406	6.34856	6.37053	11.284	13.5925	12.1542	12.501	2.41344	2.53907	2.52522	2.20616	0.725303	0.961998	1.32736	1.848	17	38060848	38077313	retained_intron
ENSG00000073614	1965.3	-1.45818	0.000402952	0.00187813	KDM5A	32.7592	29.185	28.5924	28.1995	27.9667	26.1317	26.17	25.1001	25.3336	19.1639	16.9506	17.5788	18.0308	18.1878	19.6111	21.6311	23.3897	12	389295	498620	protein_coding
ENSG00000073712	199.157	-1.94836	0.00497871	0.0320547	FERMT2	7.57453	17.4217	34.8545	25.0663	26.7602	3.43746	7.0932	6.632	7.15901	1.87221	2.67992	1.29643	1.26092	9.54693	8.64021	6.6281	6.20018	14	53323986	53419153	protein_coding
ENSG00000073737	1269.14	-2.04973	0.0015783	0.0463992	DHRS9	107.959	85.5852	6.54107	43.1279	34.1067	43.474	12.3462	20.7174	15.5142	153.759	102.794	104.114	96.9103	40.5472	27.7281	32.4105	33.2047	2	169921299	169952677	protein_coding
ENSG00000073756	15580.9	-4.21921	0.00150709	0.0130798	PTGS2	664.786	469.484	2204.59	1001.16	1177.52	50.1206	966.525	382.342	552.144	1.40335	2.53772	2.48167	3.87627	261.655	139.884	152.133	179.279	1	186640923	186649559	protein_coding
ENSG00000073792	259.485	-1.51214	0.00111676	0.00629888	IGF2BP2	5.34037	12.7024	4.98323	9.03347	8.05427	6.90899	4.18388	6.69326	5.80215	4.44993	4.21633	4.82103	5.04891	4.18829	4.11803	4.22064	4.85322	3	185361527	185542844	protein_coding
ENSG00000073861	195.059	-2.36737	0.000377305	0.00177584	TBX21	10.7103	16.8296	9.484	13.4069	14.2192	12.8719	9.82943	10.2585	9.98261	2.87552	2.34633	8.02372	7.8608	2.835	2.61572	7.89452	9.00789	17	45810610	45823485	protein_coding
ENSG00000073969	684.612	1.37289	0.00101872	0.00961126	NSF	7.72063	21.2551	13.5488	16.7814	15.5005	34.9888	28.4457	30.0653	27.2708	49.4869	42.0111	47.747	45.7965	24.1423	20.3187	25.486	25.1638	17	44668035	44834830	protein_coding
ENSG00000074054	1071.9	-1.46184	0.000414249	0.0019196	CLASP1	21.5594	17.5523	17.8702	17.2815	17.1511	17.0433	18.9495	18.0763	17.8687	10.9847	10.6172	9.40406	9.29044	9.42113	9.20536	14.0445	11.8202	2	122095354	122407163	protein_coding
ENSG00000074071	141.405	2.04286	3.10991e-06	9.04119e-05	MRPS34	6.39588	19.9355	16.6024	18.203	18.5922	42.6729	28.3364	29.1172	28.9606	49.4869	38.8082	40.5962	39.0602	21.066	19.2342	20.879	19.1721	16	1821891	1823156	protein_coding
ENSG00000074181	418.836	3.77574	0.00231419	0.00842518	NOTCH3	0.648798	1.72848	0.39136	0.787647	0.731141	6.25171	1.97588	2.77203	2.39289	11.4916	10.1606	8.66845	8.0118	8.3013	8.90975	8.61564	6.62135	19	15270445	15311792	protein_coding
ENSG00000074370	2362.55	-1.3234	0.00119613	0.0108961	ATP2A3	77.488	44.6822	37.3802	39.7778	42.2438	45.6536	41.1551	43.493	47.2481	21.3831	20.3325	23.6198	22.2865	9.32954	8.96498	12.1173	11.1428	17	3827169	3867736	protein_coding
ENSG00000074416	479.26	2.27467	0.000139131	0.00950442	MGLL	3.28889	11.3248	25.9106	18.6019	17.7662	29.7731	47.0099	41.7321	50.2681	161.575	149.236	108.928	96.5175	149.124	153.696	114.851	91.2064	3	127407909	127542051	protein_coding
ENSG00000074660	958.525	2.06624	0.000713621	0.00853071	SCARF1	9.39302	18.7187	30.2925	25.7031	27.8761	32.6592	41.5938	58.169	68.3816	4.95096	7.13316	13.7576	13.6982	17.1802	14.1365	26.5175	24.9954	17	1537152	1549041	protein_coding
ENSG00000074696	659.46	1.69639	5.59395e-05	0.000334999	PTPLAD1	7.92447	7.69617	8.52761	8.84859	7.97579	15.5827	11.257	11.022	10.2631	36.8028	28.2311	34.7851	33.5526	21.6251	17.4081	22.829	22.0737	15	65822756	65870687	protein_coding
ENSG00000074706	216.497	-3.22929	1.58509e-09	3.08891e-08	IPCEF1	9.77149	10.2005	9.71505	10.0804	9.35639	7.64754	10.1669	7.6942	7.3747	0.811045	2.00798	1.14492	1.63985	0.498907	0.921784	1.84913	2.3717	6	154475631	154677926	processed_transcript
ENSG00000074842	868.741	1.49503	0.000310252	0.00149888	C19orf10	40.5846	102.247	108.503	100.074	99.1072	134.52	91.999	111.44	111.385	169.145	142.019	178.944	180.385	158.996	134.94	153.862	147.634	19	4657566	4670415	protein_coding
ENSG00000074935	119.076	-1.33541	0.002699	0.00961159	TUBE1	7.43681	8.78301	9.25531	8.94104	7.74242	8.30465	10.9656	9.65919	10.0239	4.49871	5.38219	5.69598	5.49485	4.67503	5.16	4.51152	4.11028	6	112391980	112408716	protein_coding
ENSG00000074964	192.199	2.57979	5.31492e-06	0.000140037	ARHGEF10L	1.66766	5.45875	2.74407	3.88817	3.31476	12.7128	4.41957	7.42843	6.11875	14.8069	25.1343	29.2361	27.5453	31.8911	38.5122	29.3426	27.8866	1	17866330	18024369	protein_coding
ENSG00000074966	94.6401	-2.87773	2.17821e-06	1.91971e-05	TXK	10.1758	6.83978	7.36432	7.20342	6.71296	8.86421	12.2594	9.37535	9.5091	1.44541	2.2863	2.09341	2.0561	1.4734	2.43614	1.4313	2.63241	4	48068410	48136273	protein_coding
ENSG00000075151	670.673	1.40796	0.000735676	0.00748484	EIF4G3	11.0133	21.6341	15.2946	20.3938	18.3631	32.697	23.0257	26.5491	24.4524	37.4924	31.3771	33.7015	31.3695	19.0159	15.5806	18.1927	15.9927	1	21132972	21503377	protein_coding
ENSG00000075188	134.075	1.44438	0.000883146	0.0039222	NUP37	5.36451	8.6584	7.28418	8.05794	9.33399	15.2602	15.251	12.8366	13.4841	17.8992	18.6559	17.8338	19.7526	10.6125	11.6454	12.2791	14.3989	12	102467967	102513902	retained_intron
ENSG00000075223	566.858	1.5664	0.00282177	0.013505	SEMA3C	10.2163	6.7494	7.19659	8.29754	7.32328	12.9015	8.1799	7.7797	8.05778	23.8336	13.06	18.8728	16.9804	27.1114	27.5433	19.1874	16.3622	7	80371854	80551675	protein_coding
ENSG00000075239	463.8	2.74727	1.61562e-09	3.13747e-08	ACAT1	5.99356	8.15054	6.34862	8.02723	7.67375	12.8197	12.1812	11.2606	10.9134	56.0207	38.4191	42.8268	42.6064	45.6323	30.2482	35.8186	35.8512	11	107992243	108018503	protein_coding
ENSG00000075240	613.498	1.75478	0.00403463	0.0181273	GRAMD4	13.4769	7.65438	4.87099	7.02059	5.84321	9.12668	7.80029	8.49706	8.67967	27.2318	45.6997	21.7143	21.0708	3.59974	6.50621	3.43392	3.89375	22	46971909	47075688	protein_coding
ENSG00000075275	321.531	2.59616	0.00035236	0.00167249	CELSR1	1.02832	1.59706	0.818828	1.1203	0.975449	2.52588	2.231	2.64855	2.78165	6.91954	7.36431	5.66519	4.51483	3.36957	4.47259	3.15782	2.34401	22	46756731	46933067	protein_coding
ENSG00000075303	319.422	1.32019	0.00190718	0.0156665	SLC25A40	5.16005	9.88104	8.0135	10.4972	10.4223	25.6376	15.3273	22.347	21.0728	25.5623	21.3459	29.4777	30.8809	9.78724	9.70195	16.1549	18.54	7	87462883	87505672	protein_coding
ENSG00000075336	218.502	1.34114	0.00167289	0.00640851	TIMM21	8.63888	10.5128	8.12523	8.37273	8.87585	24.1481	14.5535	18.6175	15.1874	28.7075	24.7656	23.2444	23.8675	11.3728	10.9304	8.66583	8.48488	18	71815746	71826197	protein_coding
ENSG00000075391	415.269	2.12177	1.14042e-06	0.000476124	RASAL2	1.8354	11.797	2.55432	7.37445	6.15147	11.8877	4.29242	7.53835	6.02096	16.6646	11.5595	17.6535	16.0452	7.49466	9.74663	9.74765	9.6574	1	178062864	178448644	protein_coding
ENSG00000075399	171.036	1.13019	0.00730924	0.549699	C16orf7	4.85459	8.7002	5.19261	6.3959	7.32793	11.0791	8.42564	10.6965	11.1008	4.92807	5.96657	11.0305	10.6268	5.46246	7.25698	11.4436	12.6631	16	89773542	89787394	protein_coding
ENSG00000075413	1252.46	-1.35243	0.000850052	0.00357159	MARK3	66.6771	81.4298	71.6376	76.3724	74.3797	63.7037	60.4339	62.4072	60.2259	36.0772	35.6234	41.7667	41.0609	59.4963	52.7496	56.2482	55.2566	14	103851729	103970168	protein_coding
ENSG00000075420	2652.92	-1.64382	5.28849e-05	0.000319831	FNDC3B	111.171	102.315	125.474	104.827	108.03	59.9169	62.2985	65.4449	66.142	32.0011	33.8745	38.3116	39.7704	95.9803	94.8035	79.5608	68.3371	3	171757418	172119455	protein_coding
ENSG00000075426	9522.99	-1.68619	4.83798e-05	0.00535062	FOSL2	210.359	98.3509	65.0079	78.8388	83.9431	73.61	93.7415	105.016	114.804	18.515	19.5562	27.2632	24.0872	36.9849	48.6022	34.5738	32.0925	2	28615315	28640179	processed_transcript
ENSG00000075618	264.185	3.17708	0.000800435	0.00800862	FSCN1	1.74623	8.86477	8.86078	9.87275	9.10046	23.2792	27.8445	27.1564	31.1806	7.4795	5.67681	8.1328	6.81609	51.5003	12.5347	34.5033	18.9263	7	5632439	5646286	protein_coding
ENSG00000075826	146.217	-1.64111	0.000234092	0.00117698	SEC31B	5.73195	4.29736	4.26415	4.02591	4.1818	7.51227	7.7755	8.41983	7.35522	2.21642	2.72592	2.2963	1.78598	1.07931	1.00155	1.19459	1.15511	10	102246399	102289628	protein_coding
ENSG00000076003	684.689	-1.60337	0.000130799	0.0019126	MCM6	22.4579	13.1134	12.9491	13.1352	12.6685	12.1987	15.7451	12.1902	12.1058	17.937	20.6829	11.6153	12.0754	5.45877	4.87985	5.50758	6.22114	2	136597196	136633996	protein_coding
ENSG00000076248	71.8233	1.49426	0.000799484	0.0302526	UNG	1.55292	5.36278	5.20379	4.99256	5.35928	6.2199	7.6067	5.12727	5.69903	11.5915	6.87164	8.08908	8.7203	5.25063	3.30347	4.91534	5.05398	12	109535379	109548797	protein_coding
ENSG00000076258	45.9765	1.80151	0.000364855	0.00172692	FMO4	0.935011	1.16485	0.900326	1.1758	0.942365	1.87691	1.51406	1.37739	1.32166	5.0564	4.92387	3.59902	3.5671	2.59372	2.89113	2.2518	2.30856	1	171283347	171311223	processed_transcript
ENSG00000076351	230.613	4.70394	1.89686e-05	0.000129158	SLC46A1	0.333203	0.441824	0.54978	0.437119	0.611622	1.98517	1.30724	1.15438	1.01584	8.33035	13.8418	5.76553	5.98634	0.446252	1.24176	0.465834	0.487155	17	26721661	26734215	processed_transcript
ENSG00000076382	822.119	-2.25624	4.45981e-06	0.00114583	SPAG5	28.017	7.09432	8.22905	9.02605	8.86601	1.92916	2.37917	2.33487	2.16982	4.26781	2.30173	3.39355	3.44818	3.12455	1.52721	2.6691	3.01916	17	26904592	26926297	protein_coding
ENSG00000076604	442.815	-1.98064	6.4376e-05	0.00109501	TRAF4	32.4648	19.5518	38.4864	22.445	25.5947	12.6139	21.8568	15.4975	20.8226	6.69935	5.50521	5.98451	6.08685	5.55384	3.3031	6.15772	5.48051	17	27071002	27077974	protein_coding
ENSG00000076641	561.782	-2.01393	2.55152e-06	2.21616e-05	PAG1	21.316	17.9988	22.906	20.1864	19.4457	22.3287	30.9713	26.2825	29.1919	7.53549	10.6808	12.2232	13.5899	5.50774	5.42783	7.19535	7.73149	8	81882526	82024303	processed_transcript
ENSG00000076662	618.179	-1.35221	0.00203576	0.0188641	ICAM3	38.1539	24.1837	23.2657	23.0093	24.8613	26.7258	26.983	23.8709	25.2996	7.06313	9.45587	13.6128	13.5401	4.31682	5.54504	8.83896	9.51665	19	10444454	10450345	protein_coding
ENSG00000076716	112.272	2.53558	0.00145074	0.0455415	GPC4	0.495286	6.02145	1.44407	4.55659	4.11455	96.8474	27.3057	53.8505	40.8691	147.402	40.3201	94.392	66.8923	114.161	35.6302	70.8927	51.2291	X	132434131	132549518	protein_coding
ENSG00000076770	259.12	1.51338	0.000374776	0.00176542	MBNL3	1.54094	2.78351	2.89707	3.21183	3.18685	5.09597	4.27809	3.69174	3.95711	8.40696	5.03638	5.28683	4.46478	3.83992	2.33278	2.72015	2.23686	X	131503345	131623996	protein_coding
ENSG00000076924	673.764	-1.59144	0.0001616	0.000852828	XAB2	29.8115	25.5508	26.2054	23.5821	24.9554	24.0288	24.8992	24.0908	25.7092	13.629	15.1491	17.4802	16.4361	9.45966	9.99395	11.2127	11.1813	19	7684412	7694451	protein_coding
ENSG00000076928	1730.64	-1.8214	1.54798e-05	0.000108075	ARHGEF1	94.9398	109.522	103.194	101.772	115.633	90.2035	97.4982	89.0858	101.252	30.8518	37.7896	37.5279	37.5552	19.7766	22.3001	26.9862	24.7075	19	42387267	42411597	protein_coding
ENSG00000077044	1086.47	-1.48252	0.00041785	0.00478445	DGKD	36.4959	26.5165	19.9652	24.3235	24.5136	16.5946	17.6689	18.5407	17.5325	4.5835	6.20238	4.6502	4.72343	3.10259	3.87076	2.59418	2.54267	2	234263153	234380750	protein_coding
ENSG00000077147	3569.14	-1.5021	0.000242831	0.00309289	TM9SF3	113.548	66.379	62.0061	70.6534	64.8739	63.3998	55.9116	58.7003	57.4713	62.6636	53.8681	60.2644	63.1017	54.0468	46.4162	54.3402	59.6355	10	98277866	98347209	protein_coding
ENSG00000077150	3448.87	-1.5616	0.000174642	0.00240385	NFKB2	167.546	165.89	285.626	211.887	222.5	93.1626	163.217	135.825	156.061	28.0731	37.9823	53.4709	53.298	204.283	150.921	169.217	158.173	10	104154229	104162281	protein_coding
ENSG00000077157	211.501	2.37063	7.20492e-08	4.00276e-06	PPP1R12B	1.19995	3.50161	2.79253	3.32808	3.27267	5.96917	6.25478	6.21273	6.02904	3.36637	4.31786	4.0921	4.34399	2.11709	1.93091	3.17359	3.1546	1	202317827	202557697	protein_coding
ENSG00000077232	987.688	1.32807	0.00138852	0.00578042	DNAJC10	10.0475	16.9069	14.5334	16.0917	15.0961	33.0173	23.4346	26.6522	23.6031	33.0392	32.4061	35.0949	35.0202	22.1276	20.6771	24.2364	23.4713	2	183580999	183644334	protein_coding
ENSG00000077238	3138.23	-1.82749	1.1616e-05	0.000269481	IL4R	149.575	99.8951	124.998	104.003	114.35	61.8256	71.3262	74.3941	76.7859	37.6964	39.9064	48.0059	47.0765	43.0606	37.3347	40.9443	38.4077	16	27324989	27376099	protein_coding
ENSG00000077348	50.8337	1.45384	0.0014316	0.0453657	EXOSC5	2.60031	8.55084	9.38941	8.5498	8.71532	22.3787	11.4165	13.843	12.0487	8.6249	11.5315	12.0086	10.4278	4.89517	5.46214	5.34644	5.74284	19	41892281	41903256	protein_coding
ENSG00000077420	765.543	-1.35136	0.00100351	0.00438865	APBB1IP	33.5952	32.0383	25.7244	26.8152	25.7823	34.8845	28.1856	27.102	24.3905	25.7662	20.1764	17.5463	17.8934	4.12598	2.97621	3.15157	2.84795	10	26727132	26856732	protein_coding
ENSG00000077458	361.484	-1.76989	3.24099e-05	0.000207795	FAM76B	23.2921	19.2512	19.5372	19.6583	18.9644	20.6295	23.1968	20.2857	18.3558	9.24919	9.45691	9.32963	8.68075	11.8036	11.6883	12.1693	13.6044	11	95502106	95523573	protein_coding
ENSG00000077684	360.662	-1.83257	2.77738e-05	0.00018104	PHF17	11.5739	9.32804	9.32069	9.21977	9.89184	8.43739	9.24023	8.37874	8.14086	4.01856	4.11956	2.70284	2.79018	1.23299	1.57876	1.32921	1.11883	4	129730779	129796379	protein_coding
ENSG00000077713	79.9414	3.32155	3.85299e-12	1.29719e-09	SLC25A43	0.425001	2.20619	2.28208	2.37285	2.21644	7.23891	4.81799	5.10105	4.78461	15.5094	14.0967	12.9283	12.2701	11.7752	9.69553	10.1128	8.85259	X	118533023	118588441	protein_coding
ENSG00000077782	1775.28	-1.66531	0.000445088	0.0226615	FGFR1	82.9977	47.4677	28.7803	35.3118	35.445	17.599	7.57254	12.3395	9.97065	20.9312	9.4143	18.5114	12.9528	13.9208	9.20847	12.5012	9.72249	8	38268656	38326352	protein_coding
ENSG00000077984	774.302	-1.87565	5.84932e-05	0.0010153	CST7	126.109	82.1985	91.4602	78.6967	93.0391	56.5556	85.612	58.541	65.4663	7.32231	10.836	10.3464	11.0308	3.29369	4.84649	5.20914	7.15102	20	24929866	24940564	protein_coding
ENSG00000078070	225.313	1.77419	5.01999e-05	0.000306417	MCCC1	3.30641	7.26815	6.28022	7.67735	6.93329	11.4598	10.1502	10.2284	8.50681	16.3923	10.4423	14.9914	13.6454	8.89748	4.80672	8.27686	6.56132	3	182733006	182833863	protein_coding
ENSG00000078081	420.71	2.96863	0.000970432	0.0092709	LAMP3	2.43211	12.3483	25.0018	15.6657	15.7091	30.4629	42.0233	40.294	42.0487	2.08973	4.85332	5.53157	6.03498	75.698	42.025	66.9991	54.0426	3	182840001	182881627	protein_coding
ENSG00000078124	453.828	1.39566	0.000821226	0.00816344	ACER3	4.5097	16.0313	7.23864	11.5909	11.0018	24.5478	19.2815	24.5881	22.0801	32.5047	28.7046	27.7268	26.3345	23.2874	20.0756	23.5402	22.5254	11	76571911	76737841	protein_coding
ENSG00000078177	779.297	-1.62007	0.000100705	0.00843532	N4BP2	10.106	4.89725	3.64717	4.16729	3.73408	4.79185	4.67406	4.88491	5.07236	3.29949	3.19149	3.33043	3.38126	2.72664	2.47645	3.16132	3.20178	4	40058446	40159872	protein_coding
ENSG00000078237	549.673	2.06224	2.60633e-06	2.25792e-05	C12orf5	13.5302	25.6909	13.3319	20.1047	17.6057	33.5976	22.8529	27.4493	24.0252	81.9169	49.5789	62.6272	59.6514	32.2879	24.3541	24.1034	22.0528	12	4430371	4462338	protein_coding
ENSG00000078269	964.881	-2.04717	1.31926e-06	4.43902e-05	SYNJ2	52.9378	24.0474	27.9011	23.5971	25.9194	13.4379	19.2984	18.8587	20.5	4.28924	2.57682	3.2059	3.18261	8.41633	4.60965	5.38738	5.44494	6	158402888	158520208	protein_coding
ENSG00000078304	2862.64	-2.01578	1.547e-06	1.40316e-05	PPP2R5C	243.577	141.795	130.321	127.49	125.802	130.585	159.818	126.401	126.79	73.4704	72.3774	66.573	67.3681	43.1502	55.6595	49.7864	50.6824	14	102228135	102394326	processed_transcript
ENSG00000078401	1279.63	-5.00878	7.1017e-13	2.92538e-10	EDN1	96.5854	48.2262	69.5896	54.971	55.2896	4.79977	12.2263	13.6019	17.053	0.230373	0.488837	1.15633	1.91557	9.91824	11.0169	8.94285	13.5394	6	12290596	12297427	protein_coding
ENSG00000078589	626.777	-1.62082	0.000966793	0.00925633	P2RY10	59.6036	45.755	42.9298	39.7157	40.2443	30.4676	40.664	30.2757	31.4335	1.28592	3.4023	1.69376	2.18885	0.337613	1.25355	1.93019	2.28829	X	78200829	78217451	protein_coding
ENSG00000078596	628.211	-2.09807	0.00545416	0.0342818	ITM2A	76.6516	44.9377	45.514	41.0489	44.911	25.5907	32.5651	22.5806	24.3896	1.07647	4.70441	2.20998	2.98387	0.880019	1.80489	1.72888	1.81632	X	78615881	78623164	protein_coding
ENSG00000078668	1087.63	1.40861	0.000656884	0.0040411	VDAC3	54.5916	59.4662	57.274	58.6286	56.3774	111.831	96.9012	100.877	93.5246	157.962	152.135	141.417	147.146	117.806	107.114	109.632	105.623	8	42249142	42263415	protein_coding
ENSG00000078687	337.905	-3.24166	1.75049e-12	6.74836e-11	TNRC6C	9.16081	8.02693	8.48441	6.96317	9.11613	7.73127	8.06458	6.92114	6.93977	1.25798	1.86353	1.91917	1.78453	0.717955	0.895287	1.02582	1.19566	17	76001137	76104916	protein_coding
ENSG00000078804	776.955	-1.86419	0.000122182	0.0094904	TP53INP2	23.0292	8.09431	11.6443	10.24	10.9291	4.72328	9.2927	7.48176	7.81193	4.99055	6.25256	7.74012	7.37427	22.5061	17.0198	20.6916	21.8589	20	33292094	33301243	protein_coding
ENSG00000078967	108.855	2.04064	7.21515e-06	8.46537e-05	UBE2D4	4.73765	3.96214	3.51543	3.62873	4.12003	9.77314	8.28483	8.22852	8.30181	18.6274	13.6982	16.34	14.964	11.0918	11.1601	10.2509	9.49059	7	43966037	43993166	nonsense_mediated_decay
ENSG00000079215	125.173	1.4931	0.000350801	0.0193346	SLC1A3	2.05178	5.42294	9.18194	7.20604	7.43285	40.1443	15.2214	21.9216	16.3577	119.956	103.471	103.862	95.3649	147.59	105.906	148.213	138.642	5	36606457	36688436	protein_coding
ENSG00000079257	189.287	2.5602	8.21308e-05	0.000469104	LXN	4.67111	4.13155	3.25413	3.38834	3.61199	6.15808	6.34775	5.4401	4.87833	38.448	53.7371	23.6449	20.7982	16.0116	18.7203	15.5487	12.2144	3	158363611	158390482	protein_coding
ENSG00000079263	313.975	-3.37657	5.52209e-10	1.1969e-08	SP140	25.8429	20.9854	16.5748	16.4629	19.6889	15.5613	23.9061	16.2099	18.1051	5.49422	5.29608	11.0039	13.9452	22.3067	25.9483	36.1482	42.9121	2	231090445	231223762	protein_coding
ENSG00000079277	793.973	2.07668	1.1311e-06	3.92263e-05	MKNK1	16.8993	36.9056	19.6249	27.3202	25.0375	103.81	55.8576	76.8014	70.7604	93.2589	100.912	80.3553	79.8111	47.3573	47.6163	39.4071	39.1699	1	47023090	47082515	nonsense_mediated_decay
ENSG00000079308	1569.38	-1.86409	0.00195371	0.0183142	TNS1	67.6523	48.6414	23.9754	31.559	30.5366	28.5051	15.3114	19.7816	16.6067	38.6362	49.0529	27.4994	26.5935	23.0175	21.7106	25.6466	22.0491	2	218664512	218867718	protein_coding
ENSG00000079313	273.823	-1.39914	0.000859171	0.00506875	REXO1	8.73733	12.7089	13.7561	13.5547	13.2055	10.6431	11.7222	10.5902	12.4088	6.46467	5.81498	7.17248	6.43479	6.75678	6.16122	5.68888	4.21145	19	1815245	1848452	protein_coding
ENSG00000079335	199.173	-2.24868	4.3545e-07	4.58602e-06	CDC14A	7.43955	8.91077	9.08056	8.59974	8.45255	7.53868	8.65196	7.21039	7.33009	1.92256	2.86329	1.88449	2.15586	2.88251	2.21062	2.34623	2.77806	1	100810584	100985833	protein_coding
ENSG00000079337	163.68	4.75514	1.70887e-10	4.08912e-09	RAPGEF3	0.314412	0.492429	0.444588	0.311951	0.444902	0.758948	0.696214	0.861205	0.580629	11.1868	3.48224	4.90918	3.62752	7.08332	2.51374	4.44164	3.60506	12	48128455	48164823	protein_coding
ENSG00000079462	33.8018	1.43572	0.00339144	0.0278888	PAFAH1B3	2.25024	4.62978	3.90795	4.25656	5.07989	8.27543	8.33199	7.8339	7.8371	6.30286	7.5028	7.13491	5.82895	3.50251	3.96738	3.65785	3.23347	19	42801185	42806929	protein_coding
ENSG00000079616	410.305	-1.36738	0.00131619	0.00550434	KIF22	28.7612	22.7615	23.3139	22.8047	23.7392	30.8489	29.8963	27.5998	28.6285	33.149	22.1606	27.0729	22.9738	8.36191	8.27821	9.51452	10.2735	16	29802040	29816706	protein_coding
ENSG00000079691	125.488	2.99169	9.7014e-09	7.09294e-07	LRRC16A	0.724158	0.769892	0.314427	0.627564	0.455309	5.58501	2.12488	4.61055	4.06489	1.98583	1.32202	2.08118	1.73304	0.775564	0.815928	1.29614	1.24898	6	25279306	25620758	processed_transcript
ENSG00000079819	675.614	2.03068	2.12398e-06	1.87782e-05	EPB41L2	5.84387	7.57079	9.53262	8.90486	8.15234	12.0629	9.90358	10.3718	9.22174	32.5327	18.3183	23.4272	18.9852	24.2827	14.4807	21.2886	17.9502	6	131160487	131384462	retained_intron
ENSG00000079950	1099.79	2.21689	2.1485e-07	2.46857e-06	STX7	17.5429	41.3315	26.1998	35.731	30.7926	62.4266	60.0979	60.3133	58.5105	126.398	144.809	115.442	116.513	54.6214	57.6523	55.3586	50.234	6	132779054	132834337	protein_coding
ENSG00000079999	742.942	1.43679	0.000460759	0.00224346	KEAP1	13.7953	26.2895	26.2176	25.62	25.1931	40.3473	37.8908	38.9346	39.729	36.8643	46.5286	51.5531	52.2291	39.508	42.8786	48.4618	43.8873	19	10596796	10614054	protein_coding
ENSG00000080200	164.942	1.59624	0.000191345	0.00258323	CRYBG3	1.42877	2.54877	1.70201	2.32618	2.00304	6.7063	4.1556	5.96823	4.95772	7.64243	6.80646	7.90927	8.03096	7.09388	6.53879	6.73	6.31355	3	97595819	97663810	protein_coding
ENSG00000080345	1217.5	-1.48998	0.000304876	0.00147503	RIF1	17.2794	21.0992	22.9933	21.2778	22.5046	15.2884	16.3663	15.8648	15.579	8.77091	8.75826	9.31398	9.27798	11.8995	11.7202	10.1625	10.0711	2	152266397	152364527	protein_coding
ENSG00000080371	1535.77	-1.53033	0.00020014	0.00267417	RAB21	94.8408	70.3059	79.879	72.4145	69.5011	54.6787	63.9089	60.2024	59.6787	41.968	41.1051	38.1067	40.5609	67.2712	54.4927	63.5852	63.7144	12	72148654	72184699	protein_coding
ENSG00000080603	2287.32	-1.3389	0.0010924	0.00442705	SRCAP	28.334	31.9803	27.1931	30.3127	31.3733	36.206	35.629	35.84	39.5716	15.2368	16.1975	18.4636	17.4361	12.2673	14.7679	15.7598	14.182	16	30709530	30755602	protein_coding
ENSG00000080822	2971.66	-1.57871	0.000128965	0.00189399	CLDND1	278.365	204.839	184.309	196.719	182.931	140.519	189.437	168.212	175.169	49.0368	49.0965	49.277	53.0496	75.089	65.433	64.1939	68.1303	3	98216756	98241910	protein_coding
ENSG00000080823	56.8927	-0.918868	0.0438322	1	MOK	2.07639	3.18923	2.06008	2.88684	2.47265	4.11763	4.70344	3.87167	3.92318	2.15604	2.71685	2.13738	2.45529	2.63694	2.27193	2.20636	2.15332	14	102690837	102771537	processed_transcript
ENSG00000081019	401.728	-1.49343	0.000431282	0.00198756	RSBN1	7.6338	7.56694	6.95925	6.96508	6.89925	8.17863	9.69764	8.44872	8.6335	4.17725	4.14287	3.85323	3.45377	2.58468	2.71358	2.63199	3.1145	1	114304454	114355098	protein_coding
ENSG00000081041	16653.2	-6.92418	8.26791e-08	1.05535e-06	CXCL2	2340.31	2152.06	5987.69	3889.75	4291.14	607.717	2130.22	1540.24	1751.61	31.7998	64.6313	47.5904	48.6952	213.015	271.105	188.743	193.996	4	74962793	74965010	protein_coding
ENSG00000081059	877.182	-3.36202	9.16588e-10	1.90085e-08	TCF7	49.2553	86.8209	101.303	88.0268	95.9077	67.3938	84.3778	66.4948	66.3025	6.19328	10.9902	5.99812	4.61571	2.31728	4.7184	1.86711	1.38831	5	133450402	133487556	protein_coding
ENSG00000081177	140.277	2.54574	2.49682e-08	3.64392e-07	EXD2	1.66375	2.6118	2.13282	1.98389	2.16591	4.31813	4.01939	4.19876	4.63609	8.81826	5.56635	6.93488	6.35303	4.75496	3.33334	4.40513	4.19711	14	69658228	69709075	protein_coding
ENSG00000081189	316.871	-1.54292	0.00258006	0.0225152	MEF2C	17.8898	15.5482	17.0677	18.6095	17.3777	10.7389	8.01581	7.56395	7.20182	6.74557	8.05119	3.93658	3.80815	3.19698	3.77616	4.02684	3.88942	5	88013975	88199922	protein_coding
ENSG00000081237	15836.7	-1.34676	0.000842143	0.00832238	PTPRC	497.536	365.315	352.298	352.96	352.59	319.895	336.442	281.212	273.519	152.638	192.006	168.775	181.997	109.427	120.396	118.577	131.176	1	198607801	198726545	protein_coding
ENSG00000081320	2264.72	-3.25666	1.97615e-13	9.67795e-12	STK17B	87.1622	56.2162	49.3454	48.8585	48.0234	51.2156	62.2405	58.155	55.9601	12.4753	16.8099	11.8684	12.229	17.4329	13.9353	15.2842	14.8794	2	196998290	197041227	protein_coding
ENSG00000081665	283.148	-1.74092	5.14085e-05	0.000312431	ZNF506	16.0865	14.7417	12.9676	13.7921	13.1201	12.555	14.9713	11.9267	13.3196	7.82179	6.60729	7.02589	6.41431	7.61723	5.60351	5.82039	5.81801	19	19902620	19932560	protein_coding
ENSG00000081870	195.676	1.37621	0.00124718	0.00526456	HSPB11	13.8686	24.0441	20.3303	24.5651	20.5305	47.0804	47.5969	42.9925	44.31	48.9414	45.2796	47.288	52.3092	37.4092	35.6684	38.2597	42.2924	1	54387234	54411975	protein_coding
ENSG00000081913	279.156	-2.05587	7.7608e-05	0.00127008	PHLPP1	6.08861	3.55113	4.27528	4.02973	3.75885	2.23878	3.00371	2.58379	2.79446	2.12964	2.03467	2.21811	1.481	1.89649	3.7058	1.99973	2.01737	18	60382672	60647666	protein_coding
ENSG00000081985	149.779	-2.68068	0.00252754	0.0194034	IL12RB2	5.97516	1.72561	2.36963	2.08724	1.99385	1.33487	2.60784	1.79452	1.97637	0.352945	0.300381	1.29195	1.65389	0.440802	0.356992	1.66088	2.95318	1	67773047	67862583	protein_coding
ENSG00000082014	112.526	-2.11282	4.7354e-06	0.0011959	SMARCD3	9.49362	3.90825	4.63964	4.28648	4.17288	3.92028	4.80475	5.13561	4.82123	5.50376	8.7028	9.63856	10.2487	2.93905	4.77812	5.42956	6.14144	7	150935850	150974982	processed_transcript
ENSG00000082068	142.221	1.43924	0.000828106	0.0324633	WDR70	2.11925	7.68569	6.19869	7.79561	6.10563	10.5556	10.1646	9.09243	8.99499	10.0166	11.4039	10.1146	10.8828	7.32705	6.75662	6.76893	6.07349	5	37379314	37753537	protein_coding
ENSG00000082074	1409.28	1.49636	0.000350658	0.00166488	FYB	18.8731	42.0047	37.8717	40.3572	36.4747	57.7716	50.0603	39.7276	37.5145	88.6766	93.5937	88.3812	94.2476	20.1646	22.8159	25.2871	27.6341	5	39105338	39274630	protein_coding
ENSG00000082146	240.392	3.08382	1.56752e-11	4.72733e-10	STRADB	3.18233	4.13772	4.16281	5.34433	4.8072	7.17287	7.43845	6.03468	7.23865	26.7497	21.3465	18.7688	19.1446	17.0204	12.7534	14.7991	13.0308	2	202252581	202345569	protein_coding
ENSG00000082153	9831.41	-2.03916	8.6025e-07	3.11108e-05	BZW1	447.674	323.603	254.143	293.222	271.411	181.643	171.473	176.916	172.852	206.427	132.492	178.492	165.666	194.255	139.141	155.667	155.906	2	201675317	201688569	protein_coding
ENSG00000082212	1280.83	1.3914	0.000922718	0.00382995	ME2	21.9298	33.1628	18.7429	27.9843	24.3337	47.6193	31.5726	35.2048	33.8109	78.5303	71.3164	72.1158	75.0929	62.1912	55.3259	59.6585	58.1312	18	48405419	48476160	protein_coding
ENSG00000082258	1067.35	-1.61277	9.23462e-05	0.000520897	CCNT2	30.7017	36.2742	32.5692	34.9081	35.7156	25.4435	26.4492	27.8686	26.8655	13.6159	15.5975	13.4311	13.6429	17.7429	18.8414	15.6634	17.3907	2	135675805	135716912	nonsense_mediated_decay
ENSG00000082397	4129.95	-2.36833	0.001449	0.00564741	EPB41L3	169.419	63.8066	93.5653	83.6114	86.6005	82.7825	130.794	115.081	122.142	52.395	82.8469	59.4539	59.9284	69.1666	90.7248	57.7141	49.0656	18	5392383	5630699	protein_coding
ENSG00000082438	48.6814	-1.48776	0.00124983	0.174066	COBLL1	2.18877	2.42302	2.45498	2.45638	2.2612	2.32131	3.51424	2.64302	3.09945	2.27547	3.35853	0.875985	0.600238	1.47852	1.09909	0.832584	0.807433	2	165510134	165700189	processed_transcript
ENSG00000082512	287.431	-1.32514	0.0016136	0.00620601	TRAF5	10.2524	15.3255	12.1166	13.0598	14.8295	14.0191	17.6169	14.2528	13.6245	5.5228	6.49741	4.90988	5.7774	2.77362	3.6738	2.50986	2.89204	1	211499957	211548288	processed_transcript
ENSG00000082641	3106.34	1.37624	0.000800854	0.00934973	NFE2L1	30.8289	52.1136	47.7951	51.4183	49.0002	95.0305	106.005	122.104	130.036	84.7029	96.85	130.308	127.782	84.0058	80.0608	106.841	112.141	17	46125691	46138849	protein_coding
ENSG00000082781	1062.96	4.57124	6.36447e-22	1.87562e-19	ITGB5	2.3299	6.08763	1.08724	3.32798	2.69492	7.50676	3.40883	6.60585	5.37929	82.4158	44.4104	47.3756	41.0681	58.6007	33.9479	31.5115	28.4616	3	124480795	124606674	protein_coding
ENSG00000082898	1856.9	1.41496	0.000593907	0.00631643	XPO1	20.5901	48.3311	42.166	45.8809	42.7679	90.8882	89.9107	91.7342	88.4176	92.0683	86.5761	87.5817	90.1253	56.6157	54.1778	67.3719	71.3215	2	61704984	61765761	protein_coding
ENSG00000083097	439.443	-1.53906	0.00808431	0.0244321	DOPEY1	8.46813	5.63627	5.46466	5.88506	5.3616	5.94435	6.40373	6.05	5.77224	3.78794	3.74481	4.30556	3.86896	3.57812	3.0417	7.72979	11.4226	6	83777385	83881069	protein_coding
ENSG00000083123	47.0913	2.90404	2.43998e-08	3.56718e-07	BCKDHB	0.454262	1.57699	1.37618	1.49334	1.6225	2.65891	2.86939	1.9691	2.54682	5.58074	3.1295	3.70199	3.28702	3.29262	3.0204	2.93967	2.51472	6	80816364	81055987	protein_coding
ENSG00000083168	3252.18	-1.32231	0.00120795	0.0126868	KAT6A	47.9725	40.6949	38.3088	38.1187	34.4852	35.0822	40.7712	29.6551	31.9618	11.4181	14.1094	12.5206	12.9472	10.2745	10.3851	11.777	12.3938	8	41786997	41909508	protein_coding
ENSG00000083223	2697.54	-1.70924	3.02166e-05	0.000592027	ZCCHC6	60.8278	39.0947	34.0986	36.644	37.2377	30.6305	27.1093	28.6373	26.5568	23.4896	24.0945	24.885	25.6297	15.2913	20.3154	23.3352	24.7824	9	88902648	88969369	protein_coding
ENSG00000083290	175.291	1.61618	0.000164094	0.00086382	ULK2	1.27881	2.3668	5.11864	3.17879	3.52819	3.33167	4.24273	3.25424	3.42465	6.7828	6.99727	5.32606	4.77846	7.30511	4.59136	5.81735	4.93518	17	19674142	19771249	retained_intron
ENSG00000083444	326.934	3.8975	4.70437e-17	6.1117e-14	PLOD1	1.14792	4.3711	1.8903	3.00396	2.71246	31.5564	13.8235	17.8707	15.4833	62.0342	54.5562	51.547	49.7251	36.9977	31.031	32.5662	30.0613	1	11994262	12035599	processed_transcript
ENSG00000083454	52.1636	-1.69242	0.00318938	0.0149387	P2RX5	4.04091	5.81427	7.32601	6.27215	6.79786	6.49508	8.70707	7.07712	7.38183	1.58181	1.0098	2.155	2.35572	0.909326	0.617934	1.35914	2.44776	17	3575748	3599698	protein_coding
ENSG00000083457	301.446	1.57074	0.00570846	0.0355102	ITGAE	14.514	26.0309	19.3184	21.0873	22.0967	45.1767	38.0404	36.2433	34.3818	59.1357	29.3587	35.7251	31.7566	37.6889	16.5529	26.165	24.4421	17	3617922	3704537	retained_intron
ENSG00000083544	902.109	4.74314	1.31639e-12	5.27153e-11	TDRD3	3.16889	7.59679	6.71251	6.72154	6.90482	10.437	7.66289	8.69373	7.41863	85.1091	48.2336	52.17	45.4931	39.77	22.1614	31.6128	26.8022	13	60970591	61148012	nonsense_mediated_decay
ENSG00000083720	439.236	-1.72402	6.13542e-05	0.00105844	OXCT1	16.6279	9.32342	8.92529	9.64827	8.85303	8.50848	11.7852	8.41175	9.5344	1.43114	1.98733	2.0699	2.66571	1.1566	1.30709	2.06833	2.75522	5	41730167	41870621	protein_coding
ENSG00000083799	2934.99	-2.93014	1.50358e-11	4.55085e-10	CYLD	110.342	94.3258	102.809	97.5268	97.1291	64.099	78.6555	69.1824	71.8355	19.6712	24.038	29.0305	32.539	68.6713	60.1629	66.3948	68.4974	16	50775961	50835846	protein_coding
ENSG00000083814	165.49	-1.61372	0.000234707	0.00124751	ZNF671	8.90072	9.74793	8.56148	10.1248	10.0796	10.6277	10.931	9.20936	9.6544	5.65349	5.61902	3.85144	4.03933	2.64777	3.19389	2.50624	2.46541	19	58231120	58238995	protein_coding
ENSG00000083828	169.999	-1.88443	1.71025e-05	0.000118274	ZNF586	11.2076	11.0854	9.50484	9.99744	10.0615	9.04315	9.76609	9.04118	9.28354	4.29346	4.17208	4.88702	4.29545	3.9001	3.04723	3.67931	3.74148	19	58280997	58291984	protein_coding
ENSG00000083844	136.097	-1.38896	0.00133157	0.00558607	ZNF264	8.64513	9.68578	9.70993	9.71781	9.75682	8.18291	9.1539	8.24151	7.72072	5.23205	5.01375	4.1278	4.80843	3.70094	3.54309	3.57878	3.4288	19	57702868	57734212	protein_coding
ENSG00000083845	3569.95	-1.38917	0.000888067	0.00370896	RPS5	746.799	743.352	738.133	716.952	770.49	608.438	701.928	616.058	622.735	393.745	361.795	394.534	375.452	339.75	291.476	308.565	279.336	19	58898636	58906170	protein_coding
ENSG00000083896	1883.06	-2.13678	3.75493e-07	4.03295e-06	YTHDC1	104.773	93.2396	96.1441	92.9162	95.9232	69.076	79.6313	70.1351	72.624	30.6924	31.9179	29.3121	30.3488	25.7743	25.6666	25.9219	27.8757	4	69176105	69215807	protein_coding
ENSG00000084070	2359.24	-1.64135	9.36805e-05	0.000527538	SMAP2	127.446	83.1963	84.0544	84.5068	84.1708	103.064	117.978	91.2205	92.231	54.2095	76.5037	69.5398	73.0376	47.7132	62.2554	59.193	65.5489	1	40810522	40888998	protein_coding
ENSG00000084073	658.506	1.4116	0.000676272	0.00294072	ZMPSTE24	9.4982	16.5755	11.2385	13.9306	13.0078	31.0046	23.9592	26.542	24.5057	36.2493	33.8316	36.4058	37.8897	27.0021	26.4672	28.0202	28.725	1	40723779	40759856	protein_coding
ENSG00000084207	1932.65	1.8951	5.27407e-06	4.22076e-05	GSTP1	84.9171	80.2066	71.7896	78.18	78.1824	208.744	173.472	180.879	183.946	458.438	441.37	403.891	403.905	378.73	380.728	304.142	268.763	11	67351066	67354131	protein_coding
ENSG00000084444	126.497	1.54788	0.000451176	0.00606099	KIAA1467	1.21058	1.64983	0.926997	1.38653	1.46474	3.60035	4.3395	4.85116	5.32741	3.64411	4.46605	4.395	4.67417	2.04711	3.29065	2.44907	2.47559	12	13197218	13295455	protein_coding
ENSG00000084693	64.4531	1.46601	0.00123534	0.011187	AGBL5	3.05599	4.01801	4.89051	4.96721	4.12737	5.65787	6.91416	6.75129	6.17387	6.09297	6.08761	5.59583	5.40875	3.182	2.7857	4.00069	3.46879	2	27265232	27293490	protein_coding
ENSG00000084754	3277.64	1.33314	0.00114037	0.0064039	HADHA	66.5804	69.0863	46.466	63.1446	57.0465	106.719	81.5514	88.7292	84.5299	186.031	155.278	162.122	154.875	125.174	106.851	123.717	118.008	2	26413504	26467594	protein_coding
ENSG00000084764	76.7945	1.59372	0.000346069	0.0041659	MAPRE3	1.87808	2.67779	1.74569	1.84934	1.78911	8.95416	10.0899	10.6398	11.09	8.37015	7.02703	7.81465	7.85325	5.89311	4.91671	5.19102	5.03781	2	27193480	27250064	protein_coding
ENSG00000084774	384.315	1.36902	0.000917323	0.00406013	CAD	2.79424	9.39181	8.686	7.77518	8.40954	10.5685	8.78412	9.44874	8.87227	9.68956	8.63484	10.439	10.0119	3.71186	4.09199	4.03891	3.92886	2	27440258	27466660	protein_coding
ENSG00000085063	2699.01	-1.73497	2.57594e-05	0.000523528	CD59	189.62	353.137	230.671	296.934	276.951	93.362	133.682	121.781	127.332	294.272	453.54	263.245	286.696	245.923	367.573	226.158	214.456	11	33719807	33757991	protein_coding
ENSG00000085117	3075.8	-1.34428	0.000820496	0.00515103	CD82	117.25	218.357	294.289	264.165	267.991	221.397	312.251	311.054	346.281	149.485	93.2037	113.721	102.204	315.824	189.269	219.165	171.106	11	44585977	44641913	protein_coding
ENSG00000085231	1398.59	-1.69735	3.92726e-05	0.000739461	TAF9	139.318	123.481	119.349	121.733	119.508	76.7393	67.3272	69.0286	65.7212	105.801	90.5126	85.0883	91.568	78.0626	69.9089	70.1302	67.9759	5	68646811	68665840	protein_coding
ENSG00000085265	3321.38	-2.88006	0.000439632	0.0224522	FCN1	391.449	74.9157	41.2473	61.1738	58.9265	398.635	66.3648	225.751	159.723	243.446	190.561	189.572	168.995	170.518	138.848	141.697	112.117	9	137801431	137809809	protein_coding
ENSG00000085433	364.924	-1.3275	0.00173382	0.0487122	WDR47	9.96073	5.56604	4.65313	5.46991	4.93224	8.14102	10.2084	9.05406	8.68495	7.71737	6.77267	6.10028	6.1334	9.64943	6.98681	7.48202	7.18483	1	109512836	109584850	protein_coding
ENSG00000085491	760.274	1.85526	1.31274e-05	9.34383e-05	SLC25A24	7.12157	15.9536	10.6778	13.8474	12.7542	27.6756	25.3798	26.3762	27.1243	38.7945	35.1942	31.7872	33.3645	51.2621	48.9743	47.8796	47.076	1	108676658	108743471	protein_coding
ENSG00000085511	646.19	-1.49774	0.000286495	0.00213983	MAP3K4	12.6724	15.5764	23.5052	19.1657	21.2778	13.9637	23.9778	19.8435	21.1335	9.045	9.44027	7.75755	7.52758	5.66409	4.31035	4.88228	4.36352	6	161412759	161538417	protein_coding
ENSG00000085514	1938.19	1.72149	6.72108e-05	0.00137664	PILRA	63.5454	55.2837	126.357	88.3143	93.6892	221.331	317.283	326.804	371.74	200.97	275.454	270.324	298.073	261.694	345.021	315.386	310.478	7	99965153	99997719	protein_coding
ENSG00000085563	705.402	-1.41045	0.00144592	0.0144925	ABCB1	19.1336	14.1963	10.6034	12.757	12.5441	12.6879	11.5488	10.7178	10.0137	0.974616	1.49664	1.84411	1.5323	0.427688	0.917151	0.999015	1.3275	7	87133175	87342611	protein_coding
ENSG00000085662	1291.48	2.39335	0.00336952	0.0115962	AKR1B1	27.6489	34.2741	44.3177	37.4616	37.3955	111.433	89.0848	108.443	94.0691	204.113	200.417	327.652	288.231	240.905	230.121	333.907	313.329	7	134127127	134144036	protein_coding
ENSG00000085733	360.496	4.26969	1.99659e-06	1.77172e-05	CTTN	1.32193	0.939829	1.11967	1.11352	1.06456	2.53596	1.18813	2.57061	2.06253	30.1899	13.6307	31.6176	26.6223	28.0756	15.8731	30.1683	25.9684	11	70244510	70282690	protein_coding
ENSG00000085760	356.13	1.61169	0.000142737	0.000764814	MTIF2	5.95255	10.0033	7.88923	9.48257	8.53351	22.4859	16.9315	17.8786	16.0395	28.1193	23.8667	26.9725	26.9788	16.2181	15.6874	17.9846	18.0539	2	55463731	55496483	protein_coding
ENSG00000085871	53.9822	2.04863	7.07989e-06	0.000178087	MGST2	2.6438	4.43238	2.8072	4.1864	3.57983	18.119	7.43865	8.56133	7.80885	89.0549	66.1505	57.569	59.8412	56.2116	40.776	42.3405	38.7367	4	140586922	140661899	protein_coding
ENSG00000085978	446.567	-1.37613	0.00111168	0.00449868	ATG16L1	16.3439	18.9631	14.0678	16.0562	15.5206	16.6643	20.3287	15.7342	15.343	9.45941	10.5904	10.6825	10.7675	7.59121	8.99357	8.52741	8.44277	2	234118697	234204320	protein_coding
ENSG00000085982	150.896	1.74469	5.66738e-05	0.000994972	USP40	1.86842	3.86721	3.31578	3.85149	3.67996	6.07638	5.5174	6.17066	5.93922	11.1277	9.92989	11.0476	10.1206	7.88042	6.85026	8.33571	7.88905	2	234384166	234475428	retained_intron
ENSG00000085998	146.993	2.03027	2.47315e-06	0.000794261	POMGNT1	1.76482	10.2029	9.48438	9.18491	10.015	14.2497	14.5979	15.8297	17.5027	20.8582	15.7611	21.4384	20.7749	22.87	16.0674	21.8225	20.8285	1	46654354	46685977	protein_coding
ENSG00000086015	357.128	1.97209	5.18867e-06	4.15836e-05	MAST2	2.47831	5.38681	3.5846	4.54841	4.92	8.07352	5.63209	7.14714	6.52463	12.6506	11.3219	12.3985	11.2024	7.24352	7.29746	6.83858	6.29217	1	46252659	46501896	processed_transcript
ENSG00000086062	2663.44	-1.32962	0.00134688	0.0440175	B4GALT1	72.9162	37.5358	50.6504	44.6565	47.1726	43.8421	43.9208	47.6849	47.0367	33.4804	40.3941	52.196	54.665	115.236	106.589	107.896	110.194	9	33104080	33167354	protein_coding
ENSG00000086065	1066.16	1.38135	0.00100492	0.00438001	CHMP5	33.722	57.2361	50.4674	56.1571	54.2135	79.2115	78.0057	82.1507	83.6517	84.7301	87.8667	115.102	128.946	162.85	139.76	162.289	169.11	9	33264940	33281977	protein_coding
ENSG00000086289	111.742	7.37973	1.2527e-24	5.53758e-22	EPDR1	0.0559662	0.231557	0.293766	0.190304	0.101185	0.351748	0.453846	0.455004	0.383504	12.5267	7.23372	6.53795	6.44548	9.49095	5.10697	5.25582	4.54626	7	37723446	37991543	protein_coding
ENSG00000086300	1094.45	1.75164	0.000327039	0.00156691	SNX10	17.011	37.8116	65.7824	48.7951	51.5026	32.8457	25.4039	33.5794	32.235	90.8849	57.2077	236.959	278.621	266.975	261.562	389.971	470.003	7	26331541	26413949	protein_coding
ENSG00000086589	1106.52	-1.53302	0.000205875	0.00105404	RBM22	67.5987	67.5719	57.7891	58.6406	58.4005	52.4155	54.1046	56.0702	56.2375	33.8577	35.3323	30.6798	32.2366	34.6527	32.8651	37.3456	37.8633	5	150070356	150080669	retained_intron
ENSG00000086619	249.75	-1.6456	0.000138225	0.000742499	ERO1LB	9.20545	6.33425	7.4263	6.12032	5.35381	7.1114	9.20458	7.72118	8.65493	3.26228	4.72605	2.79129	3.19238	5.92357	5.11766	6.41176	6.95257	1	236378855	236445319	protein_coding
ENSG00000086712	377.425	-2.04823	2.32462e-06	2.03698e-05	TXLNG	11.2765	10.4344	10.1432	9.67436	10.1575	9.11979	10.4703	9.31799	8.68534	3.83163	4.47027	3.89992	4.10351	2.15212	2.75579	2.33444	2.42947	X	16804550	16862642	protein_coding
ENSG00000086730	1201.95	-1.66137	0.00032321	0.00155167	LAT2	97.2724	103.314	58.185	78.6157	75.2088	188.492	110.721	190.119	180.123	45.0208	41.7582	61.6465	61.1818	12.6521	15.1116	17.4166	19.7232	7	73613982	73644161	protein_coding
ENSG00000087008	181.174	1.49207	0.000449676	0.00219808	ACOX3	4.44522	9.24913	9.99627	8.32126	7.5316	9.59306	9.29528	10.6204	11.876	11.7871	11.217	14.3502	15.6133	28.3612	26.4309	34.425	34.8087	4	8368439	8442450	retained_intron
ENSG00000087053	337.26	2.17205	4.67378e-07	4.87338e-06	MTMR2	2.64899	6.00624	5.93233	5.47683	5.91481	8.27291	8.65473	9.2833	8.51174	19.3851	15.0489	15.0874	15.0204	15.1372	13.1054	12.8024	12.2451	11	95566046	95658479	protein_coding
ENSG00000087074	14798.9	-3.24365	1.51472e-05	0.000334845	PPP1R15A	886.341	648.258	1028.78	788.866	851.543	155.716	242.376	226.561	263.84	57.9443	60.322	80.9846	77.9672	156.679	201.109	155.121	148.101	19	49375649	49379318	protein_coding
ENSG00000087076	174.446	6.38162	1.60926e-12	6.27202e-11	HSD17B14	0.413305	0.194515	0.499457	0.237331	0.668885	1.36353	0.966291	0.600029	0.689456	38.427	61.3411	37.5039	42.6883	28.8067	43.0776	32.3325	29.6617	19	49316279	49339934	protein_coding
ENSG00000087077	141.266	1.72553	7.96516e-05	0.000456963	TRIP6	2.91724	8.0684	5.17565	6.91416	6.70764	7.34689	4.60732	5.12914	5.80456	14.6676	14.567	14.2903	13.4488	9.8097	9.31149	11.8597	10.7117	7	100464760	100471076	protein_coding
ENSG00000087086	185089	2.85013	3.64979e-10	8.22941e-09	FTL	4789.02	6511.15	5883.66	6485.75	6146.52	10767.1	6814.38	8658.92	8323.77	52092.1	58088.8	49568.6	50745.5	43493.3	49592.3	39836.3	38153.8	19	49468566	49470135	protein_coding
ENSG00000087087	1084.68	-1.5221	0.000247909	0.00123646	SRRT	60.3481	56.8401	47.209	52.3832	52.7821	51.8293	48.5154	50.1391	52.3606	26.7077	28.7771	27.4813	25.7377	20.3916	20.1412	18.9304	17.9658	7	100472733	100486285	retained_intron
ENSG00000087088	593.862	1.49316	0.000353776	0.00167874	BAX	31.791	86.7488	75.4415	83.5484	81.4561	121.081	119.731	121.241	131.33	143.636	143.556	172.545	164.944	95.6724	91.862	102.248	93.2479	19	49458072	49465055	retained_intron
ENSG00000087157	736.943	-1.89813	6.12826e-06	4.80366e-05	PGS1	43.6583	37.5144	25.977	30.2986	32.4862	39.0973	40.4401	41.7056	45.6346	17.9282	18.4374	20.6509	18.6763	11.2124	12.259	9.82875	10.1153	17	76374735	76420635	protein_coding
ENSG00000087245	99.7078	3.39011	9.91127e-06	7.30538e-05	MMP2	0.475529	1.32696	1.21867	1.46923	1.18224	0.756714	0.793897	0.683797	0.726801	8.06794	12.9914	8.91099	8.77184	4.53907	11.1129	6.68905	6.89934	16	55423612	55540603	protein_coding
ENSG00000087253	435.795	1.53977	0.000314063	0.00383252	LPCAT2	6.88644	10.9034	5.4025	9.89558	8.60767	18.3166	7.5942	8.48638	7.68927	24.6494	15.6819	21.3427	25.118	15.3349	11.9349	16.2567	19.2262	16	55542910	55620582	protein_coding
ENSG00000087586	61.8665	1.8586	6.2283e-05	0.00106791	AURKA	1.2697	1.21875	0.841834	1.10428	1.26285	6.3479	4.24251	5.74849	5.21785	10.7591	6.76818	10.0074	10.324	5.40024	2.82112	6.05491	6.11417	20	54944445	54967393	protein_coding
ENSG00000087589	406.685	2.72256	3.01612e-05	0.000591629	CASS4	2.83118	7.63406	2.07191	6.20634	4.63879	31.9428	12.678	25.4629	19.0983	6.28262	6.32717	12.9493	10.8086	1.11394	1.55025	3.67519	2.64617	20	54987168	55034396	protein_coding
ENSG00000087842	83.8092	5.91918	2.10113e-15	1.68981e-12	PIR	0.176808	2.11919	3.14107	2.81574	3.01085	17.924	16.7827	16.2251	15.5181	45.4956	48.3732	43.0077	40.4266	30.5567	35.3718	32.0858	29.9111	X	15402921	15511687	protein_coding
ENSG00000087884	19.0532	1.77439	0.000660262	0.00688344	C11orf67	1.75909	3.40904	2.8843	3.73327	3.34862	9.93571	14.4527	12.4708	12.8554	27.3382	32.3551	20.4852	24.8807	22.4555	27.1897	22.0692	22.5405	11	77532155	77629478	protein_coding
ENSG00000088035	121.372	1.42664	0.00117254	0.0107333	ALG6	2.0603	4.59073	3.4691	4.21508	4.49859	9.31864	7.31806	7.18823	7.08972	7.6656	7.31395	6.96635	7.3677	2.64237	2.8199	3.31743	4.02963	1	63833261	63904233	protein_coding
ENSG00000088038	403.54	-1.34708	0.00112453	0.00666256	CNOT3	15.8789	22.004	20.9768	21.1902	21.1933	19.4304	20.8044	22.3254	23.1047	10.065	10.6444	11.327	9.99798	8.92308	9.95448	10.2673	8.87014	19	54641444	54659419	protein_coding
ENSG00000088179	412.289	-1.64717	0.000114417	0.000628284	PTPN4	15.9466	11.8958	11.6604	11.3107	11.3815	13.3041	14.616	11.2052	11.4438	6.89393	5.67074	4.29696	4.97447	1.7073	2.37916	2.52616	2.86876	2	120517207	120741394	protein_coding
ENSG00000088256	146.637	1.5453	0.00028402	0.00138893	GNA11	2.02809	1.82044	1.29125	1.64036	1.35606	2.97058	3.29138	2.87365	3.58222	9.15114	7.82502	8.83519	7.49533	8.06549	5.25667	9.27193	5.96911	19	3094408	3121452	protein_coding
ENSG00000088298	367.661	1.66179	7.44925e-05	0.00123344	EDEM2	7.83273	16.2786	12.1449	14.2606	14.8989	40.2667	36.4753	44.4518	47.3556	52.9842	46.6406	54.9278	60.3519	39.109	33.1161	47.1004	47.8533	20	33703160	33865928	protein_coding
ENSG00000088367	785.212	4.2219	0.000882361	0.00368704	EPB41L1	1.27788	0.497206	0.5647	0.44921	0.492188	0.713982	0.577634	0.499733	0.838913	66.0347	15.6034	26.4097	20.4074	30.0421	7.52714	13.0974	7.75626	20	34679426	34820721	protein_coding
ENSG00000088387	294.048	-4.28383	1.27881e-16	1.20042e-14	DOCK9	13.062	19.2314	21.1102	21.5138	17.9976	15.1637	20.7389	16.4212	15.9587	1.96627	2.39109	2.78383	1.60489	0.87972	1.85863	1.48632	2.19382	13	99445741	99738879	protein_coding
ENSG00000088448	936.412	-1.66477	5.28926e-05	0.000319831	ANKRD10	96.316	93.6331	79.5408	83.981	87.1164	45.1124	48.8835	45.6935	45.1806	29.51	35.1312	26.5969	25.5606	25.646	27.2987	31.474	31.776	13	111530887	111567416	protein_coding
ENSG00000088538	325.64	4.896	5.25443e-08	7.04963e-07	DOCK3	0.193105	0.16632	0.110563	0.139188	0.100542	3.9853	1.43231	2.45707	2.00583	8.2015	2.31934	4.41569	3.18335	4.81922	1.79925	3.22205	2.48246	3	50712672	51421329	protein_coding
ENSG00000088543	49.5624	2.70808	1.67374e-07	2.25854e-06	C3orf18	0.854863	1.72449	1.49083	2.14281	1.81998	3.21733	5.11116	3.73156	4.87684	3.66851	4.58631	5.48854	5.64831	1.72847	0.883301	2.3315	2.17457	3	50595462	50608458	protein_coding
ENSG00000088682	261.798	1.44159	0.000668993	0.00309235	COQ9	9.09655	12.6108	11.5115	11.5284	11.6162	26.1976	19.6387	20.9462	20.7716	25.9426	20.9312	29.7764	27.7462	14.0761	11.6718	15.5111	14.5351	16	57481337	57495187	retained_intron
ENSG00000088808	186.403	-1.33742	0.00254056	0.0194859	PPP1R13B	5.49667	5.0731	3.87653	4.34336	3.87063	3.69396	4.72851	3.76893	4.36184	1.74843	1.5527	1.77303	1.66598	0.716426	1.52526	1.30495	0.922293	14	104200089	104313927	nonsense_mediated_decay
ENSG00000088812	561.764	1.34272	0.00131159	0.011739	ATRN	4.27838	11.366	4.9903	8.30744	7.26019	17.791	12.1249	14.3111	13.3459	29.3402	26.8007	22.1407	20.4824	19.3821	19.7034	16.8522	15.4313	20	3451687	3631769	protein_coding
ENSG00000088826	917.6	-3.34283	6.48817e-08	8.50806e-07	SMOX	58.1257	33.6619	11.7874	22.9341	22.8744	35.4986	31.4994	41.3842	45.1924	9.03831	12.8784	11.4748	10.7439	13.613	19.5959	14.2967	13.4406	20	4101627	4168394	processed_transcript
ENSG00000088827	251.564	6.04351	1.44119e-05	0.000101463	SIGLEC1	0.110006	0.0567284	0.0612685	0.0805152	0.04926	0.275879	0.147586	0.0426971	0.905761	8.79465	34.0587	14.6338	20.7822	32.7611	52.458	37.3478	45.6569	20	3667617	3687775	protein_coding
ENSG00000088832	1752.35	1.51139	0.000269566	0.00338239	FKBP1A	82.3672	218.11	99.7573	169.425	155.225	369.374	170.189	258.181	219.55	374.026	234.392	346.956	303.048	300.098	201.883	255.274	227.516	20	1349622	1373806	processed_transcript
ENSG00000088854	515.85	1.70018	7.25725e-05	0.000421096	C20orf194	2.66435	6.75874	3.81315	5.69097	5.10751	6.13137	6.21666	7.05024	7.20751	13.1549	12.2806	10.7902	10.1453	7.28386	5.81138	6.98675	6.65031	20	3229951	3388272	protein_coding
ENSG00000088899	192.912	-3.16168	1.43098e-05	0.000321809	RP5-1187M17.10	6.86885	2.77615	3.14875	2.80511	3.04303	1.18388	1.61513	1.49806	1.62551	0.359236	0.420211	0.495698	0.45631	1.13294	0.582951	0.619397	0.614512	20	3143263	3154192	protein_coding
ENSG00000088986	1705.55	1.72877	3.63834e-05	0.00459714	DYNLL1	107.314	505.207	215.056	413.934	370.838	392.54	425.846	418.798	431.721	471.625	493.323	465.244	481.011	360.322	394.348	299.721	275.352	12	120907653	120936296	protein_coding
ENSG00000088992	42.9364	-2.46116	6.72191e-05	0.00113187	TESC	7.57815	3.14749	2.19894	2.52852	2.95603	2.28021	3.02408	1.83852	2.03638	7.64095	10.0647	3.79618	3.65807	2.96072	3.60465	2.11675	1.86599	12	117476728	117537284	nonsense_mediated_decay
ENSG00000089006	1062.43	2.06461	1.01841e-06	9.78114e-06	SNX5	22.5198	52.0472	35.8774	45.0842	44.4992	62.6718	40.4097	44.8762	38.7515	116.181	124.897	76.171	82.9145	42.8075	37.2801	35.2131	31.927	20	17922241	17949623	protein_coding
ENSG00000089009	8547.38	-1.4092	0.000613604	0.00286932	RPL6	1247.08	1100.53	969.265	1023.58	1021.87	1040.58	1103.48	956.79	910.769	726.536	687.146	677.246	661.634	521.158	460.709	490.074	478.909	12	112842994	112856642	retained_intron
ENSG00000089012	57.7093	-5.18468	1.92973e-05	0.000197277	SIRPG	2.34138	9.0689	7.90523	7.78711	9.68453	6.88863	7.90381	5.70194	6.1052	0.246569	0.719345	0.66367	0.949628	0.0631323	0.399266	0.0804455	0.388904	20	1609798	1638425	processed_transcript
ENSG00000089041	484.923	2.45617	1.10911e-05	0.000260163	P2RX7	5.91042	18.2587	18.4651	24.0133	21.9385	49.4944	32.3756	45.5286	49.2602	50.1145	56.2761	108.927	112.908	201.223	204.944	262.437	270.329	12	121570622	121623876	nonsense_mediated_decay
ENSG00000089057	1314.85	1.66015	6.09876e-05	0.000360983	SLC23A2	7.45373	10.3728	7.70611	8.68371	9.418	19.0581	11.6502	12.0069	11.8122	33.6797	30.8004	31.2926	33.0325	10.8713	17.0156	14.0783	14.7524	20	4833002	4990939	protein_coding
ENSG00000089060	808.167	1.54284	0.000208261	0.00153608	SLC24A6	26.6884	16.1527	13.0386	14.6124	13.8263	35.8471	21.5804	23.5548	23.1044	46.9008	40.0415	40.2597	36.0351	16.5081	16.8459	17.3419	15.325	12	113736564	113797298	protein_coding
ENSG00000089063	854.789	1.75776	2.77844e-05	0.00018104	TMEM230	22.8161	47.7227	36.6035	44.8267	42.5804	81.814	65.2648	70.3101	66.5592	108.323	95.9558	100.78	98.3317	77.7394	71.0528	80.2776	78.3308	20	5080486	5093749	protein_coding
ENSG00000089127	364.756	2.49333	0.000592904	0.00262578	OAS1	8.83036	12.0125	20.2984	9.08859	8.32867	13.9328	11.3992	9.68157	31.87	47.0878	42.0207	62.5886	73.6807	318.848	340.036	352.869	352.906	12	113344582	113369990	protein_coding
ENSG00000089177	269.572	3.46446	7.37288e-14	3.93174e-12	KIF16B	0.682345	1.65577	1.55231	1.37827	1.60449	3.16785	3.20485	2.96596	2.87443	10.8296	14.7177	9.05697	9.59595	4.08939	4.80744	4.71598	4.61902	20	16252749	16554078	protein_coding
ENSG00000089195	776.982	-1.60824	9.00127e-05	0.00143809	TRMT6	38.6209	64.0065	39.4989	53.9468	50.9519	21.7937	18.069	22.9966	21.6051	8.15722	7.07556	8.92018	8.03358	5.7923	4.57092	4.35076	4.13256	20	5917881	5931182	processed_transcript
ENSG00000089220	960.133	1.51302	0.000221124	0.00111982	PEBP1	29.3098	34.0325	35.3084	34.213	33.5258	32.0134	43.3094	34.45	32.3856	124.242	108.476	102.867	101.735	82.8024	70.5294	78.0068	77.1224	12	118573663	118583389	protein_coding
ENSG00000089248	1972.88	1.7213	3.11347e-05	0.000300608	ERP29	79.3905	69.1133	63.8565	67.4689	69.24	93.8369	91.4108	74.2501	76.0688	217.762	189.015	182.563	202.089	158.761	138.91	143.063	150.199	12	112451120	112461255	protein_coding
ENSG00000089280	6461.68	-1.3441	0.00107325	0.0043589	FUS	386.48	368.493	280.683	340.665	331.774	308.415	311.666	326.265	330.032	219.641	195.128	216.722	218.243	239.91	214.857	217.863	230.703	16	31191431	31203127	protein_coding
ENSG00000089327	2581.32	-1.45289	0.000408711	0.00202093	FXYD5	389.72	378.111	283.057	333.46	354.027	268.784	262.825	255.416	265.733	280.474	251.121	205.516	204.322	194.588	201.243	152.533	133.901	19	35645633	35660787	protein_coding
ENSG00000089351	448.523	-1.67113	0.00285642	0.0100866	GRAMD1A	24.3288	35.9801	172.699	76.1432	87.1574	24.7045	74.9654	43.9261	57.1035	10.7022	15.5083	26.7181	27.3308	158.006	191.738	156.187	168.569	19	35491227	35517373	protein_coding
ENSG00000089692	15.4596	3.68013	0.00386277	0.362446	LAG3	2.95981	1.91651	2.31499	1.50856	1.62231	1.4328	2.41292	2.71267	3.57332	0.221999	0.224175	1.81498	2.90369	1.05035	1.46928	4.9719	7.94031	12	6881678	6887621	retained_intron
ENSG00000089723	132.117	2.5965	0.000595348	0.00263307	OTUB2	0.779029	0.638663	0.222596	0.424086	0.352158	0.792675	0.592957	0.67162	0.683156	6.57702	2.26393	3.50199	2.75296	0.683331	0.363659	0.589767	0.550995	14	94492675	94515276	protein_coding
ENSG00000089737	3102.5	-1.40778	0.000618298	0.0065306	DDX24	127.056	87.8173	82.8803	83.9567	82.826	70.9133	82.7847	71.2108	70.9479	54.0147	51.1835	52.353	51.9307	29.0468	31.4655	30.0211	29.3419	14	94517266	94547591	retained_intron
ENSG00000089820	769.749	-1.4163	0.000973506	0.0339855	ARHGAP4	35.2584	20.3197	20.5912	18.3752	22.9576	30.8958	25.3211	23.6045	26.9478	17.7108	20.0292	16.6572	14.2959	8.20822	10.205	8.83658	7.452	X	153172821	153200452	protein_coding
ENSG00000089876	213.521	1.77119	4.9837e-05	0.000304755	DHX32	2.46859	6.23266	3.99065	5.30715	5.56874	9.74856	7.25439	8.49324	7.65088	13.4246	11.7169	12.8579	13.0115	7.19678	7.22046	7.62067	7.50627	10	127524906	127585005	protein_coding
ENSG00000089902	1438.17	-1.5103	0.000224003	0.00291126	RCOR1	30.8686	21.7422	15.3306	19.1661	18.63	17.4774	16.8327	18.2427	16.8005	14.6219	13.3142	11.9123	12.0778	9.95566	10.9867	10.9437	11.6106	14	103058998	103196912	protein_coding
ENSG00000089916	1917.03	-1.33737	0.00105506	0.00456903	C14orf118	64.4089	47.4969	53.0264	51.8663	50.7891	23.4105	24.9369	27.3046	28.9866	28.7071	20.3908	24.387	22.5878	18.2752	19.4372	16.7574	17.7509	14	76618259	76720685	nonsense_mediated_decay
ENSG00000090006	128.675	-2.13294	3.62499e-06	3.0325e-05	LTBP4	13.7068	12.3396	10.5039	11.2755	11.9035	11.708	10.1247	8.89195	10.207	3.63432	4.92867	4.63997	5.20718	2.33514	2.71711	3.12925	3.12379	19	41099072	41135725	protein_coding
ENSG00000090013	309.448	-1.74642	6.10274e-05	0.00621438	BLVRB	49.6556	21.7275	14.0698	16.8254	19.8225	56.2898	30.8804	33.4669	33.9934	339.562	415.868	258.11	283.05	226.625	255.857	174.81	151.632	19	40953693	40971725	protein_coding
ENSG00000090020	379.831	-1.35967	0.00110545	0.0369005	SLC9A1	10.1881	5.92119	4.87647	4.75601	5.57149	16.1877	9.46987	14.1588	13.9752	12.8124	10.7645	15.778	14.7833	5.04677	5.7082	6.98444	6.63281	1	27425306	27493472	protein_coding
ENSG00000090104	7164.03	-2.31177	0.000521432	0.0251462	RGS1	738.727	195.633	148.386	171.296	170.952	51.267	63.4129	53.1579	55.5296	70.1495	23.8013	36.7061	29.9804	38.8946	22.9444	26.2348	29.1206	1	192544857	192549161	protein_coding
ENSG00000090339	3172.49	-1.99918	5.16359e-05	0.0003137	ICAM1	119.01	157.837	213.708	215.945	225.436	102.719	122.988	142.458	153.099	45.4607	84.8365	175.259	195.583	348.154	304.531	286.81	280.889	19	10381517	10397291	protein_coding
ENSG00000090382	9323.6	-3.16326	5.42709e-09	8.48495e-06	LYZ	1165.04	182.936	79.1202	140.311	117.971	2885.16	801.935	844.703	597.768	8353.68	8485.94	9829.05	10380.6	5858.92	6272.19	9525.59	9267.61	12	69742121	69748014	protein_coding
ENSG00000090487	850.336	1.33914	0.00136927	0.012114	SPG21	26.2783	59.1529	53.5638	62.5228	59.7042	105.681	64.1335	79.1642	70.1084	140.443	148.705	163.141	173.043	83.4887	94.3656	101.005	107.764	15	65255362	65282648	protein_coding
ENSG00000090554	273.232	-2.20896	0.000163571	0.00230597	FLT3LG	53.9032	31.4918	28.9292	27.3286	28.9611	17.458	21.5578	17.6893	18.0123	3.00649	5.32288	8.47949	10.2474	5.30987	4.71406	8.07969	6.89781	19	49977486	49989487	protein_coding
ENSG00000090581	643.973	1.71022	4.99326e-05	0.000305117	GNPTG	20.748	51.9313	43.4879	48.0118	47.5418	66.1693	50.1069	59.0866	58.8973	104.528	116.807	99.9863	97.2835	91.8643	100.51	88.7408	78.2732	16	1401924	1413352	protein_coding
ENSG00000090621	2044.13	-1.33526	0.00109048	0.0101472	PABPC4	130.713	109.019	138.02	123.369	125.741	78.6755	69.7734	71.8688	68.3714	125.64	117.529	106.374	99.4506	84.5492	84.2583	79.6171	76.8047	1	40026488	40042462	retained_intron
ENSG00000090659	243.821	5.03188	6.43548e-09	5.15113e-07	CD209	0.393915	0.955049	0.423268	1.01484	1.0937	17.2524	5.36927	19.6413	15.9536	17.0416	49.743	42.7101	54.6306	8.20789	21.2583	23.0453	32.8283	19	7804879	7812464	protein_coding
ENSG00000090924	1022.94	-2.52558	4.66604e-09	4.02065e-07	PLEKHG2	37.0056	23.0023	23.7714	21.4952	21.7952	8.39271	11.6777	10.0285	10.1699	3.12759	4.43965	2.62538	2.81285	2.79763	3.03859	3.52155	3.5376	19	39903225	39919054	protein_coding
ENSG00000091039	3554.65	-1.59341	0.000118651	0.00177179	OSBPL8	86.451	124.704	87.9449	114.089	110.684	45.6783	54.955	55.5114	54.804	43.5233	41.4733	39.2033	36.6076	30.0837	30.6416	31.599	33.5432	12	76745577	76953589	protein_coding
ENSG00000091106	528.645	2.58611	6.28557e-09	5.10371e-07	NLRC4	3.24112	5.85517	1.25035	4.05429	2.9713	35.6387	15.931	25.2035	21.507	28.09	27.472	27.1438	25.3322	5.10499	6.87968	7.83441	7.96832	2	32449522	32490923	protein_coding
ENSG00000091157	451.293	2.20174	2.97259e-07	3.29594e-06	WDR7	3.01637	5.67281	6.03423	5.65454	5.41928	7.94029	6.78062	6.80375	6.71144	12.1846	12.5481	12.7288	13.1222	6.0619	5.74952	6.94935	7.39488	18	54318616	54698828	protein_coding
ENSG00000091409	663.432	2.00612	0.0116897	0.0334691	ITGA6	5.48213	3.38042	3.32917	3.36924	3.03642	11.1378	8.62016	8.48469	7.33936	23.2463	11.0644	17.8422	15.5947	17.5962	6.54424	11.5677	9.90121	2	173292082	173371181	protein_coding
ENSG00000091436	1736.35	-2.41283	0.00564274	0.0180032	AC013461.1	65.7992	83.3494	108.841	98.0178	99.5081	22.3336	20.7485	25.4385	22.4928	16.3106	11.9487	15.9855	15.2194	16.3272	12.1295	11.8524	10.0343	2	173940163	174132738	protein_coding
ENSG00000091592	1305.12	-3.38566	5.25471e-14	2.8752e-12	NLRP1	45.3584	35.3429	35.4436	36.4412	36.4872	35.8993	39.8426	36.2015	35.6387	6.01845	10.2317	9.62271	8.62299	2.48774	3.91844	3.73028	3.77522	17	5402747	5522744	nonsense_mediated_decay
ENSG00000091947	140.518	1.57997	0.0002305	0.00297464	TMEM101	4.26269	11.0041	7.86526	8.72275	8.64015	19.9007	15.181	17.1783	18.7119	19.9667	18.0374	22.0191	21.3035	11.606	10.8547	12.3766	11.2565	17	42088559	42092417	protein_coding
ENSG00000091972	80.5195	-1.69099	0.00707792	0.0418554	CD200	6.32271	5.04042	7.3323	6.06217	7.07466	2.70721	5.11594	3.70037	3.81878	0.284008	0.526974	0.640496	0.603109	0.356877	0.568441	0.635358	0.941647	3	112051915	112081659	nonsense_mediated_decay
ENSG00000092010	1695.06	1.01154	0.0125329	0.715159	PSME1	125.035	197.856	158.514	178.767	176.905	275.884	299.277	268.938	289.674	150.934	197.482	300.274	369.777	205.329	210.165	322.795	378.547	14	24605367	24608176	protein_coding
ENSG00000092036	179.76	1.35248	0.00164985	0.0140396	HAUS4	8.00413	9.97509	6.35953	7.1961	6.66802	25.7679	18.1619	17.8581	16.7967	42.6992	30.8287	38.3779	37.7321	22.6234	20.2398	28.7006	27.9531	14	23415437	23426370	protein_coding
ENSG00000092068	777.394	5.03751	2.75962e-11	7.80404e-10	SLC7A8	1.03602	1.78463	1.69013	2.38765	2.01796	6.84044	3.32815	3.67008	3.4233	67.5086	50.5832	41.3308	34.266	16.9422	12.2867	12.5536	10.9657	14	23594504	23652883	nonsense_mediated_decay
ENSG00000092096	60.7189	-2.19644	0.0030543	0.0223501	SLC22A17	5.05581	2.87345	2.93812	2.73128	3.10055	1.61695	1.843	1.33764	1.68816	0.0894054	0.306044	0.0998818	0.137213	0.0508354	0.346811	0.0489136	0.102826	14	23815515	23822121	protein_coding
ENSG00000092199	7805.66	-1.35297	0.000962425	0.00921973	HNRNPC	643.007	530.395	675.711	583.591	587.858	468.201	436.364	409.163	393.895	466.955	412.546	465.128	468.569	694.651	500.886	565.166	537.43	14	21677295	21737653	protein_coding
ENSG00000092621	239.117	2.95569	2.78088e-07	3.108e-06	PHGDH	2.77407	5.41458	5.44892	5.25293	4.68023	8.58235	9.82796	8.15034	8.79742	27.1997	20.383	27.4058	24.2313	19.002	14.3233	17.8275	15.5571	1	120202421	120286838	processed_transcript
ENSG00000092820	6904.43	-2.18756	5.0971e-06	0.00121602	EZR	326.236	91.9146	77.7267	79.214	77.1156	74.7655	79.814	71.1584	72.3538	42.4817	35.9159	43.7407	39.525	59.2221	44.0349	59.6761	58.5849	6	159186773	159240444	protein_coding
ENSG00000092847	898.244	1.42348	0.000575448	0.0036066	EIF2C1	6.45095	6.18456	5.09298	5.6716	5.58947	13.1486	8.65384	9.53655	8.83062	16.6103	12.4679	16.2978	14.3054	5.49315	5.01768	7.45531	7.11374	1	36335409	36395211	protein_coding
ENSG00000092964	302.034	2.66141	1.32012e-09	1.41111e-07	DPYSL2	1.70095	3.52659	2.32763	3.31577	2.56149	15.2207	9.33694	11.562	10.4683	19.8798	20.2341	22.628	20.6904	39.9118	39.8508	37.0907	30.3869	8	26371791	26515694	protein_coding
ENSG00000093010	123.697	1.32336	0.00161916	0.0488968	COMT	6.04525	20.2864	10.9971	16.9976	14.6125	92.8347	42.7672	59.4188	62.9581	150.414	143.384	158.513	143.578	131.882	148.661	124.741	103.057	22	19929130	19957498	protein_coding
ENSG00000093072	3770.46	3.68894	3.84833e-07	4.107e-06	CECR1	13.3183	8.66686	5.84945	6.77967	7.31795	49.2282	16.4114	18.5697	16.0465	270.249	295.018	229.03	240.124	209.283	237.159	194.827	194.033	22	17660194	17739125	protein_coding
ENSG00000093144	729.113	1.51424	0.000282365	0.00138232	ECHDC1	19.5591	29.6401	24.9491	25.2462	24.2856	53.2981	37.943	38.6869	35.6915	77.7793	74.6062	70.838	71.1998	38.0845	36.5719	41.6519	41.287	6	127609855	127664754	protein_coding
ENSG00000094914	205.492	1.48201	0.000477896	0.00533455	AAAS	8.01151	19.6859	13.6678	17.2987	18.1288	27.0911	24.0555	23.232	24.2111	32.4537	29.8471	32.2763	31.1392	15.8798	18.5471	18.7064	17.2695	12	53701240	53718648	protein_coding
ENSG00000094975	509.553	-1.3989	0.000785809	0.00334107	C1orf9	11.2149	11.6355	9.89134	11.7172	10.661	11.3407	13.4339	13.3173	12.492	5.86236	6.80887	6.27524	6.6266	6.63512	6.45324	6.74061	7.6931	1	172501489	172580971	protein_coding
ENSG00000095015	812.735	-1.45781	0.000483955	0.00233886	MAP3K1	14.2122	13.6802	12.7205	12.9816	11.9765	16.0902	18.7209	15.4495	15.4844	10.4947	15.7002	7.01201	8.05365	4.29646	3.93709	4.10044	4.27974	5	56111401	56191979	protein_coding
ENSG00000095209	545.223	1.39057	0.000890193	0.00521488	TMEM38B	13.801	11.3116	15.3783	12.4634	11.3202	15.8086	9.38438	10.993	10.7407	29.499	23.5192	42.7945	41.6062	28.3156	26.6123	41.3598	45.4626	9	108456825	108538893	protein_coding
ENSG00000095321	105.656	2.16666	1.10412e-06	3.8528e-05	CRAT	1.23571	3.9769	2.21597	2.55803	2.11865	9.90437	7.02113	7.8601	8.40224	11.1729	10.9821	13.1696	12.7381	7.64479	6.67664	9.04297	9.00793	9	131857089	131873468	protein_coding
ENSG00000095370	209.354	-1.3311	0.00184376	0.00945918	SH2D3C	4.98086	10.711	5.69919	8.43176	7.63539	14.3391	12.7497	13.0974	13.3891	4.54352	5.56144	6.12498	5.54125	0.550448	1.05083	0.845286	1.01835	9	130500596	130541020	protein_coding
ENSG00000095383	1291.92	1.87727	8.50244e-06	6.39606e-05	TBC1D2	16.6325	17.8555	11.8689	14.8855	14.1876	32.5597	17.8415	27.4091	27.9315	79.9595	83.8347	78.1899	80.7311	9.53091	15.4772	16.8324	16.1062	9	100961311	101017915	protein_coding
ENSG00000095397	233.655	-2.33512	2.89706e-06	8.56891e-05	DFNB31	11.1408	16.048	12.8005	12.734	14.1962	3.14344	3.70612	3.74928	3.90885	1.53672	0.991554	1.58186	1.3387	1.63719	2.34293	2.12657	2.02646	9	117164360	117267730	protein_coding
ENSG00000095564	3556.82	-1.36575	0.00081036	0.0320402	BTAF1	90.0828	43.5108	45.2542	43.3782	44.5557	34.0225	34.8415	33.4153	32.7377	18.4791	16.9566	18.6554	18.9052	23.8026	22.5803	25.8044	28.7008	10	93683526	93790082	protein_coding
ENSG00000095574	368.166	-1.53081	0.000323966	0.00155441	IKZF5	12.7223	12.5089	11.5399	13.4493	13.4581	13.3433	14.2983	13.6521	13.7091	6.63731	7.63225	6.37333	8.08228	4.39063	5.07394	4.42373	6.08418	10	124750322	124768333	protein_coding
ENSG00000095585	125.247	1.3821	0.0103567	0.0316095	BLNK	4.33224	5.96791	5.29971	5.72912	5.27961	5.55613	6.33012	6.30128	6.31997	11.3781	19.2385	9.94249	13.0727	4.02602	10.0802	7.46072	9.71079	10	97951458	98031333	protein_coding
ENSG00000095637	147.881	1.99271	0.000131863	0.0110332	SORBS1	1.67675	1.28204	1.18428	1.06937	1.11495	4.11336	3.0184	5.25791	4.58649	1.26157	0.989759	1.37445	1.17994	1.11836	1.10418	1.48942	1.73409	10	97071528	97321171	protein_coding
ENSG00000095794	4995.99	-2.70522	1.37108e-06	0.000502919	CREM	642.596	132.589	113.527	120.216	127.349	41.6723	63.4828	52.4987	55.4231	32.1739	44.2581	35.4589	36.2314	57.2157	54.6009	68.2142	81.2509	10	35415719	35501886	protein_coding
ENSG00000095951	1585.35	-2.02838	1.4225e-06	4.71072e-05	HIVEP1	39.1258	21.5865	35.0198	26.3786	27.978	11.6321	16.0833	17.2184	16.1514	8.59429	9.81536	8.47906	7.52528	13.1723	16.0789	11.1765	10.4392	6	12008995	12165232	protein_coding
ENSG00000095970	62.5811	5.45286	5.00125e-07	1.98744e-05	TREM2	0.259823	0.451669	0.160505	0.251546	0.197849	18.9286	3.63621	3.444	1.96558	372.792	234.297	197.694	175.59	233.594	169.243	142.31	100.795	6	41126245	41130924	protein_coding
ENSG00000096060	1127.11	0.89788	0.0285827	1	FKBP5	20.2147	31.2614	31.4417	31.8179	30.2934	53.8156	46.6755	52.1116	46.4016	24.4439	34.4226	45.0579	48.7388	40.276	45.5848	48.5443	44.1507	6	35541362	35696360	protein_coding
ENSG00000096070	896.921	-1.5033	0.000285305	0.0013944	BRPF3	19.3191	18.0662	16.3637	16.8475	17.6594	14.3147	16.7486	16.872	17.8589	9.38881	9.97757	9.67169	9.33761	12.6768	12.6219	12.9251	12.2481	6	36164521	36200567	protein_coding
ENSG00000096433	539.756	-3.05261	5.03124e-11	1.32468e-09	ITPR3	8.29013	5.68419	6.28455	5.64631	6.00514	6.23468	7.03789	6.47515	7.01549	1.33259	1.46242	1.7278	1.79001	1.1064	1.58254	1.75194	1.87808	6	33588522	33664351	protein_coding
ENSG00000096654	232.22	-1.44063	0.000864562	0.00989648	ZNF184	9.24975	5.62506	4.48021	5.05222	4.94496	6.02594	6.03911	5.0775	5.08212	4.14861	3.46128	3.91058	4.0057	1.77105	1.994	2.6298	2.68028	6	27418522	27440897	protein_coding
ENSG00000096717	723.778	-1.68498	6.17002e-05	0.000364944	SIRT1	22.8639	16.5577	13.7503	15.2544	14.9431	14.6106	16.7177	14.6545	14.7894	9.96374	10.2508	9.13712	9.3267	8.01902	8.67151	8.44015	9.28299	10	69644427	69678147	protein_coding
ENSG00000096746	2669.87	-1.72058	3.03241e-05	0.000196068	HNRNPH3	275.987	246.518	213.801	229.719	216.723	203.305	187.218	193.38	182.689	110.806	115.724	106.453	115.232	109.95	103.234	105.362	104.06	10	70090931	70102948	processed_transcript
ENSG00000096968	547.795	1.99288	0.00249527	0.00950419	JAK2	3.69521	7.80672	5.58266	6.73165	6.34878	11.6957	9.84379	9.35111	9.82367	9.49579	10.6928	23.558	26.655	56.3713	54.2975	73.9314	83.08	9	4985033	5128183	processed_transcript
ENSG00000096996	124.991	1.66707	0.000280545	0.065864	IL12RB1	5.05009	7.34279	7.12379	6.30132	7.73657	6.1712	7.50811	6.31674	7.35378	3.35063	6.4363	10.5131	12.7491	2.25864	4.1524	7.16824	9.88905	19	18170371	18197697	protein_coding
ENSG00000097007	802.238	-1.49743	0.000363988	0.0043049	ABL1	16.9291	11.4653	8.95637	9.9755	10.6003	12.4253	11.5943	10.7618	11.716	13.9406	16.1491	11.7046	11.3085	5.62364	5.48332	6.59213	6.15114	9	133589333	133763062	protein_coding
ENSG00000097021	141.267	2.27467	0.0115544	0.0331755	ACOT7	3.15346	2.22799	1.91973	1.67083	2.16675	5.24849	4.79329	4.63741	4.4887	18.8204	12.5242	25.3172	25.1107	15.9655	11.7396	20.9217	19.5598	1	6324333	6454451	protein_coding
ENSG00000099194	3718.14	4.40247	2.75788e-08	3.96634e-07	SCD	4.87039	4.14422	2.09937	3.26067	3.0112	9.27779	6.53925	6.27503	5.77237	149.808	61.6075	104.109	95.4048	91.8715	35.0307	70.3185	70.5234	10	102106877	102124591	protein_coding
ENSG00000099203	172.338	1.44818	0.00081251	0.00343619	TMED1	6.22262	11.1228	6.07505	8.36856	9.0074	22.9075	20.0865	20.2874	20.1424	26.7309	23.2052	31.7806	30.0257	18.1615	15.4087	19.4296	17.6868	19	10943115	10946983	protein_coding
ENSG00000099204	5040.26	-2.37213	1.96115e-05	0.000415061	ABLIM1	154.235	74.2409	78.9239	74.9936	73.8749	43.3353	56.7408	44.6615	44.6635	2.87616	6.86321	3.74447	3.39053	2.08366	3.74533	3.84779	4.33276	10	116190872	116444414	protein_coding
ENSG00000099219	581.216	2.61639	3.80699e-07	4.06805e-06	ERMP1	2.73515	4.99694	3.30091	4.18177	3.9096	7.95442	7.01326	5.9464	5.94972	22.8172	11.0636	14.0632	11.8021	12.5309	6.34937	9.29507	7.3192	9	5765076	5833117	nonsense_mediated_decay
ENSG00000099250	2812.11	1.71104	4.75778e-05	0.00533255	NRP1	24.8083	121.794	56.9973	86.5755	79.5143	198.201	100.495	159.164	138.125	128.472	132.671	120.59	118.985	105.37	133.891	101.864	91.8625	10	33466420	33625190	protein_coding
ENSG00000099282	53.336	4.54843	1.35418e-13	6.85165e-12	TSPAN15	0.301197	0.43965	0.349304	0.485032	0.389135	1.22908	1.66169	1.5572	1.52925	7.67161	4.43842	3.4564	3.23976	2.84224	1.755	1.42863	1.27058	10	71211229	71267425	protein_coding
ENSG00000099284	64.4656	3.14319	0.000343757	0.00163813	H2AFY2	0.562102	1.02204	1.05667	1.0251	0.875275	1.36576	1.35983	1.45169	1.50483	7.11388	2.91322	3.92999	3.33382	6.28065	3.29992	5.81468	4.52637	10	71812552	71872015	protein_coding
ENSG00000099308	355.007	1.44924	0.000654862	0.00801221	MAST3	2.53758	5.51254	3.57203	4.59872	4.66383	8.86312	9.87862	10.3561	11.2011	4.00583	4.89868	4.21622	4.48785	0.876861	0.811994	1.51535	1.46105	19	18208603	18262499	protein_coding
ENSG00000099326	137.234	1.50891	0.000550999	0.00595201	MZF1	2.08753	5.97986	4.85267	5.589	5.35573	9.56193	8.55238	9.04525	9.31978	4.31995	4.17856	4.638	3.86694	2.12655	2.1516	2.45186	2.31776	19	59073285	59084942	protein_coding
ENSG00000099330	34.7096	1.42095	0.00417002	0.018596	OCEL1	2.4817	3.09283	3.05445	2.75965	2.34789	7.71781	7.2548	6.60711	6.82756	6.8884	6.14327	7.46064	6.09895	1.97544	2.20533	2.87859	3.16474	19	17337055	17340027	protein_coding
ENSG00000099337	159.076	1.44064	0.000848735	0.00834845	KCNK6	2.57987	5.61613	3.19202	4.47887	4.13952	12.1694	7.27745	10.0051	8.82725	9.29849	9.13464	9.91434	9.65735	3.40129	3.24988	4.40516	4.74055	19	38810482	38819640	protein_coding
ENSG00000099364	103.788	1.615	0.000265883	0.0162053	FBXL19	1.10169	5.24986	3.55705	3.91993	3.64871	6.20083	5.87954	6.18561	5.93259	4.24739	4.46426	5.19944	4.6048	4.60102	3.58871	6.02799	5.33784	16	30934376	30960104	protein_coding
ENSG00000099377	337.148	2.34005	2.84082e-07	1.23826e-05	HSD3B7	4.05795	11.511	2.01214	6.60925	5.4266	38.1765	11.5836	17.5831	15.3256	93.526	79.7395	95.3986	90.0991	47.3737	42.3002	52.6384	53.1371	16	30996519	31000473	protein_coding
ENSG00000099385	129.964	1.38817	0.00132106	0.00555162	BCL7C	3.51358	8.89019	7.4364	8.06145	8.18984	13.0099	11.1791	12.053	12.6597	12.8778	12.9096	13.4302	13.6399	9.36795	8.69077	9.59595	8.27286	16	30844947	30906281	protein_coding
ENSG00000099622	2396.97	-1.62663	8.71711e-05	0.000495174	CIRBP	296.856	286.047	246.378	285.386	270.804	286.065	333.557	313.056	325.674	148.172	141.144	149.601	146.288	124.597	115.25	114.385	115.724	19	1269267	1274806	protein_coding
ENSG00000099624	126.426	-0.946135	0.0323196	1	ATP5D	8.9708	16.3782	10.5412	14.1343	15.1281	36.0764	19.7339	18.2292	22.3026	19.3738	16.1534	21.3573	18.3884	14.3903	11.4661	14.4288	11.9017	19	1241749	1244823	protein_coding
ENSG00000099783	2598.79	-1.53475	0.000183388	0.000951377	HNRNPM	170.925	190.346	151.347	171.446	165.339	150.864	150.426	141.971	143.968	89.3248	92.0336	90.3777	92.9499	89.6872	85.6039	92.2217	86.9308	19	8509651	8553885	protein_coding
ENSG00000099785	252.809	2.40157	1.92049e-06	1.70871e-05	2002-03-01	4.63589	8.83642	5.12041	6.66725	7.38387	14.348	13.1163	11.981	13.1246	34.9012	31.239	30.8815	30.6157	22.1395	16.8028	20.9096	16.7585	19	8478187	8503895	protein_coding
ENSG00000099795	143.056	1.96233	5.3602e-06	0.00014101	NDUFB7	13.0335	33.4589	28.9515	31.3579	30.4465	84.3819	67.7414	64.0937	71.9817	112.018	125.764	144.104	129.854	91.4107	99.3361	103.205	82.3463	19	14676892	14682886	protein_coding
ENSG00000099797	569.155	1.4979	0.000297624	0.00206726	TECR	52.0222	34.2145	35.2529	32.1072	35.9124	70.0024	56.7167	59.6947	56.9759	94.6645	81.545	96.7841	86.8257	70.0956	59.6823	67.2312	58.1306	19	14640382	14676791	protein_coding
ENSG00000099810	294.759	1.85198	1.47827e-05	0.000103726	MTAP	2.97231	6.36588	5.23294	6.03663	5.75583	11.1703	7.81131	7.09949	5.77433	21.6322	15.1172	16.873	16.1073	8.34043	6.21997	6.55046	5.7171	9	21802542	21932738	protein_coding
ENSG00000099840	31.1719	-3.52679	1.50354e-09	6.1284e-08	IZUMO4	2.98691	3.8669	5.11708	5.70496	4.96027	4.74188	6.60546	5.79449	5.62986	0.744615	0.730216	0.655632	0.815809	0.279444	0.41993	0.48498	0.71994	19	2096380	2099592	protein_coding
ENSG00000099849	96.2528	1.33677	0.00251706	0.0222891	RASSF7	3.85598	7.65576	6.43287	7.3476	7.3817	12.0189	10.205	10.6722	11.7951	5.55948	5.41508	4.9419	4.13264	1.9434	1.90676	1.88336	1.96525	11	560404	564021	protein_coding
ENSG00000099860	1123.13	-3.00892	2.77395e-06	8.24809e-05	GADD45B	135.968	76.721	101.637	82.9988	93.6352	28.8133	61.1209	37.1332	45.0035	21.4534	51.9372	29.0435	35.7154	107.615	114.936	84.5717	70.0941	19	2476123	2478257	protein_coding
ENSG00000099875	810.205	-1.38623	0.00104601	0.00426891	MKNK2	36.3275	23.3584	25.032	23.3102	23.2197	33.7527	43.4102	38.1439	42.0997	21.5184	24.4806	27.8681	28.6946	10.0727	8.47812	16.4096	15.0434	19	2037481	2051243	protein_coding
ENSG00000099899	406.035	1.4139	0.000727477	0.0281621	TRMT2A	20.7656	41.8448	38.2212	38.6496	43.5269	33.3675	25.7486	30.7317	33.1592	30.3678	24.9453	29.8643	28.0243	13.0544	15.8922	12.6901	10.867	22	20099389	20104915	protein_coding
ENSG00000099904	100.199	1.95652	9.29947e-06	0.00173057	ZDHHC8	3.45787	11.5901	10.6159	10.8773	11.1085	12.1272	11.3722	13.7789	14.2239	14.7274	9.8911	10.6621	7.71403	7.27755	6.15549	5.03471	4.84858	22	20116979	20135530	protein_coding
ENSG00000099910	136.986	1.43176	0.000972785	0.00427312	KLHL22	2.72543	8.89072	9.19339	9.12416	8.28037	14.4431	10.9094	11.5779	11.311	9.59615	10.1896	12.6781	12.5111	3.45637	5.69935	5.33776	4.3746	22	20783528	20850170	nonsense_mediated_decay
ENSG00000099917	1082.59	-1.32193	0.00129605	0.00512502	MED15	49.2377	77.3503	75.1372	73.2539	75.7376	53.4044	56.3763	57.1215	57.2929	27.079	26.4452	31.5035	32.3944	37.5715	33.7634	37.5119	33.4783	22	20850200	20941919	protein_coding
ENSG00000099949	353.223	1.32289	0.0013755	0.012151	LZTR1	7.7335	19.188	16.4173	15.0194	16.2864	22.8315	25.8807	29.7481	29.5713	17.408	17.4591	15.8607	17.329	12.4799	12.8305	13.2946	11.0761	22	21333751	21353327	processed_transcript
ENSG00000099974	52.413	-1.61357	0.0008365	0.00495075	DDTL	4.46552	5.9081	6.46074	6.29836	5.97086	4.55519	4.13955	3.57249	3.29112	2.04885	2.24402	2.7457	2.31473	1.74379	1.0442	1.33434	0.785144	22	24309089	24314721	protein_coding
ENSG00000099985	1739.52	-4.03845	7.44074e-05	0.00123324	OSM	156.021	46.1827	75.3323	61.0674	65.4954	15.5551	48.5503	43.8632	62.7187	0.946957	1.19943	5.49959	5.33777	6.05136	11.5181	8.9251	9.73451	22	30658818	30662829	protein_coding
ENSG00000099998	54.8719	6.39222	0.00646985	0.0444235	GGT5	0.108279	2.17445	3.88889	1.71694	2.90689	1.91895	8.8493	11.079	13.3517	0.0348055	0.446121	6.60786	5.08943	0.573476	0.870723	2.93834	6.6857	22	24615622	24641110	protein_coding
ENSG00000100003	269.622	-2.67128	0.00142068	0.0436358	SEC14L2	23.7231	4.31773	3.19714	3.487	3.3183	3.81759	5.17637	3.77017	3.6446	1.78541	1.21064	1.50256	1.38221	1.82891	1.24852	1.9474	1.33417	22	30792846	30820603	protein_coding
ENSG00000100024	86.8403	-8.21707	1.11836e-08	1.76866e-07	UPB1	5.94472	4.72257	11.2141	8.73112	9.35306	1.4372	4.36009	4.24928	3.84052	0.0407576	0.182905	0.140802	0.218278	1.67728	1.63038	1.32914	1.51789	22	24863206	24924358	nonsense_mediated_decay
ENSG00000100036	100.888	-1.05876	0.0386585	1	SLC35E4	2.28554	5.54218	1.3962	3.05548	2.498	3.50751	2.82393	3.14214	3.7562	2.80771	1.80808	2.06416	2.4813	1.66332	1.18302	2.22826	1.74107	22	31031639	31065003	protein_coding
ENSG00000100055	1865.91	1.34608	0.00106955	0.00607985	CYTH4	35.0172	41.3147	23.1414	32.5378	29.847	97.6872	74.4239	88.8045	82.6751	111.409	94.6791	81.9943	72.0703	43.5259	48.1735	56.5538	65.5866	22	37678068	37711382	protein_coding
ENSG00000100068	121.711	-1.92356	2.68202e-05	0.000175712	LRP5L	6.85243	5.49196	5.3775	4.80908	5.23645	4.6436	5.0685	4.5912	4.3336	2.65242	3.28741	2.65407	2.9019	1.01329	1.13094	1.16717	1.33282	22	25747385	25801344	retained_intron
ENSG00000100075	125.771	1.68815	0.000101989	0.00157592	SLC25A1	3.18933	10.9563	8.40727	9.09189	9.77305	17.1138	15.372	14.6424	15.2544	25.5355	19.2215	21.5939	18.8735	21.2718	14.8471	17.8328	14.681	22	19163095	19166343	protein_coding
ENSG00000100077	321.775	1.63485	0.000141416	0.00203786	ADRBK2	5.90751	11.189	7.26666	9.83431	8.17271	27.6606	14.2572	17.7978	14.7041	45.0392	35.9936	36.4791	35.2272	28.2744	22.5524	25.9628	24.5909	22	25960816	26118601	protein_coding
ENSG00000100092	569.169	1.67315	7.05849e-05	0.00118265	SH3BP1	7.94311	27.6275	14.0754	20.5881	18.6229	58.0842	41.626	51.3255	49.6082	32.4349	28.6358	40.1462	37.0903	17.5903	16.7057	24.4288	30.8318	22	38030661	38062939	nonsense_mediated_decay
ENSG00000100097	3637.32	1.45469	0.00486862	0.0158961	LGALS1	393.246	471.766	305.079	410.385	396.668	662.993	732.538	742.317	823.365	1563.25	1387.8	1030.37	1055.35	1659.69	1401.1	1110.97	879.102	22	38071615	38075813	protein_coding
ENSG00000100100	1296.85	-2.22444	4.33629e-06	3.54285e-05	PIK3IP1	71.195	105.024	107.067	109.755	106.37	83.2011	107.879	81.0415	86.3298	21.8705	32.3855	13.9112	13.4535	2.7661	3.83189	2.59181	3.02212	22	31677579	31688520	protein_coding
ENSG00000100151	138.386	1.33637	0.00204493	0.00760982	PICK1	3.9822	6.32863	5.56159	5.92025	6.10335	11.3443	10.027	10.2987	10.3232	18.9325	12.7731	17.3726	17.3876	9.30744	7.63078	11.3218	10.1398	22	38452318	38471708	protein_coding
ENSG00000100201	8917.45	-1.52413	0.000194276	0.00100229	DDX17	229.388	247.716	230.418	231.738	238.507	272.621	285.693	267.583	268.798	125.107	125.418	126.839	124.16	88.6225	76.5428	94.175	92.6495	22	38879445	38903665	protein_coding
ENSG00000100219	2562.43	-1.40014	0.000911461	0.00882158	XBP1	171.353	160.171	241.46	190.185	196.874	111.474	112.645	123.391	124.304	68.4811	82.111	96.2899	100.288	222.554	182.602	266.427	295.317	22	29190543	29196585	protein_coding
ENSG00000100221	4743.75	-1.91661	4.24609e-06	0.0011437	JOSD1	177.383	62.2136	55.3607	59.2146	60.0115	42.1178	47.9	48.5546	50.0884	31.9403	36.7311	34.7116	33.4931	29.9098	31.6221	36.6676	38.7105	22	39081548	39097561	protein_coding
ENSG00000100226	2008.34	-1.39769	0.00071368	0.0273665	GTPBP1	70.6176	39.5667	38.1788	31.7067	35.5227	19.8683	24.0777	23.2501	27.6334	7.54794	11.4637	13.0934	12.0327	44.2491	44.9668	46.8032	49.7034	22	39101728	39134304	protein_coding
ENSG00000100234	1802.51	9.17118	0.000770795	0.00328768	TIMP3	0.115343	0.0492302	0.0515266	0.0941324	0.0166816	1.0153	0.678004	0.789138	0.573592	87.7855	16.3527	21.2454	12.9686	45.6816	9.94474	9.33218	3.55086	22	33197687	33259030	protein_coding
ENSG00000100263	54.187	1.38586	0.00236896	0.0184592	RHBDD3	2.43979	5.92225	5.39783	4.87638	6.82735	8.9139	6.83567	7.17481	7.43301	7.78579	13.8158	10.6292	10.7454	7.61542	10.9813	8.50064	7.65629	22	29655841	29664198	protein_coding
ENSG00000100280	1477.75	1.50166	0.000281765	0.00197852	AP1B1	19.4181	20.3472	20.5052	20.2096	21.1874	33.7996	25.2589	28.8955	29.1411	64.8483	83.5966	56.4526	55.1915	41.0739	41.895	40.7114	40.2566	22	29723669	29819168	retained_intron
ENSG00000100299	82.3081	1.48571	0.000594279	0.0267505	ARSA	2.35098	8.09858	5.17313	6.40855	6.46909	13.5592	11.9461	11.4419	13.3687	16.8795	18.3615	16.4865	15.4404	16.2475	16.4526	15.5474	13.5979	22	51063446	51066607	protein_coding
ENSG00000100300	379.183	1.50854	0.00890484	0.0494229	TSPO	22.8986	21.0198	14.431	15.1152	17.5149	105.858	54.4101	62.798	62.7189	159.299	160.502	192.795	189.141	143.608	136.688	184.891	144.252	22	43547520	43559248	protein_coding
ENSG00000100304	220.523	1.93177	5.7909e-06	0.000151082	TTLL12	2.41184	6.01084	5.38063	5.2779	5.66383	13.6964	9.0427	10.1476	10.4502	14.9717	13.8811	17.3015	15.2429	6.07812	5.46525	8.25333	7.24396	22	43562628	43583139	protein_coding
ENSG00000100307	324.358	-1.41386	0.000966726	0.00399288	CBX7	10.5202	19.7873	23.038	20.8924	21.996	21.0937	28.2859	22.6544	23.0626	5.40407	6.45815	4.6064	4.15477	1.81426	2.9022	2.63022	2.5218	22	39516172	39548679	processed_transcript
ENSG00000100316	19092.6	-1.77957	2.15304e-05	0.00014427	RPL3	1876.76	1567.16	1587.73	1542.72	1596.65	1325.04	1605.19	1360.2	1359.71	754.457	644.538	741.702	696.371	627.268	500.477	571.075	529.676	22	39708887	39716394	protein_coding
ENSG00000100319	79.8887	1.78426	8.1158e-05	0.00131395	ZMAT5	3.63904	8.38099	6.426	7.01331	7.32646	19.5702	15.5375	16.5873	15.6457	18.5782	25.301	22.9224	22.6855	8.74048	10.2964	11.2499	11.0215	22	30126945	30163000	protein_coding
ENSG00000100321	135.17	2.6254	0.00282669	0.00999215	SYNGR1	1.25953	1.04605	0.806096	0.997596	0.906026	1.8287	1.33206	1.18144	1.54146	19.2459	6.81181	10.9638	7.51947	15.6773	5.94226	11.3399	6.10487	22	39745930	39781593	protein_coding
ENSG00000100324	162.089	1.62899	0.000145275	0.00207927	TAB1	2.13739	5.66989	4.83487	5.32874	5.28409	10.7008	8.87639	8.76381	8.33489	11.447	11.1448	11.4895	10.3521	4.74392	4.9004	5.6455	5.24831	22	39795746	39913596	protein_coding
ENSG00000100336	511.041	7.69821	1.23608e-07	1.73451e-06	APOL4	0.211322	2.57541	0.286657	0.729378	0.687608	0.97582	0.558064	0.556262	0.700214	1.65489	6.14649	41.8593	45.645	2.70086	2.46981	20.1775	28.9179	22	36585172	36600886	processed_transcript
ENSG00000100342	343.943	1.83132	0.00337234	0.0276495	APOL1	4.93843	15.7696	13.9408	14.3956	13.3903	23.501	30.284	27.6664	32.1266	19.9856	29.2891	84.4327	104.354	95.4863	63.9753	155.241	170.632	22	36649056	36663576	protein_coding
ENSG00000100345	16320.1	-1.70848	3.23458e-05	0.000207462	MYH9	259.729	233.048	202.499	217.002	218.394	178.627	182.586	190.251	206.32	113.835	96.4846	114.172	104.008	137.969	101.409	120.994	103.133	22	36677327	36784063	protein_coding
ENSG00000100347	356.394	1.42211	0.000729466	0.00313711	SAMM50	9.58018	15.4157	12.483	13.048	14.2023	27.2844	24.6002	24.0127	22.5827	36.7464	30.2515	30.0544	27.9596	13.5282	11.2432	12.9399	13.2804	22	44351301	44406411	protein_coding
ENSG00000100348	579.208	1.48064	0.000420783	0.00194345	TXN2	18.2681	24.0037	17.5995	21.3305	20.3361	45.7393	35.4946	33.6219	33.0433	74.9482	60.2058	76.6055	74.5082	44.1243	34.494	45.1339	43.1997	22	36863083	36878077	protein_coding
ENSG00000100350	102.897	3.708	8.94771e-08	1.29876e-06	FOXRED2	0.260263	0.407647	0.322094	0.348786	0.450214	1.44646	1.10451	0.937629	0.866109	4.64775	6.27376	5.17366	5.62256	0.908269	1.14197	2.20043	1.63998	22	36883237	36903148	protein_coding
ENSG00000100351	340.561	-4.53554	1.41609e-20	3.17167e-18	GRAP2	20.6877	19.8217	20.6085	19.0703	20.9073	15.3416	18.9774	12.6318	13.8128	0.860245	3.61832	2.11576	2.4014	0.930988	1.03703	1.2944	1.7821	22	40297086	40369725	protein_coding
ENSG00000100364	1418.55	2.21358	1.68735e-07	8.0358e-06	KIAA0930	13.5943	29.3161	13.7208	20.832	21.4375	111.544	56.3203	82.6993	75.8552	424.142	343.059	412.394	400.67	164.944	123.65	172.307	148.865	22	45588114	45636650	protein_coding
ENSG00000100365	392.833	1.44337	0.00059558	0.00742896	NCF4	12.3152	13.3086	10.6813	11.566	11.701	43.3504	44.6835	51.4105	56.83	75.4972	100.103	65.0954	71.867	27.9483	33.4075	37.2321	37.0518	22	37257030	37274057	protein_coding
ENSG00000100368	1708.49	-1.85794	1.93451e-05	0.000131322	CSF2RB	42.5549	46.2564	59.5605	52.2496	55.5964	48.1546	44.3558	55.7431	59.7335	17.2919	33.9643	62.3374	66.0244	29.4243	36.2798	64.5625	77.321	22	37309670	37336491	protein_coding
ENSG00000100376	598.755	-2.54542	4.10441e-09	7.21946e-08	FAM118A	52.4691	52.4233	53.4466	52.0832	58.1182	42.1813	41.2706	39.7613	43.6329	11.2093	13.0073	11.319	12.0117	7.43101	7.94496	11.3078	10.5423	22	45704849	45737836	processed_transcript
ENSG00000100385	2077.96	-1.5377	0.000540824	0.00587017	IL2RB	61.0022	44.0946	54.4817	45.5004	52.863	34.4333	49.733	37.4048	41.4246	0.959649	2.8898	6.51602	7.9008	0.976326	1.88221	4.40641	7.91852	22	37515126	37571094	protein_coding
ENSG00000100393	2679.21	-1.42083	0.00049356	0.00223352	EP300	30.5528	31.0695	25.1419	28.8003	27.9595	30.0499	29.5941	31.1355	31.2758	16.967	19.1439	19.1352	18.2823	15.7148	16.3817	17.2665	17.4511	22	41487790	41576081	protein_coding
ENSG00000100401	1463.74	-1.32407	0.00150451	0.0130708	RANGAP1	57.0734	38.4249	36.7922	34.5492	38.5806	36.6731	34.9635	35.2917	35.7159	24.4226	18.3643	28.1427	26.6211	24.9653	18.4813	26.5355	24.9993	22	41641615	41698963	protein_coding
ENSG00000100412	1787.99	1.62002	8.50238e-05	0.000521354	ACO2	27.455	44.8061	37.0451	41.9457	41.8786	69.0012	54.0374	61.5061	64.0091	91.8357	78.4764	114.216	109.893	83.4309	67.2287	91.306	85.2337	22	41865129	41924993	protein_coding
ENSG00000100422	1531.99	-1.53654	0.00020278	0.00104041	CERK	50.7193	38.0463	28.7383	33.6782	33.5251	29.592	33.1446	31.1679	32.1219	20.4834	17.7332	14.6273	12.1784	9.85445	7.0126	5.31048	4.52019	22	47080308	47134158	protein_coding
ENSG00000100425	1025.26	-1.68533	5.76381e-05	0.00100667	BRD1	29.5276	23.1946	22.8311	21.6503	22.49	15.2882	16.5224	14.0016	15.5764	6.38738	8.26738	6.80797	6.93708	7.2842	6.68715	6.61177	6.09858	22	50166931	50221160	nonsense_mediated_decay
ENSG00000100429	131.356	1.4058	0.00122713	0.00489164	HDAC10	3.82227	8.62074	5.44359	6.78691	6.33982	14.1622	13.5324	10.9542	13.3331	11.9572	11.8602	10.6603	9.64589	7.69148	7.72306	7.92627	6.27481	22	50683612	50689834	nonsense_mediated_decay
ENSG00000100439	643.23	1.71776	0.00120396	0.00481755	ABHD4	10.5185	12.7171	14.5073	14.4927	13.9989	25.5513	29.0531	28.3155	28.0661	53.7572	51.5201	46.967	45.7997	32.8914	34.3253	27.1391	26.6	14	23067146	23081265	protein_coding
ENSG00000100450	216.938	-1.45367	0.00375047	0.0299967	GZMH	38.5772	27.5231	29.0552	27.4473	30.0193	26.28	27.4297	23.7616	22.1963	0.719652	1.48956	4.113	4.87995	0.263434	0.630171	1.42091	2.60777	14	25075686	25078905	protein_coding
ENSG00000100453	736.561	-7.23286	7.16844e-06	5.51252e-05	GZMB	146.62	71.5845	88.4541	72.8809	84.1595	38.5776	70.5675	54.3626	59.1612	1.7498	3.93132	41.1422	76.0104	4.85239	6.85653	35.8026	86.1239	14	25100160	25103473	protein_coding
ENSG00000100483	148.545	-1.81476	4.86943e-05	0.000298637	METTL21D	12.6211	11.9142	10.0182	10.834	10.6997	10.9452	12.221	11.6633	10.4812	5.06332	4.45624	5.02896	4.95064	4.64841	3.85146	4.04602	3.7575	14	50575350	50583318	retained_intron
ENSG00000100485	1152.82	-1.41363	0.000589822	0.00277967	SOS2	26.865	19.0432	18.5537	18.6144	18.9301	17.5275	19.2513	17.4841	17.832	16.7718	16.5821	14.334	14.1894	10.8661	9.18421	11.1673	11.7919	14	50583847	50698276	protein_coding
ENSG00000100504	394.477	3.00039	1.63893e-11	4.25846e-09	PYGL	3.74751	7.31114	2.23526	4.80899	4.1908	36.8536	16.8319	25.1052	21.3158	40.0394	46.1237	38.4292	40.2776	17.3607	20.6394	21.8364	21.8337	14	51324609	51411454	protein_coding
ENSG00000100526	34.6162	2.9812	0.00608679	0.019259	CDKN3	1.01076	1.76407	0.995183	1.66585	1.28772	3.12759	3.74463	3.1463	1.87714	9.84255	12.5516	13.4334	14.3714	8.30763	9.84996	10.1364	10.1336	14	54863567	54886936	processed_transcript
ENSG00000100554	1431.5	1.34123	0.00130938	0.00715133	ATP6V1D	56.6673	65.4865	57.9985	63.3872	58.3143	55.3391	52.4722	58.6741	54.3906	192.394	165.193	153.177	151.165	139.347	96.2156	107.884	103.987	14	67761088	67826982	nonsense_mediated_decay
ENSG00000100558	38.283	-2.03606	0.00831268	0.0337027	PLEK2	4.08108	6.1853	1.89528	3.69705	3.78194	6.07057	3.22591	5.81775	5.70188	2.81105	1.25327	1.61295	1.19527	2.15489	0.88122	1.23601	1.32092	14	67853700	67878917	protein_coding
ENSG00000100577	129.979	1.96422	1.24384e-05	8.90246e-05	GSTZ1	1.82536	3.28434	2.36773	3.39093	2.8328	11.762	8.96383	10.3079	9.52043	22.7166	20.1339	25.9388	26.3266	15.9816	14.0236	19.3072	19.9343	14	77787227	77797940	protein_coding
ENSG00000100580	415.635	1.32212	0.00153395	0.00595088	TMED8	2.43772	3.48155	3.45185	3.61017	3.41068	9.20504	6.94046	7.19215	6.58001	8.58269	7.91711	8.80698	8.58848	4.37723	4.49183	5.26248	5.73823	14	77801364	77843452	protein_coding
ENSG00000100592	224.375	-1.54255	0.000294182	0.00143029	DAAM1	8.36548	7.56108	4.76175	8.36277	5.47492	5.85887	6.75598	5.55955	5.50484	4.36224	3.02806	2.5826	2.83794	3.7198	2.55185	3.64016	3.30539	14	59655364	59838123	retained_intron
ENSG00000100600	3579.72	4.60256	0.0040541	0.0181922	LGMN	33.3818	15.9803	10.0489	11.6875	9.77235	19.2339	15.1185	16.1671	16.1821	426.894	1453.08	258.482	360.988	274.377	972.987	294.972	294.458	14	93170152	93215047	protein_coding
ENSG00000100605	762.397	1.43947	0.000576911	0.00256646	ITPK1	10.8956	15.2097	8.00804	12.3102	11.2941	29.2498	17.4975	20.2601	19.7598	55.1253	36.5478	48.4349	43.6686	31.6721	24.072	27.3574	21.1106	14	93403259	93582665	protein_coding
ENSG00000100628	256.614	-3.01791	0.000835278	0.0309948	ASB2	17.1034	3.29986	3.67719	3.54217	3.08921	3.59483	5.114	6.59938	8.46404	3.86162	1.09005	2.10471	1.41752	0.618001	0.339284	0.578172	0.519515	14	94400499	94443137	protein_coding
ENSG00000100644	8146.96	-1.96352	1.43531e-05	0.00242117	HIF1A	359.079	134.127	129.265	135.819	145.645	150.526	209.14	200.407	213.395	87.6447	117.076	93.2308	90.0202	249.6	217.754	192.874	173.65	14	62162231	62214976	processed_transcript
ENSG00000100647	2383.68	0.912567	0.0240699	0.962372	KIAA0247	47.3443	65.515	109.788	85.3985	93.4891	62.7073	68.3945	77.6898	80.5043	35.7394	46.1903	65.6853	67.6284	50.6362	69.0904	56.6099	62.1028	14	70078313	70181859	protein_coding
ENSG00000100650	7408.32	-1.3699	0.00078743	0.00789721	SRSF5	694.962	464.569	470.507	477.224	468.654	419.21	467.906	416.068	408.55	243.199	265.98	245.506	247.19	181.311	184.748	192.826	184.553	14	70193617	70238722	protein_coding
ENSG00000100711	160.31	1.86945	1.8748e-05	0.00012802	ZFYVE21	3.67987	7.84577	5.92011	6.93534	6.34288	12.7539	14.1963	12.7847	13.9317	22.1108	20.7707	15.0463	14.5258	12.125	11.6623	11.141	9.26212	14	104182067	104200005	protein_coding
ENSG00000100714	124.377	1.82069	0.00114716	0.0400788	MTHFD1	2.19376	8.25018	6.96198	7.48648	7.68102	14.6397	11.9187	10.8197	10.3336	36.0814	27.4651	44.4251	44.4166	27.561	21.5642	32.0101	34.3914	14	64854749	64926725	protein_coding
ENSG00000100721	34.9662	-3.45795	0.00038294	0.00255968	TCL1A	1.82422	5.94566	5.64267	5.41266	5.24004	8.09808	13.5477	9.55444	10.3211	0.547779	0.727295	0.438532	0.507667	0.224774	0.28016	0.145078	0.277265	14	96176304	96180533	protein_coding
ENSG00000100731	1903.7	-1.69652	3.85198e-05	0.000243071	PCNX	29.1527	38.8522	24.8251	32.501	30.9695	44.992	39.1096	49.4412	45.6721	12.6827	13.3106	18.9717	18.6149	21.3906	18.9126	19.996	21.5276	14	71374122	71582099	retained_intron
ENSG00000100767	119.442	1.50301	0.00795935	0.0312276	PAPLN	3.43038	2.47608	2.69369	2.36106	2.55496	3.83621	2.42935	3.71742	4.18087	5.11186	2.47895	4.65366	3.41206	3.20839	1.88465	3.72739	2.96618	14	73704205	73741348	protein_coding
ENSG00000100784	78.4828	-1.74646	0.000144673	0.00113267	RPS6KA5	2.77581	4.19655	3.61086	4.04309	3.5052	5.25652	5.06571	5.20822	4.89324	1.24754	2.26613	1.92528	2.06836	0.506135	1.11488	1.22853	2.08897	14	91336799	91526980	protein_coding
ENSG00000100796	2118.71	-1.87232	6.98619e-06	5.38757e-05	SMEK1	105.222	80.1134	69.4367	72.5864	70.5112	69.4116	65.8254	64.2712	64.5251	35.977	38.1467	37.5129	40.205	28.0682	28.6944	28.8194	30.3139	14	91923955	91976898	protein_coding
ENSG00000100802	51.8695	1.42661	0.00317496	0.0229743	C14orf93	1.46088	2.59054	2.12213	2.60077	2.93619	5.92069	5.13584	4.79375	3.93949	3.37769	4.00528	3.0904	3.22238	2.21259	2.64469	2.22376	1.76034	14	23456110	23479375	protein_coding
ENSG00000100804	425.639	1.43537	0.000480087	0.00534841	PSMB5	16.7399	35.1718	27.1753	32.3477	30.8208	71.7741	62.3594	75.4889	73.8879	98.9114	76.0532	103.033	102.589	78.9201	61.9365	73.6623	64.5013	14	23485752	23504439	protein_coding
ENSG00000100884	102.707	6.75324	1.62657e-07	7.80429e-06	CPNE6	0.241799	0.338079	0.240144	0.383118	0.327222	16.3071	4.98058	9.12141	6.81643	3.37318	4.42288	7.35799	5.17408	2.98117	2.09301	4.24516	3.70575	14	24540046	24547309	protein_coding
ENSG00000100889	834.147	2.29402	8.66533e-08	1.10106e-06	PCK2	11.6296	18.9914	16.5094	16.1292	14.9404	36.9618	20.409	26.9052	28.1416	72.9787	57.1692	94.9741	92.7289	53.3758	35.9466	53.9031	48.9691	14	24563262	24579807	protein_coding
ENSG00000100890	277.363	1.66307	0.000110556	0.000898891	RP11-173D9.3	12.6876	12.115	10.9782	10.7685	11.2803	15.3123	14.6342	13.9392	14.5336	23.5438	21.1194	20.9278	19.1013	16.3165	12.6608	12.8	13.7344	14	35591052	35743271	protein_coding
ENSG00000100906	10303.2	-2.1206	3.31525e-05	0.000636989	NFKBIA	929.177	738.925	1527.97	1091.99	1219.79	367.8	640.942	507.733	573.836	91.4079	143.982	177.355	188.904	746.599	766.745	641.794	639.14	14	35870717	35873955	protein_coding
ENSG00000100911	2806.99	2.79161	3.06296e-05	0.00021731	PSME2	59.1076	174.908	116.327	145.179	134.889	242.901	193.13	186.616	200.329	126.753	155.643	503.704	641.193	345.725	301.602	606.291	755.523	14	24612574	24616779	retained_intron
ENSG00000100918	91.3579	-3.22873	4.52563e-11	1.21053e-09	REC8	12.9379	9.89803	9.01642	9.21226	9.27934	7.23489	6.22837	7.54135	8.47837	2.2427	3.02498	3.71426	3.71917	4.0173	3.79607	4.19151	5.11679	14	24641062	24649463	protein_coding
ENSG00000100949	340.989	1.39034	0.000900029	0.00566173	RABGGTA	13.059	14.2491	12.4562	12.5741	13.2384	21.84	21.9927	24.3922	24.5675	27.3672	23.0346	32.6728	31.6186	26.3011	18.5489	29.9488	26.6966	14	24734744	24740945	retained_intron
ENSG00000100979	160.647	4.58305	0.0011723	0.00470545	PLTP	0.604869	1.16375	0.819964	1.19856	1.2645	3.34329	2.49183	3.21157	3.51084	22.5955	24.5069	19.3701	13.0278	22.6402	29.1997	20.3326	11.4893	20	44527399	44540794	protein_coding
ENSG00000100983	444.47	1.6598	7.56492e-05	0.000436263	GSS	9.74105	19.9507	13.8473	17.0793	16.9067	28.4617	23.756	26.4247	26.3671	42.8882	40.7019	45.4359	42.7815	33.5678	34.4853	33.6482	30.7334	20	33516236	33543620	protein_coding
ENSG00000100985	9637.89	4.0728	8.74228e-06	0.000213673	MMP9	39.6313	55.5005	39.3386	52.9036	52.5474	1055.67	344.518	820.014	711.623	935.437	1076.24	1273.11	1124	825.047	1262.98	1065.4	854.729	20	44637547	44645200	protein_coding
ENSG00000100997	834.95	2.3758	7.22663e-07	7.17876e-06	ABHD12	10.8961	11.2387	7.02622	8.65032	8.60257	25.5541	23.095	21.2406	23.5624	86.249	107.663	71.1703	74.5529	56.4337	69.1874	56.4649	56.5773	20	25275379	25371619	nonsense_mediated_decay
ENSG00000101000	187.555	3.84612	0.00065124	0.00681039	PROCR	1.43251	8.41877	1.34297	4.76176	4.03046	36.6687	20.0347	40.877	39.5127	3.15245	6.73761	11.8781	13.9741	3.84073	7.09408	8.99649	12.6563	20	33758727	33765165	protein_coding
ENSG00000101017	410.08	2.24508	0.00506593	0.0372727	CD40	7.86744	20.6423	32.7739	24.8848	27.0094	50.1755	40.4875	57.3099	53.2231	34.1153	36.5211	130.833	148.119	345.266	189.344	351.92	357.153	20	44746911	44758502	protein_coding
ENSG00000101040	358.744	1.8456	1.42873e-05	0.000321731	ZMYND8	2.65513	7.26481	5.05089	6.14233	5.52581	15.9907	13.1825	14.4111	13.9043	10.2887	10.8203	11.9831	11.3745	5.29527	4.91317	5.51915	5.20228	20	45837859	45985567	protein_coding
ENSG00000101079	237.354	1.86703	1.23176e-05	0.00028381	NDRG3	2.75063	8.09829	6.78107	7.61163	7.30096	16.8132	15.5884	14.4681	13.7792	25.6342	22.266	21.3785	21.2053	12.5889	11.1154	13.3617	12.6237	20	35280169	35374481	protein_coding
ENSG00000101082	1262.35	-3.09926	1.64606e-07	7.87545e-06	SLA2	69.9638	28.8945	30.3879	27.7258	32.0625	13.374	19.877	15.832	16.4661	0.267952	1.134	1.42711	1.4142	0.197	0.536405	0.840704	1.69709	20	35240721	35274619	protein_coding
ENSG00000101084	795.409	1.37544	0.00080444	0.0080429	C20orf24	40.3474	69.3539	46.0369	56.1887	53.9002	160.589	106.911	128.981	121.444	219.986	171.74	234.246	240.859	193.079	148.057	189.325	188.573	20	35234137	35240960	protein_coding
ENSG00000101096	977.153	-2.02114	1.86939e-06	5.92977e-05	NFATC2	16.6053	10.9339	12.0823	10.9576	11.4915	6.70152	9.05631	6.87483	7.12176	0.430007	1.19728	0.716861	0.793546	0.252626	0.719211	0.745386	1.18319	20	50003494	50179168	protein_coding
ENSG00000101104	90.197	1.432	0.00143839	0.0144428	PABPC1L	2.41431	6.31012	5.41763	5.09837	6.04687	9.9871	11.4028	10.1014	9.60414	4.5422	2.98759	3.58298	3.80542	2.4177	2.21607	2.82507	2.83945	20	43538703	43587676	protein_coding
ENSG00000101109	3449.6	-1.82953	1.04102e-05	7.62296e-05	STK4	94.4509	96.076	94.4023	92.0607	89.158	72.9618	80.2141	73.5538	69.8399	34.3686	36.3495	33.462	34.0795	40.246	26.994	33.4158	28.3642	20	43595115	43708600	protein_coding
ENSG00000101126	1426.13	-1.45244	0.000409286	0.00190238	ADNP	32.1263	26.3292	24.2672	25.3917	23.8433	22.7645	23.5025	22.3842	22.0633	17.1551	17.4694	15.9361	15.8301	9.88817	8.8687	10.3019	10.3395	20	49505585	49547958	protein_coding
ENSG00000101160	4988.11	3.22858	1.01595e-06	3.59716e-05	CTSZ	53.7516	176.173	123.804	166.097	160.86	868.841	523.324	692.715	651.123	1838.76	3442.7	2091.33	2464.26	1348.21	2378.04	1667.66	1855.7	20	57570240	57582302	protein_coding
ENSG00000101187	457.788	-2.10541	6.00011e-05	0.00103934	SLCO4A1	32.2313	23.7982	35.6881	29.5271	32.4329	11.0913	20.6149	17.2869	23.5683	6.77049	4.62328	7.79255	8.0546	21.4946	24.0387	20.8346	20.7432	20	61273797	61317137	nonsense_mediated_decay
ENSG00000101188	106.562	-8.54091	1.39931e-06	1.29294e-05	NTSR1	5.00001	4.16985	4.0777	2.93847	4.12795	1.26122	2.22048	2.82915	3.63697	0.017839	0.0174684	0.0174685	0.0236727	0.0210696	0.0773103	0.0274134	0.0251502	20	61340189	61394123	protein_coding
ENSG00000101194	155.296	1.73851	4.99487e-05	0.000897429	SLC17A9	1.91817	2.09982	2.2535	2.57069	2.14622	12.8101	4.64887	7.95534	6.40375	35.3153	20.8482	29.4632	23.8027	18.7651	14.0794	15.9819	11.5031	20	61584052	61599949	protein_coding
ENSG00000101216	248.355	-1.67335	9.95121e-05	0.00055535	GMEB2	6.98644	7.82181	7.9704	7.73048	7.34375	7.08127	7.35986	6.65976	7.17116	3.20871	3.48696	3.98843	3.76701	3.9408	4.09092	3.83509	3.41172	20	62218955	62258394	protein_coding
ENSG00000101220	56.5808	1.76463	0.00010867	0.00164899	C20orf27	1.52886	4.02406	2.70488	2.9745	3.22628	7.69158	4.20817	4.00471	4.4118	16.9219	12.2764	12.9488	11.9844	7.91298	6.8283	7.6174	5.54471	20	3734155	3749034	protein_coding
ENSG00000101255	230.132	-1.97507	0.0136408	0.0481555	TRIB3	8.79394	14.8241	13.5826	14.8453	12.6519	7.49437	8.41876	11.0523	12.3249	4.44427	9.52824	12.381	11.3125	1.17889	2.19259	2.52428	2.70363	20	361261	378203	protein_coding
ENSG00000101294	2147.06	1.3558	0.00103317	0.00971561	HM13	72.5018	146.345	97.6704	124.635	118.379	291.398	169.156	249.935	231.786	284.881	237.146	269.898	264.929	223.797	200.841	226.712	215.253	20	30102231	30157370	protein_coding
ENSG00000101307	112.911	-1.48477	0.00146399	0.0456983	SIRPB1	8.78785	4.08326	2.72985	4.10841	3.36598	19.9602	6.78868	15.6713	14.4427	45.7632	31.8774	38.5315	38.4	24.8088	17.3415	21.1096	23.13	20	1544167	1600707	protein_coding
ENSG00000101335	171.54	4.8076	0.000664326	0.00289853	MYL9	0.914587	1.16477	0.717056	0.777113	1.05817	0.935027	0.503818	0.733256	0.654768	36.0295	10.4336	17.9913	15.1914	41.5251	13.7502	22.8315	13.9773	20	35169887	35178228	protein_coding
ENSG00000101336	2031.49	1.96987	0.00107124	0.0100123	HCK	31.2765	53.6833	76.9413	68.426	67.3537	213.376	314.428	293.092	337.491	105.444	157.029	157.074	160.065	251.679	220.2	217.118	194.416	20	30639991	30689659	protein_coding
ENSG00000101346	323.114	1.37328	0.000947741	0.00910489	POFUT1	3.01499	5.99064	5.56907	5.57552	5.69436	12.2697	14.0193	12.6394	12.7292	10.0785	7.98018	10.3659	9.01907	8.28409	5.84306	6.56207	6.46644	20	30795683	30826470	protein_coding
ENSG00000101347	2750.87	2.29497	5.41828e-08	3.16642e-06	SAMHD1	16.7382	22.7764	13.6313	17.5441	15.2409	128.904	41.8372	65.4762	55.6793	222.264	205.765	226.321	230.308	209.336	187.115	207.522	204.815	20	35518632	35580246	protein_coding
ENSG00000101367	4130.76	-1.59458	9.17144e-05	0.00145306	MAPRE1	186.274	135.428	105.954	126.285	118.658	103.738	103.933	101.936	102.326	116.01	108.117	105.525	107.801	112.417	105.977	102.499	101.357	20	31407699	31438211	protein_coding
ENSG00000101384	791.83	-2.03655	0.000528911	0.0253089	JAG1	18.274	5.79587	3.65336	4.35234	4.20566	2.30111	2.10084	2.96504	2.58815	2.8275	2.2791	8.12612	7.83326	20.4268	9.36788	16.4869	16.4075	20	10618332	10654608	protein_coding
ENSG00000101421	2826.13	-1.5403	0.000175829	0.00241821	CHMP4B	210.361	186.382	194.523	182.175	183.981	122.445	111.497	112.68	116.588	115.124	99.7763	116.887	118.789	173.04	149.964	157.494	142.755	20	32399110	32442172	protein_coding
ENSG00000101425	27.7006	3.44487	0.0248305	0.761244	BPI	2.18133	1.00468	1.00443	0.978227	1.00543	0.660443	0.549209	0.603913	0.484945	0.347323	0.811685	1.91602	3.17602	0.403192	0.422422	2.13008	2.77135	20	36888551	36965907	protein_coding
ENSG00000101439	684.601	-1.44618	0.000452911	0.0228942	CST3	111.653	57.061	24.8481	40.582	38.5277	85.0865	34.4782	48.6397	50.2656	408.129	355.627	285.291	272.558	363.953	353.355	260.156	226.44	20	23608534	23619110	protein_coding
ENSG00000101444	399.313	1.37495	0.000864158	0.00846473	AHCY	8.90961	17.2433	12.7047	14.8447	15.5694	37.3166	21.8797	26.2128	24.3751	73.7899	67.4328	63.9796	62.4676	47.395	42.8728	43.1735	40.6658	20	32868074	32899608	protein_coding
ENSG00000101445	3360.7	-2.42588	3.16077e-06	9.12516e-05	PPP1R16B	74.7926	34.456	42.6548	36.7471	39.7444	22.2021	32.8377	25.7756	28.5898	1.3005	2.00868	2.62625	2.6328	0.917465	1.67066	2.57728	3.75407	20	37434348	37551667	protein_coding
ENSG00000101460	38.8289	-2.93083	0.0080018	0.0242232	MAP1LC3A	8.18162	5.74113	20.7475	8.16314	9.74859	2.66734	16.946	5.32581	8.74095	1.02833	2.10189	2.09843	2.39511	15.9236	19.8693	18.0101	14.595	20	33134658	33148149	protein_coding
ENSG00000101464	131.897	1.57661	0.000313592	0.00151154	PIGU	3.7411	5.86281	5.08023	5.28432	5.8039	11.8551	9.71664	11.4599	10.5696	15.225	13.0529	14.9136	14.504	9.82876	9.81222	9.09116	9.08636	20	33148346	33264910	protein_coding
ENSG00000101544	854.252	-2.11311	5.81618e-07	2.23757e-05	ADNP2	20.8029	12.4766	17.996	14.1206	14.4004	7.74899	8.13725	8.40191	8.5653	5.03793	5.51896	5.73133	5.49127	4.99575	5.326	4.64578	4.97363	18	77866915	77905406	protein_coding
ENSG00000101596	5004.38	-1.32064	0.00106571	0.0366907	SMCHD1	105.547	58.2428	52.7425	53.6177	50.9065	48.6836	53.4701	50.3644	52.2457	18.1883	22.6018	23.4053	27.233	31.5732	39.1526	35.3914	37.477	18	2655737	2805015	protein_coding
ENSG00000101665	1032.32	-1.38521	0.000810729	0.00808766	SMAD7	54.7569	44.7096	42.1072	45.5762	46.461	32.5014	34.3356	40.347	37.6855	8.93506	10.0315	14.7067	14.6823	22.3407	22.9885	19.4251	17.974	18	46446223	46477081	protein_coding
ENSG00000101695	865.752	-2.10915	2.5138e-05	0.00350484	RNF125	19.7556	6.43617	5.85795	5.64138	5.60625	5.70047	6.49096	4.82411	4.20242	4.33242	3.69087	2.20143	2.38031	0.467448	0.322745	0.418794	0.492604	18	29598335	29653176	protein_coding
ENSG00000101745	3342.09	-1.42209	0.000541331	0.00587189	ANKRD12	54.817	44.7223	53.1732	53.6014	52.927	28.4077	34.7922	35.1033	35.6443	15.884	28.2297	20.0396	22.2749	12.7657	20.3382	17.528	18.6184	18	9136226	9285206	protein_coding
ENSG00000101773	521.066	-2.06261	1.21109e-06	4.17959e-05	RBBP8	21.3328	12.9159	11.2275	11.537	11.0799	8.40583	8.0811	8.47648	7.83627	17.37	18.2683	16.3321	16.7393	20.7336	20.0624	18.3913	17.991	18	20378224	20606451	protein_coding
ENSG00000101782	1602.22	-1.39873	0.000642658	0.00674153	RIOK3	68.7052	57.5636	50.7197	51.5897	51.8683	42.6767	46.9047	46.1668	47.5198	44.6707	40.6693	43.8981	44.3847	39.0554	33.0568	39.7764	39.6206	18	21032787	21066567	protein_coding
ENSG00000101849	700.437	-1.42393	0.000810442	0.00343003	TBL1X	15.8157	12.3703	12.6684	11.9736	11.9105	17.9033	15.7187	16.1397	15.4819	8.00238	12.2407	10.6324	12.0914	5.32111	7.46426	6.73987	7.20722	X	9431335	9687780	protein_coding
ENSG00000101901	570.851	-1.88083	9.67682e-06	7.17032e-05	ALG13	73.3245	46.9366	42.4922	44.4885	45.7942	43.5133	46.6811	45.3912	39.9116	30.205	31.0758	29.1666	28.7355	29.7323	30.097	31.2209	30.1428	X	110909043	111003877	processed_transcript
ENSG00000101911	234.688	1.40061	0.000971524	0.0042698	PRPS2	5.89191	5.58677	5.04953	5.0718	4.84115	11.5504	8.57273	7.14595	7.42026	14.5056	12.5864	17.5749	19.0717	9.88284	8.62803	13.6998	13.5362	X	12809474	12842341	protein_coding
ENSG00000101916	331.102	2.68788	8.16827e-05	0.00131914	TLR8	1.54803	1.05857	1.30418	1.19069	1.31741	17.8539	34.364	23.3719	24.8788	17.1924	23.6604	28.5366	31.8678	17.818	25.7707	30.6098	34.8996	X	12924739	12941288	protein_coding
ENSG00000101928	378.346	2.96076	5.36541e-11	1.40606e-09	MOSPD1	4.55056	6.41904	3.52991	4.90252	3.88444	8.13114	8.27485	8.09888	8.87987	44.1037	22.7417	29.4801	25.7887	16.5901	8.06048	12.7219	11.5818	X	134021656	134049297	protein_coding
ENSG00000101972	2458.08	-1.35993	0.000918298	0.00381632	STAG2	61.7518	58.4572	55.4626	54.5792	53.858	55.727	56.4083	55.6495	51.8737	33.9584	35.8706	36.2531	36.3995	38.8828	33.7484	44.0143	49.1803	X	123094062	123556514	protein_coding
ENSG00000101986	365.338	1.75115	3.71921e-05	0.00040062	ABCD1	10.3971	6.23649	3.61354	4.58181	4.53832	12.4763	8.35225	10.1605	10.4284	19.6045	14.9251	22.415	19.5289	17.1426	25.8777	25.2216	25.8564	X	152990323	153010216	protein_coding
ENSG00000102007	1449.91	-1.66878	0.000600737	0.00265208	PLP2	188.471	139.386	85.2864	109.395	109.324	233.116	286.915	312.581	331.274	85.9049	93.355	77.7207	78.9383	87.9881	93.3242	81.4716	77.4986	X	49028273	49031588	protein_coding
ENSG00000102032	462.615	2.30006	1.2916e-07	1.57105e-06	RENBP	10.2637	17.6535	15.1471	16.1132	15.5064	18.916	16.866	18.8413	22.4488	73.1088	90.5083	79.2014	79.1056	34.9964	44.3194	40.2329	42.4314	X	153200716	153210232	protein_coding
ENSG00000102034	1682.46	-1.58847	0.000107077	0.000592451	ELF4	46.9478	34.5702	24.1249	30.1629	29.1291	33.4599	28.3084	31.4611	31.8855	23.3129	22.4553	30.295	31.1394	57.7518	44.5074	64.1262	64.3195	X	129198849	129244691	protein_coding
ENSG00000102096	722.388	1.48818	0.000293018	0.0157375	PIM2	18.1562	43.4951	84.2574	61.6277	63.3867	53.4174	139.891	100.949	124.266	6.06323	9.97007	9.8506	9.74329	36.1397	24.5385	25.9127	26.8657	X	48770459	48776301	protein_coding
ENSG00000102119	1026.19	-2.21119	2.14874e-07	9.91531e-06	EMD	147.434	100.112	88.9415	95.3464	99.8734	49.9826	54.5967	50.6447	51.6105	35.5321	34.7321	34.2679	34.4021	40.7799	44.7472	36.3481	35.7309	X	153607557	153609883	protein_coding
ENSG00000102172	1500.38	-1.543	0.000170883	0.00237233	SMS	102.942	87.9791	110.753	101.016	101.166	59.4626	86.2306	88.1418	91.5275	154.677	174.458	94.867	97.9413	221.407	249.947	155.385	143.502	X	21958691	22025798	protein_coding
ENSG00000102178	266.035	1.55947	0.000235524	0.00301574	UBL4A	4.68804	12.4886	9.40452	10.8305	10.9117	23.3388	17.1174	19.7503	20.9208	27.196	23.473	27.9521	25.2306	9.34773	8.58786	11.157	9.18789	X	153712056	153715009	protein_coding
ENSG00000102181	256.859	1.81056	1.68826e-05	0.000366491	CD99L2	2.82044	5.65772	4.12644	5.69882	4.79584	15.5785	14.8847	15.1815	15.7	24.5861	24.0633	30.016	31.6675	19.4163	22.149	28.8278	31.0111	X	149934810	150067289	protein_coding
ENSG00000102189	515.473	-1.39043	0.000684589	0.00828945	EEA1	7.32172	5.98696	5.02147	5.14213	5.53421	4.08849	4.232	4.69865	4.73176	8.94852	7.57418	8.3702	8.60477	8.06119	7.65887	7.41318	8.38647	12	93164413	93323107	protein_coding
ENSG00000102218	1327.36	-1.3818	0.000608998	0.00285332	RP2	38.1293	25.1752	20.2476	22.3193	20.9758	29.0028	24.5214	27.2246	26.1227	26.2121	23.1385	21.8434	21.3243	58.2857	45.246	49.1771	50.8627	X	46696375	46741793	protein_coding
ENSG00000102226	525.799	-1.80523	2.52711e-05	0.00016691	USP11	24.7529	16.138	16.675	16.7813	15.1393	18.5732	20.8066	20.1663	21.586	9.46534	9.28708	11.8989	10.1771	12.3517	11.6351	12.9902	13.5658	X	47092089	47107727	protein_coding
ENSG00000102245	219.753	-2.82073	0.00499804	0.0370025	CD40LG	19.7741	11.4026	11.4981	9.44757	10.9117	5.04195	7.13021	4.02802	4.47992	0.506941	1.11419	2.33668	3.16488	0.0250064	0.108571	0.876982	1.58993	X	135730352	135742549	protein_coding
ENSG00000102265	19904.8	-2.36218	0.00172439	0.0144963	TIMP1	3320.52	3027.44	2040.38	2780.42	2594.85	1117.25	1187.02	1371.9	1356.02	351.899	389.166	235.776	202.699	559.097	631.546	326.836	219.73	X	47441712	47446188	protein_coding
ENSG00000102317	3303.21	-1.46111	0.000394033	0.00195753	RBM3	339.203	274.573	234.034	260.562	264.471	246.347	236.855	257.645	264.613	205.701	172.438	169.547	171.22	252.722	196.847	201.689	183.676	X	48432837	48437454	processed_transcript
ENSG00000102349	50.304	-1.0345	0.0304691	1	KLF8	0.21526	0.455381	0.411168	0.356474	0.300274	1.25797	1.30681	1.1755	1.08361	2.43711	0.971099	1.31542	1.31458	2.32239	1.76964	2.42452	1.79032	X	56258854	56314322	retained_intron
ENSG00000102401	957.78	-1.46967	0.000379701	0.00444406	ARMCX3	52.7012	37.3377	43.3803	39.6673	39.8972	28.5836	31.5615	31.8061	30.2626	40.7075	35.6289	35.0862	33.6179	37.4035	26.8179	35.5952	38.3835	X	100877787	100882833	protein_coding
ENSG00000102445	398.5	-1.92862	0.00044678	0.00204496	KIAA0226L	21.962	37.4401	22.3378	36.3339	32.7456	23.316	30.3555	27.4863	28.5343	7.22102	8.30259	5.47708	5.09075	5.60583	8.12636	2.71711	1.88175	13	46916139	47012325	retained_intron
ENSG00000102471	118.822	-2.31911	5.5564e-07	2.15729e-05	NDFIP2	5.12524	3.94817	5.36421	4.3492	4.58603	1.69007	2.90386	2.58096	2.79988	1.54889	1.08245	2.01336	2.17227	1.42209	0.673102	1.46268	1.9012	13	80055287	80130210	protein_coding
ENSG00000102524	258.303	2.47116	0.00965062	0.0295989	TNFSF13B	6.98652	5.54609	3.53859	4.33653	3.31309	9.86905	6.04087	5.84345	5.95748	16.8346	22.0985	50.8056	56.0835	152.656	183.847	222.189	232.958	13	108903588	108959385	processed_transcript
ENSG00000102531	5656.22	-1.90848	0.00118413	0.0386039	FNDC3A	137.884	58.8782	29.7543	46.0557	40.6501	34.3323	24.0334	30.7132	29.9861	30.0225	32.248	30.9054	32.0419	64.9724	72.7159	107.05	121.771	13	49550048	49783888	protein_coding
ENSG00000102547	167.485	2.12076	2.17545e-06	1.91901e-05	CAB39L	2.5099	2.06303	1.94487	2.04649	1.96201	4.05982	4.81095	3.70271	3.84196	12.8808	16.2203	9.55102	10.6381	5.13403	6.87045	5.06591	5.58069	13	49882786	50018262	protein_coding
ENSG00000102572	3612.48	-1.39375	0.000584845	0.0244395	STK24	178.885	118.157	59.3283	87.8441	78.1085	77.9377	82.3291	83.0585	83.2	64.6351	56.4522	62.0905	63.3077	61.2318	59.0521	73.1018	74.7446	13	99102455	99230194	protein_coding
ENSG00000102575	1543	2.73853	1.94376e-10	3.03964e-08	ACP5	29.1926	39.3778	30.0008	32.564	35.6999	291.801	118.146	151.522	136.341	2999.2	2633.17	2194.11	1931.43	1707.72	1816.17	1491.69	1219.55	19	11685477	11689801	protein_coding
ENSG00000102595	88.495	2.86829	1.18107e-09	1.30373e-07	UGGT2	0.743485	3.83011	1.82168	2.84668	3.03337	5.65204	3.55075	5.66404	5.16712	8.00277	5.77308	7.59503	8.04505	6.11562	4.68017	7.28953	6.53481	13	96453834	96705736	protein_coding
ENSG00000102606	1049.57	-1.50415	0.000303019	0.00146816	ARHGEF7	34.7471	33.8627	25.6261	30.6069	28.8011	30.0512	29.7318	29.0815	27.9178	22.1096	18.013	21.3346	19.2814	16.9397	14.8354	17.6397	18.2023	13	111766906	111958084	processed_transcript
ENSG00000102699	1835.65	1.41489	0.000688685	0.00298466	PARP4	14.5088	24.3489	20.4519	21.9717	21.2045	43.4716	35.3278	37.5795	37.4054	56.0944	53.3071	50.8621	51.5012	56.9718	62.8226	66.7306	66.3534	13	24995064	25086948	protein_coding
ENSG00000102755	1041.74	1.54518	0.0444494	1	FLT1	14.7522	30.199	56.7194	43.1855	46.6211	20.4633	61.4353	54.3034	58.0827	15.4783	7.81125	13.6391	13.9922	18.1039	12.8709	13.3295	13.0583	13	28874489	29069265	protein_coding
ENSG00000102760	2329.66	-1.71074	0.000824439	0.030164	RGCC	348.875	183.005	73.8923	136.351	127.751	162.113	70.0823	126.731	112.31	222.76	144.377	201.905	182.044	84.3817	99.5642	110.332	103.083	13	42031695	42045018	protein_coding
ENSG00000102763	225.952	1.62412	0.000127184	0.00884327	KIAA0564	2.00454	4.85752	3.07089	5.34663	4.12391	9.57629	9.17145	10.9249	9.59148	8.04471	5.95431	7.98278	7.45082	4.68555	3.709	5.66825	6.0677	13	42140961	42535256	protein_coding
ENSG00000102781	110.413	2.79982	2.42253e-09	4.49655e-08	KATNAL1	0.490889	1.14457	1.25854	1.4528	1.46021	2.54119	3.22238	3.56117	2.93453	6.45435	6.05814	4.33591	4.42275	6.32579	4.66392	4.67257	3.69739	13	30776767	30881621	protein_coding
ENSG00000102786	922.503	-1.57879	0.000143227	0.0020552	INTS6	41.5887	25.81	22.8608	23.7914	23.61	22.6205	23.7284	21.92	23.0759	14.3378	13.7514	14.9158	14.9092	14.3506	11.9909	15.4572	15.9956	13	51928213	52028400	processed_transcript
ENSG00000102794	390.433	-6.91726	0.0011012	0.0102075	IRG1	26.9352	20.7609	116.753	48.0787	60.5222	0.452186	12.2264	2.42667	3.71938	0.192829	0.539027	1.42213	1.18133	299.529	315.214	290.866	297.795	13	77522632	77532777	protein_coding
ENSG00000102805	384.992	1.38919	0.00113853	0.00489418	CLN5	5.40344	5.81373	4.5555	5.81182	4.52872	17.3981	14.7955	13.6101	14.5311	19.4939	16.5705	21.3816	21.4528	15.2479	14.0037	21.1628	22.099	13	77564795	77576652	protein_coding
ENSG00000102871	127.849	1.37073	0.00147252	0.0457935	TRADD	3.85926	14.4372	14.4468	13.5741	13.173	14.918	16.7081	14.1395	16.0493	7.84164	10.6666	10.1064	10.3519	23.4675	23.0707	21.9354	19.3966	16	67188083	67194201	protein_coding
ENSG00000102879	2478.38	-1.89592	8.13778e-06	6.14651e-05	CORO1A	300.852	283.977	265.133	268.757	301.203	380.585	472.29	465.4	500.971	115.456	145.893	112.368	125.932	27.8329	36.1693	40.2902	57.0035	16	30194148	30200397	protein_coding
ENSG00000102882	195.814	1.54224	0.00026565	0.00333822	MAPK3	6.73012	15.4173	10.1071	13.4513	11.1298	28.3395	33.7706	29.8009	32.1649	30.1274	38.2495	29.696	28.4941	17.181	17.0428	17.0247	16.3391	16	30125426	30134827	protein_coding
ENSG00000102893	479.79	1.6234	0.000118833	0.00177295	PHKB	8.24438	19.289	15.8517	18.4122	17.727	31.3302	28.6375	30.291	28.2926	34.9651	33.7189	31.705	32.2602	19.1907	17.742	19.6305	20.0814	16	47495034	47735434	protein_coding
ENSG00000102908	2542.72	-1.68269	4.18555e-05	0.00077938	NFAT5	27.6425	23.9305	29.9615	25.2221	28.7691	14.345	17.2197	18.1018	18.3776	5.26597	4.96067	5.09886	5.23127	15.3559	11.5446	11.6592	11.8986	16	69598997	69738569	nonsense_mediated_decay
ENSG00000102921	1465.35	-1.66781	5.47489e-05	0.00032916	N4BP1	55.7235	48.4667	50.7291	48.6469	45.9539	59.6947	72.6782	77.3016	77.6962	24.597	35.2215	47.8981	49.4123	82.246	92.5076	80.6115	82.4293	16	48572637	48654059	protein_coding
ENSG00000102962	1982.35	2.94112	0.000734656	0.0303682	CCL22	11.1246	127.657	128.251	145.909	151.493	267.944	397.493	415.454	443.714	187.465	119.273	180.348	170.752	389.316	172.962	302.765	275.655	16	57392684	57400102	protein_coding
ENSG00000102970	17.4953	7.4104	5.90505e-07	2.2666e-05	CCL17	0.0267198	0.361715	0.326896	0.335285	0.632395	9.84501	12.6282	14.993	20.6744	0.464438	1.88124	4.07112	3.67889	1.10166	2.46427	4.73604	4.72509	16	57438679	57449974	protein_coding
ENSG00000103024	38.6888	1.44109	0.00352808	0.0247552	NME3	2.37225	4.82588	5.44126	4.89789	5.97442	8.95424	9.55905	5.85995	8.46017	5.30258	7.52183	5.67673	5.68189	4.10779	5.52034	4.02448	2.39465	16	1820287	1821731	protein_coding
ENSG00000103034	80.1701	-3.15532	9.66591e-07	0.000177715	NDRG4	2.64665	5.03645	4.26952	4.36613	5.1822	2.0879	1.66335	1.55591	2.08288	1.68093	2.71742	2.74245	1.83955	1.65243	1.761	1.92828	1.60409	16	58496750	58547532	protein_coding
ENSG00000103043	809.697	1.34821	0.00108988	0.0118724	VAC14	14.6499	31.7579	32.2329	31.241	33.6919	41.1311	42.3196	48.5078	51.1114	74.8963	76.4909	73.091	67.4202	44.0355	71.5785	58.1108	53.7029	16	70721342	70835064	protein_coding
ENSG00000103047	170.955	1.78461	4.98575e-05	0.000896744	TMCO7	1.42761	4.5019	3.38558	4.65826	3.88408	7.25708	5.17954	5.62478	5.28823	6.8101	6.20379	5.99019	5.90684	3.04041	3.91317	3.11565	2.84755	16	68877507	69119083	retained_intron
ENSG00000103064	1048.56	-1.90636	8.77416e-06	6.55351e-05	SLC7A6	35.6788	35.0923	36.1686	32.243	33.4539	30.4055	29.9475	27.3178	27.9445	11.9582	12.3865	8.25127	8.62768	4.48593	6.13283	5.85621	5.79139	16	68298433	68335722	protein_coding
ENSG00000103066	211.575	2.56681	7.73172e-07	2.83872e-05	PLA2G15	2.18453	6.11255	2.63687	3.74016	4.06351	21.054	10.9838	14.849	13.2308	72.2789	57.2823	41.4916	36.5373	18.0426	11.1176	12.1528	9.71806	16	68279207	68294961	protein_coding
ENSG00000103145	68.3833	1.5025	0.00111635	0.00451081	HCFC1R1	3.46723	5.98953	4.40029	5.01723	5.36994	10.6849	7.47386	7.6414	7.71795	20.9697	24.2596	18.2876	18.63	12.527	16.2359	11.411	10.8693	16	3072621	3074287	protein_coding
ENSG00000103148	67.1564	1.47058	0.00141577	0.0124537	NPRL3	2.33438	7.21974	6.17064	4.99482	6.38117	7.43135	6.25765	6.61598	7.03204	7.81569	7.5476	8.55739	9.62745	4.65086	4.26291	3.83238	4.01131	16	134273	188859	retained_intron
ENSG00000103152	185.332	2.08997	2.1736e-06	1.91866e-05	MPG	5.799	10.6616	9.27849	10.6884	10.6427	17.1697	15.087	15.3723	14.3818	35.5348	25.3925	32.4443	32.908	18.0863	12.9552	20.0054	16.2984	16	127006	135852	protein_coding
ENSG00000103168	340.623	-1.41635	0.000930761	0.00386143	TAF1C	18.402	20.5576	23.3375	22.3821	23.2553	20.3922	20.9924	18.4253	21.2747	8.72456	7.83035	8.83157	8.00584	9.41884	8.15442	9.27881	7.872	16	84211458	84220669	protein_coding
ENSG00000103174	156.289	1.50899	0.000399304	0.00461715	NAGPA	3.01308	9.03451	6.9488	7.80798	7.96275	15.6992	10.7779	10.8511	11.5012	20.278	20.1355	19.7495	18.8213	11.1275	11.0563	11.2721	10.3458	16	5074845	5084142	protein_coding
ENSG00000103196	147.535	-3.41899	0.000393716	0.00184224	CRISPLD2	5.69516	2.93306	0.935952	1.85625	1.96944	5.77898	6.51714	6.41559	7.28898	0.666593	0.831677	1.33288	1.52751	0.758942	0.683413	1.71606	2.42332	16	84853590	84954374	protein_coding
ENSG00000103202	106.482	2.00461	9.11634e-06	6.78195e-05	NME4	3.61162	4.49411	4.62568	3.88511	4.49618	7.0346	6.91177	5.33227	5.97743	22.0873	19.2021	14.5511	13.7101	14.5623	12.9978	9.32232	7.66871	16	446725	460367	protein_coding
ENSG00000103253	49.7405	2.64463	7.73185e-06	5.88756e-05	HAGHL	1.37925	2.31124	2.68905	2.58026	1.91908	3.83517	3.10124	3.88872	3.60799	8.74127	9.41893	8.66549	8.00238	2.82571	2.79914	4.35071	2.6482	16	776936	785525	protein_coding
ENSG00000103254	22.5652	2.51303	0.000108446	0.00164707	FAM173A	0.626313	2.10081	1.59808	2.11482	1.76453	6.45703	3.28426	3.15063	3.09718	4.52867	4.51317	5.1762	4.31378	2.42901	1.95148	2.31555	2.24678	16	770581	772601	retained_intron
ENSG00000103257	5989.77	-1.71683	0.000494774	0.0243037	SLC7A5	175.855	68.718	85.7709	71.2204	75.6021	24.5342	27.7822	31.3983	34.2554	11.8676	16.3709	27.506	25.4418	25.1779	31.6032	23.2733	25.8703	16	87863629	87903094	protein_coding
ENSG00000103266	324.271	1.33893	0.0012731	0.00504613	STUB1	13.0341	30.1825	22.96	27.1132	28.1635	41.6235	32.0165	32.5212	34.3364	50.2035	53.1485	45.2225	47.2407	36.9854	29.0835	33.8004	26.7354	16	730224	732799	protein_coding
ENSG00000103313	57.0964	1.92029	0.0153774	0.792202	MEFV	3.21892	4.29373	3.70961	3.85497	3.9468	2.71885	3.90785	4.13528	5.32228	0.831403	1.81319	3.04683	4.68092	2.72949	3.28757	5.46108	7.97973	16	3292028	3306627	protein_coding
ENSG00000103319	211.808	1.38551	0.00530249	0.022425	EEF2K	4.20248	3.19657	3.1459	2.88041	3.02141	4.88886	5.33864	4.6353	3.99909	7.75973	6.32904	8.08026	6.20308	6.26029	3.85043	6.24095	6.79663	16	22217603	22298554	protein_coding
ENSG00000103326	472.342	-2.49801	8.50356e-07	1.3088e-05	SOLH	6.67962	25.0248	17.0012	19.599	19.3942	15.9953	12.1933	11.3786	13.5941	4.64336	5.26553	4.99313	4.72461	4.88086	4.99328	4.83307	3.95167	16	577717	604636	protein_coding
ENSG00000103335	646.195	1.35236	0.00103877	0.0374556	PIEZO1	8.8122	27.1278	24.3158	24.3431	24.4571	29.2896	20.6621	20.6389	20.8781	26.637	19.7919	22.8577	22.2124	19.9591	15.2099	17.7055	15.3565	16	88781751	88851619	protein_coding
ENSG00000103342	2184	-1.39214	0.000685989	0.00830655	GSPT1	112.737	90.4054	81.1441	85.3159	86.3493	73.4455	59.9021	65.6269	60.7525	73.1351	54.6834	65.6307	64.5622	68.2362	59.9648	54.0859	48.3557	16	11961985	12009939	protein_coding
ENSG00000103356	205.001	2.01192	3.71281e-06	3.10133e-05	EARS2	2.68439	7.20647	4.60275	5.03349	5.60938	8.11723	5.23947	5.64535	5.57637	11.715	7.50032	11.4958	11.3034	5.66344	3.69912	4.60778	4.0375	16	23533335	23569052	protein_coding
ENSG00000103363	729.677	1.34575	0.00116491	0.00467915	TCEB2	83.4921	97.8125	72.6325	87.8084	89.7705	163.684	139.043	150.094	156.182	271.594	240.799	294.048	276.99	227.57	203.625	224.166	199.756	16	2821415	2827298	protein_coding
ENSG00000103365	3717.65	-1.35512	0.000864555	0.033376	GGA2	152.435	78.6753	64.9821	64.1256	65.636	56.5309	50.4944	53.0844	51.1235	60.7784	74.6998	37.3996	47.2514	11.2858	14.8368	13.66	11.6755	16	23474863	23533316	protein_coding
ENSG00000103381	330.378	2.35572	6.51289e-08	3.69115e-06	CPPED1	3.23069	3.90019	2.32561	3.04164	3.04775	25.7642	13.1231	18.288	16.9721	44.0201	38.1977	40.4997	39.6547	23.297	19.4951	23.0172	20.9969	16	12756919	12897874	protein_coding
ENSG00000103489	575.106	-2.30805	1.7426e-05	0.000132988	XYLT1	7.55797	11.1395	8.93391	10.9982	10.6099	7.67226	8.31194	8.57687	8.60567	5.01101	4.26309	2.18312	1.73044	2.96404	4.71941	2.20275	1.62067	16	17195626	17564738	protein_coding
ENSG00000103490	79.297	1.98051	1.67602e-05	0.000364771	PYCARD	4.47414	6.90176	2.564	2.74181	2.93094	26.2383	10.862	12.819	11.7387	36.5259	29.8783	32.9977	34.4707	13.8081	9.5272	15.6641	11.9842	16	31212806	31214771	protein_coding
ENSG00000103496	2265.98	-1.87738	4.96335e-06	0.000132763	STX4	215.528	150.313	125.198	131.902	134.509	99.598	83.3438	95.2021	94.0142	122.491	112.413	123.905	121.156	120.662	118.837	122.929	115.733	16	31044210	31054296	protein_coding
ENSG00000103502	399.218	1.32464	0.00143041	0.00558023	CDIPT	12.3667	21.8188	17.4008	19.9586	19.9033	34.7648	30.6607	30.111	31.3788	44.0705	40.1459	48.0125	45.3846	26.2142	23.291	29.3822	26.7014	16	29869678	29875057	protein_coding
ENSG00000103512	873.343	1.34616	0.000988547	0.00938639	NOMO1	9.51303	20.1647	13.1806	16.2545	17.1106	37.8105	28.077	33.1486	30.7052	40.9369	29.1889	36.1084	34.1591	32.8087	27.2502	29.3616	28.5557	16	14927538	14990017	protein_coding
ENSG00000103522	1156.78	-1.86223	0.00123838	0.0420345	IL21R	49.1942	17.1278	24.3733	19.1298	22.5357	7.7028	12.3615	10.3628	11.0388	2.77262	3.70504	5.9856	5.51792	3.40436	2.00825	2.93019	2.21044	16	27413483	27462115	protein_coding
ENSG00000103540	278.484	-1.51824	0.000356384	0.00168873	CCP110	7.25376	6.40139	4.95241	5.792	5.39811	6.02759	7.28139	6.5611	6.90484	3.42311	3.68598	3.61901	3.62168	6.34379	4.49226	7.73058	8.88838	16	19535133	19564730	protein_coding
ENSG00000103544	678.152	2.06892	1.52349e-06	1.38407e-05	C16orf62	10.4249	15.6735	14.7469	14.9547	14.0127	23.9033	21.3242	20.1911	19.7335	37.8	33.283	30.5779	29.0641	26.6722	24.2031	25.1361	21.7718	16	19566562	19718115	protein_coding
ENSG00000103550	125.414	1.45849	0.000855586	0.00358676	C16orf88	1.79175	6.02005	4.42821	5.49784	4.98165	8.42849	4.76986	5.32144	5.61226	10.6263	12.1575	10.5374	10.6155	3.39623	3.39641	2.67094	2.83903	16	19714902	19729557	protein_coding
ENSG00000103569	12909.2	-2.00641	0.00387538	0.026585	AQP9	524.243	385.541	768.24	520.776	540.716	227.432	346.517	286.788	297.941	173.074	88.606	117.733	100.34	531.642	438.459	418.029	386.911	15	58430368	58478110	protein_coding
ENSG00000103657	3937.42	-1.36749	0.000863887	0.00846473	HERC1	47.8651	28.3107	28.0418	28.6829	28.3661	27.6902	30.3701	28.1886	29.1888	23.1088	24.5016	21.3733	21.0359	15.3783	13.4461	13.8959	15.6401	15	63900817	64126141	protein_coding
ENSG00000103811	1945.02	2.72695	2.03877e-06	6.36466e-05	CTSH	46.9934	98.0655	66.311	101.647	96.5829	593.886	446.444	657.723	609.523	1043.33	1038.88	1170.84	1192.17	735.947	849.336	916.796	906.316	15	79213400	79241916	protein_coding
ENSG00000103852	43.6429	2.77394	3.35095e-07	3.64568e-06	TTC23	0.436952	0.467552	0.619433	0.47583	0.63208	1.15006	0.799991	0.823382	0.835952	6.34926	6.17971	5.3985	6.62641	4.12256	5.30532	5.57478	5.7387	15	99676528	99791428	nonsense_mediated_decay
ENSG00000103855	349.233	4.9926	1.37335e-20	2.29349e-16	CD276	1.02625	30.6282	10.5522	19.9671	19.1631	64.2686	23.3424	51.7687	45.463	124.312	61.5966	90.713	78.1903	118.555	78.3812	88.6121	76.0153	15	73976307	74006859	protein_coding
ENSG00000103876	156.665	1.3343	0.00156525	0.0154419	FAH	4.77897	12.3302	11.4847	13.062	12.2912	24.9069	26.8183	34.9703	36.4532	104.912	68.2044	61.368	51.8903	79.9648	58.5281	49.8925	36.8066	15	80444832	80479288	protein_coding
ENSG00000103888	1023.31	-8.99483	1.78052e-05	0.000122832	KIAA1199	19.5934	52.6821	12.776	31.4096	29.7827	4.31384	17.0974	9.75596	11.8077	0.113622	0.153127	0.383126	0.254728	0.615428	0.279211	0.450205	0.709547	15	81071684	81244117	protein_coding
ENSG00000103942	181.211	-1.53074	0.00113059	0.0104399	HOMER2	8.8669	8.55992	3.23719	5.84592	4.89727	4.35165	3.42204	3.24175	3.45655	2.66449	2.27324	1.5896	1.4898	1.5874	1.42869	1.02102	0.890736	15	83509838	83654661	protein_coding
ENSG00000103966	1284.39	-1.43018	0.00263785	0.0228672	EHD4	39.2385	27.8836	18.0255	24.5354	23.897	27.771	22.4378	23.4087	23.9618	30.4219	30.5587	25.4932	25.8052	53.1303	54.4685	55.1322	54.2374	15	42190950	42264776	protein_coding
ENSG00000104047	93.9094	1.46036	0.00100061	0.00410359	DTWD1	5.16692	9.65835	8.12651	8.97501	8.92482	16.6084	13.523	15.2109	13.4253	17.6839	18.8087	13.9032	11.4773	7.14614	6.18486	5.98464	5.90318	15	49913177	49937333	protein_coding
ENSG00000104064	464.364	-1.71106	5.18549e-05	0.000314803	GABPB1	32.3969	49.5602	49.323	48.4984	48.5883	28.726	32.0631	29.1324	30.3799	13.1545	13.3109	14.5495	15.3717	20.2329	18.5712	17.8702	15.9871	15	50569389	50647605	protein_coding
ENSG00000104131	1104.66	-1.41746	0.00055784	0.00352112	EIF3J	74.9177	106.663	84.1369	91.4518	88.9234	55.5549	47.0216	54.5492	47.8951	41.8713	41.3223	38.8209	40.0696	45.1792	44.9167	35.4704	30.4685	15	44829255	44855227	protein_coding
ENSG00000104133	1198.09	1.53393	0.000264899	0.00138573	SPG11	12.3569	19.9116	19.1646	19.5616	20.431	31.9987	29.9683	28.6387	30.0176	23.355	23.7027	29.635	29.9467	14.0159	16.7862	21.0828	21.4597	15	44854894	44955876	protein_coding
ENSG00000104177	83.3322	-2.13272	1.04662e-05	7.65064e-05	MYEF2	5.40053	3.13948	3.51003	3.21877	2.91627	2.86	3.56422	3.49046	3.40387	1.04481	0.763307	0.787015	0.716754	0.746629	0.801626	0.898415	0.608697	15	48431625	48470714	protein_coding
ENSG00000104205	880.152	1.62685	9.28682e-05	0.000774706	SGK3	15.7319	14.0362	15.2892	12.9147	12.4699	25.0798	18.2546	18.2452	16.9507	43.4993	39.9004	41.4211	43.0634	61.0544	41.3767	61.6656	65.1869	8	67579831	67774257	processed_transcript
ENSG00000104228	252.08	1.6268	0.000145364	0.000777154	TRIM35	2.52776	4.95721	4.64399	4.31981	5.82852	7.95585	7.5562	6.59614	6.41297	10.5203	6.4664	9.90088	8.92532	7.69858	4.24376	6.56965	6.72502	8	27142404	27168836	protein_coding
ENSG00000104267	776.383	-2.1966	0.000611272	0.0273679	CA2	68.1397	18.7304	15.4689	17.0332	17.8858	50.6441	15.6261	30.2646	23.1877	89.3939	74.691	90.7358	84.3028	57.7052	48.1339	63.5552	59.4454	8	86376081	86393693	protein_coding
ENSG00000104312	718.561	-1.60779	0.000567273	0.0060791	RIPK2	42.0181	54.441	107.492	83.4688	88.5589	21.0153	42.9191	35.8469	39.79	23.7447	29.9885	38.4655	44.4825	145.209	133.935	133.785	130.252	8	90769975	90803291	protein_coding
ENSG00000104320	1364.24	1.28441	0.0437693	1	NBN	29.5772	45.9271	151.895	92.411	100.405	26.4097	46.5992	41.9434	44.531	22.8354	31.2118	53.8875	62.9773	280.346	243.671	264.791	308.457	8	90945564	91015456	protein_coding
ENSG00000104324	336.13	1.37555	0.00107877	0.0100715	CPQ	8.52967	9.69733	4.66241	8.70822	6.62908	36.9163	24.6508	28.5547	27.9717	56.778	50.662	37.9044	39.5956	45.8852	39.3244	34.4472	33.4667	8	97657455	98161882	protein_coding
ENSG00000104325	592.792	1.37209	0.00132294	0.00521312	DECR1	26.7929	38.6994	24.0584	32.1228	31.3295	60.4441	44.1676	46.4492	44.6012	95.8188	70.4673	95.7254	109.134	92.3031	79.786	100.348	118.139	8	91013633	91064320	nonsense_mediated_decay
ENSG00000104341	56.643	-1.38444	0.00335048	0.0155882	LAPTM4B	2.82502	4.08582	4.79573	4.02442	5.82257	5.3426	6.09241	7.10796	6.37803	1.21734	1.96681	1.40608	1.65079	0.956787	1.51123	1.13471	1.18483	8	98787285	98865241	protein_coding
ENSG00000104361	191.27	3.9436	1.02765e-13	5.33475e-12	NIPAL2	0.844819	0.668891	0.720522	0.818455	1.2711	1.72921	1.87447	1.93722	2.23775	9.4561	8.43228	8.92041	8.23155	6.14267	4.21679	5.69442	5.90086	8	99202061	99306621	protein_coding
ENSG00000104368	20.917	1.81523	0.00212541	1	PLAT	0.751311	0.872306	2.06368	1.3866	1.19258	0.467352	2.58203	0.867197	1.58138	0.152107	0.297774	0.295634	0.322048	1.21191	0.388394	1.17304	0.713272	8	42032236	42065242	protein_coding
ENSG00000104375	151.528	1.50617	0.000432552	0.0222265	STK3	2.27839	9.21982	9.60094	8.84229	8.30388	9.43239	11.3913	10.338	10.5822	8.83602	10.7994	8.43745	9.45737	16.8746	17.4743	18.1561	18.7713	8	99413631	99955055	processed_transcript
ENSG00000104412	376.103	1.96469	3.62476e-06	3.0325e-05	EMC2	11.0633	24.7872	16.7068	21.2506	19.6337	38.0743	34.8266	36.2394	34.315	69.7466	66.028	58.6518	60.346	48.8892	50.4365	58.4977	55.1543	8	109455830	109499145	protein_coding
ENSG00000104419	6075.34	-1.87265	7.07018e-06	0.00149458	NDRG1	333.102	118.08	80.1979	119.795	118.321	73.951	99.9387	98.6546	106.633	46.3916	64.8142	120.468	116.79	46.9815	65.0259	111.38	124.637	8	134249414	134314265	protein_coding
ENSG00000104427	36.7479	1.64009	0.00132384	0.007217	ZC2HC1A	1.92698	1.62791	2.3209	1.74792	2.13728	3.14983	3.08843	3.26078	3.59791	6.05143	4.7738	4.22186	4.60627	3.67769	3.60964	2.85683	3.07741	8	79578282	79629935	protein_coding
ENSG00000104432	36.4874	-3.05924	5.87324e-06	4.62534e-05	IL7	6.38243	4.87509	13.7497	8.94737	11.6947	1.95047	12.3501	7.68511	13.3112	1.02053	2.25206	2.20823	2.69907	14.1265	16.1472	12.7005	13.6472	8	79587978	79717758	processed_transcript
ENSG00000104447	1580.92	-2.37323	0.00222405	0.0175852	TRPS1	33.7961	22.0887	5.71408	14.3977	11.6233	9.51095	6.29936	8.34191	8.26483	6.51173	8.92282	4.52423	4.92121	2.99069	2.23096	2.85308	3.42184	8	116420724	116821899	protein_coding
ENSG00000104472	381.9	-1.4557	0.000594228	0.0026305	CHRAC1	30.2133	21.2936	18.0899	19.4861	20.5402	22.0934	21.0233	22.4203	23.069	14.5201	17.2925	17.291	16.8657	12.271	14.0724	12.9082	12.2235	8	141521397	141527236	protein_coding
ENSG00000104518	355.111	1.4269	0.00264516	0.0231811	GSDMD	8.37738	21.6779	18.4216	19.5848	21.7945	33.4054	36.3597	29.8906	38.0528	21.597	27.9464	41.7826	46.5649	34.2688	30.3698	51.0739	53.9326	8	144635377	144645232	protein_coding
ENSG00000104529	2913.28	-1.82143	1.52253e-05	0.000106431	EEF1D	388.505	335.483	336.843	333.341	343.588	295.796	323.621	286.834	307.712	147.595	182.644	161.183	159.69	123.225	136.738	132.739	122.853	8	144661867	144681711	protein_coding
ENSG00000104626	253.524	1.47509	0.000536689	0.00364645	ERI1	3.82236	5.0589	3.53441	4.8575	3.82197	8.3559	7.00966	8.11617	7.62694	10.173	9.21131	10.7221	11.8816	6.11584	3.82441	6.57412	6.71711	8	8859657	8974256	protein_coding
ENSG00000104660	1621.89	-1.38211	0.000872812	0.00853063	LEPROTL1	127.115	71.4383	57.3906	60.1346	58.4998	71.705	72.5111	58.1545	60.1501	46.8733	47.8426	49.8594	56.0443	23.7777	22.2578	39.6788	37.3093	8	29952914	30034724	protein_coding
ENSG00000104687	729.251	1.90006	0.00137181	0.0423994	GSR	8.67259	40.48	37.3815	42.3274	37.7384	118.248	79.8796	91.0159	81.0421	174.671	218.173	154.071	158.779	94.4827	118.181	89.5731	85.2821	8	30535583	30585443	protein_coding
ENSG00000104763	2402.76	-2.20154	1.33618e-07	0.000106258	ASAH1	172.325	52.2876	48.5588	51.6759	52.1364	112.042	60.9406	74.0182	68.8461	919.205	947.437	731.696	761.391	527.154	608.122	509.474	510.083	8	17913934	17942494	protein_coding
ENSG00000104765	1559.88	-1.80549	1.70057e-05	0.00270472	BNIP3L	96.2751	34.7889	43.2636	39.9155	39.7936	61.4802	84.7319	74.7594	72.8727	71.473	84.7195	57.6759	57.3687	41.7978	59.4363	39.019	42.2151	8	26240414	26363152	protein_coding
ENSG00000104774	3205.64	1.8115	1.52648e-05	0.000106663	MAN2B1	37.4174	55.1718	42.9434	53.5776	53.7057	126.586	64.4819	89.6393	83.9343	183.67	160.001	180.277	172.388	160.011	141.661	155.15	144.388	19	12757325	12777556	retained_intron
ENSG00000104783	1002.05	1.35917	0.00717347	0.0422102	KCNN4	22.804	73.7039	48.3259	60.3533	58.9179	96.5484	73.5694	98.5869	100.363	44.8468	33.9182	61.1771	54.5309	129.789	130.087	124.254	109.844	19	44270685	44285409	protein_coding
ENSG00000104805	924.464	1.65829	6.54177e-05	0.00111039	NUCB1	22.6191	43.1045	34.9067	37.6735	36.1352	115.897	91.6103	94.6047	95.4153	223.555	223.584	263.25	263.889	203.313	214.852	229.777	222.403	19	49403307	49426528	protein_coding
ENSG00000104812	235.355	1.32162	0.00138938	0.0122598	GYS1	5.79341	9.11989	11.406	9.97892	10.8325	18.5433	15.8446	16.2646	16.3466	13.5185	10.9442	10.6965	10.3349	11.2665	6.46171	8.69392	7.66495	19	49471382	49496567	protein_coding
ENSG00000104814	119.461	-2.91663	3.13051e-10	7.12552e-09	MAP4K1	8.59054	21.1231	19.3165	15.914	18.021	22.1945	29.1683	26.1475	24.4862	2.1423	4.17074	4.44789	3.86669	0.901333	1.28449	1.60192	2.00918	19	39078281	39108643	protein_coding
ENSG00000104823	924.746	1.79893	1.4263e-05	0.000100541	ECH1	43.8321	81.1826	59.8346	71.9059	72.039	154.663	127.268	123.356	120.651	235.464	168.413	224.813	209.656	125.13	90.8639	142.793	133.522	19	39306068	39322497	protein_coding
ENSG00000104825	307.036	-1.32513	0.00142877	0.00768706	NFKBIB	18.0591	27.8595	44.6338	33.6011	34.4805	24.2744	26.8365	22.8392	24.811	11.4042	12.9242	17.9965	17.3487	15.5371	18.5193	20.5248	17.1897	19	39390340	39399533	protein_coding
ENSG00000104835	79.0372	1.60551	0.000411658	0.00191023	FBXO17	2.53076	4.21745	3.36901	4.0086	4.10531	7.34101	6.50319	6.74667	5.27704	8.93787	6.03834	8.32671	7.27529	3.75603	3.81927	3.54225	3.41204	19	39405904	39466380	protein_coding
ENSG00000104856	420.07	-2.39488	3.77276e-08	5.23327e-07	RELB	29.1345	38.6595	45.5505	43.1021	43.8197	26.9039	36.7272	29.6547	36.8087	6.97914	14.422	17.4303	18.6949	25.9282	29.6381	25.876	23.0463	19	45504695	45541452	protein_coding
ENSG00000104866	195.337	1.47979	0.000611846	0.00269829	PPP1R37	2.67624	4.97706	4.41845	4.47087	4.95181	6.34488	5.67509	5.64361	5.88952	11.56	10.763	9.90394	9.15164	2.92446	3.90551	3.32539	3.04125	19	45595050	45651335	processed_transcript
ENSG00000104870	464.933	-1.33286	0.00165232	0.0469286	FCGRT	35.9647	24.0359	9.31452	17.366	14.4281	208.28	91.2614	137.616	126.341	425.238	575.608	396.796	406.547	351.91	465.902	329.39	312.627	19	50015536	50029685	protein_coding
ENSG00000104884	98.6881	1.82443	5.33295e-05	0.000945101	ERCC2	1.26093	4.62752	3.87639	3.57408	2.93834	7.74843	5.58846	6.7356	6.81555	8.75121	7.88248	6.14871	7.00303	3.29813	1.89827	3.08189	2.29994	19	45854246	45873876	protein_coding
ENSG00000104885	2166.66	-1.34469	0.00512044	0.0375314	DOT1L	66.8398	98.2001	85.4947	92.983	89.896	41.1432	25.5493	37.6386	35.459	18.3121	12.3867	19.1642	16.3238	40.4859	38.9357	31.7571	29.6593	19	2164148	2232577	protein_coding
ENSG00000104889	53.0798	1.69317	0.000278719	0.00136618	RNASEH2A	2.14511	4.7931	4.04618	5.08275	4.37521	7.08016	6.10407	6.24906	6.06827	9.07052	7.38245	9.4678	9.78259	4.4033	4.27326	5.53064	5.77706	19	12917428	12924462	protein_coding
ENSG00000104915	226.047	1.39874	0.000971609	0.0092709	STX10	10.4434	13.8195	11.5219	14.482	13.2877	43.7212	27.7177	30.597	30.6888	50.692	45.9419	47.3824	43.0136	20.7182	20.6472	24.3516	20.9843	19	13254903	13261052	protein_coding
ENSG00000104921	759.639	4.3373	0.000500924	0.00552091	FCER2	4.11555	9.73207	4.00504	7.70887	6.76412	148.709	69.8237	188.303	166.552	11.3965	29.0753	35.4955	39.8648	6.42953	18.8572	27.2157	25.2914	19	7753644	7767032	protein_coding
ENSG00000104957	314.447	-1.49185	0.000443008	0.00203098	CCDC130	28.274	38.0925	32.4746	34.3606	37.312	33.8638	35.4193	33.2604	33.7274	13.3644	14.3748	16.3987	15.1884	11.8398	13.4816	12.7377	11.9001	19	13842574	13874106	protein_coding
ENSG00000104972	970.559	3.42543	7.09393e-05	0.00118741	LILRB1	4.97183	18.1809	8.2916	16.2668	14.8412	90.9629	100.063	103.083	104.289	23.3567	34.346	45.4586	46.1708	85.3903	145.301	77.5207	76.0745	19	55085346	55148979	protein_coding
ENSG00000104974	242.24	3.40542	0.00341305	0.0241083	LILRA1	1.29033	2.74281	1.21029	1.9841	2.19103	26.1007	23.7869	27.6334	27.8761	2.94423	2.81819	4.47204	4.33147	2.46105	3.25094	3.40218	3.30688	19	55105047	55113555	processed_transcript
ENSG00000104983	48.3911	1.63221	0.00109743	0.0119239	CCDC61	1.2072	5.19602	4.72091	4.95725	4.78801	8.45519	8.05743	7.27011	6.77085	6.27582	8.01823	6.90701	7.38491	3.67528	4.5726	4.54405	3.63509	19	46498339	46521874	protein_coding
ENSG00000105011	48.3706	2.35245	0.0117698	0.0352216	ASF1B	0.726812	0.671278	0.773749	0.668784	0.742073	1.62095	1.58438	1.37518	1.35007	4.80582	2.73546	4.81694	5.0722	2.98692	1.44052	3.55072	3.88048	19	14230321	14247768	protein_coding
ENSG00000105085	165.05	-1.60111	0.000252185	0.00125369	MED26	6.12943	6.37337	6.31679	5.97615	5.97299	4.77375	5.09208	5.30144	5.52341	2.95132	3.45219	3.11237	2.99911	2.13909	2.6445	2.44711	2.38987	19	16685718	16739015	protein_coding
ENSG00000105122	498.007	-3.20864	1.1691e-12	4.76666e-11	RASAL3	23.5108	35.1575	33.5115	32.5042	38.3298	20.6046	26.2219	21.189	26.4178	3.22155	4.48643	4.56239	3.66105	1.03673	1.73586	2.12009	2.52201	19	15562438	15575382	protein_coding
ENSG00000105135	256.483	1.46381	0.000520145	0.0036029	ILVBL	6.69944	8.66871	7.22073	6.71257	7.14182	14.505	10.9689	11.72	10.9309	19.1596	22.8516	20.9648	21.1912	12.3451	11.0187	12.8871	11.5098	19	15225795	15236596	retained_intron
ENSG00000105136	158.015	-1.74369	6.24043e-05	0.000368719	ZNF419	6.50599	6.85471	6.35365	6.7332	7.57889	7.00906	7.76479	5.67074	6.03113	3.34895	4.0183	3.00455	3.55415	2.58191	2.48291	2.6492	2.45971	19	57999079	58006048	protein_coding
ENSG00000105193	6753.71	-1.43111	0.000557498	0.00599337	RPS16	1968.63	1702.79	1662.57	1570.28	1677.49	1196.47	1355.96	1203.95	1223.69	794.501	726.514	887.428	824.976	686.736	662.732	699.764	645.458	19	39923852	39926618	protein_coding
ENSG00000105202	852.623	-1.49469	0.000411939	0.0019108	FBL	120.051	130.97	117.804	115.888	120.674	116.573	117.506	103.4	98.9225	55.1719	51.3022	60.1467	56.4114	31.8053	34.7988	31.8225	33.4641	19	40325094	40337054	protein_coding
ENSG00000105204	47.1974	-1.3699	0.00374099	0.0177515	DYRK1B	3.02178	4.38709	3.86639	3.89336	4.01836	4.81306	6.97712	5.08948	5.84716	2.40033	2.39672	2.16887	1.94125	1.46396	1.90315	2.16904	2.41697	19	40315993	40324841	protein_coding
ENSG00000105205	669.709	2.6354	0.00035327	0.00422847	CLC	32.3497	155.764	59.9506	133.533	130.053	330.998	350.86	291.868	298.986	6.15957	42.1379	9.25251	15.1526	1.43382	13.292	2.52568	3.56801	19	40221896	40228668	protein_coding
ENSG00000105220	1808.14	1.4851	0.00031673	0.00152448	GPI	38.3058	40.779	34.2965	35.2347	38.8495	114.573	96.8851	103.93	96.0485	152.213	133.267	161.488	153.773	121.549	99.685	116.654	106.412	19	34855645	34893318	protein_coding
ENSG00000105223	1673.4	3.15916	5.55979e-13	2.40768e-10	PLD3	21.5312	20.614	16.0786	19.8757	18.8251	226.515	80.3578	94.5437	77.4395	1019.87	805.683	921.561	879.179	885.518	764.925	847.124	769.398	19	40854491	40886346	protein_coding
ENSG00000105246	85.2513	3.5905	3.06124e-05	0.00324666	EBI3	1.7469	7.25511	39.3481	13.8819	16.5086	20.829	129.126	58.2692	89.441	0.458721	1.65116	3.04867	3.85407	47.5531	29.5778	29.8829	21.7705	19	4229540	4237515	protein_coding
ENSG00000105281	1649.11	1.38868	0.000960284	0.004227	SLC1A5	30.361	49.5439	38.4689	45.2701	41.6774	73.1398	45.3253	64.812	64.8352	77.9811	72.0987	122.414	116.014	22.8975	24.8476	29.9967	27.5768	19	47278140	47291842	protein_coding
ENSG00000105287	201.244	-1.57211	0.00027812	0.00136365	PRKD2	9.26348	11.8663	13.7121	12.9699	13.3862	12.1617	14.4317	13.977	15.5914	4.45303	5.58056	5.60084	5.57538	4.79185	5.4941	7.40976	8.13193	19	47177574	47220384	protein_coding
ENSG00000105321	195.202	-1.92241	8.85965e-06	6.60561e-05	CCDC9	13.1285	17.3836	17.7252	17.7605	18.185	13.5438	15.5467	13.5437	15.1663	5.69012	7.85541	8.23358	7.75137	8.25282	8.05759	10.0696	10.8317	19	47759731	47775208	protein_coding
ENSG00000105323	3235.39	-1.74427	3.02013e-05	0.000195349	HNRNPUL1	156.485	104.452	90.8686	94.7784	95.6901	106.816	100.672	98.8176	97.8076	58.9389	65.2687	67.5605	67.8754	40.132	46.259	54.2409	55.6524	19	41768391	41813811	protein_coding
ENSG00000105325	412.07	-1.42335	0.000735042	0.00315463	FZR1	21.0031	19.7352	22.1352	17.0778	17.5919	15.8444	17.3841	16.9405	18.8711	10.4278	11.0533	11.0485	9.15702	11.0936	8.26843	12.2461	10.0958	19	3506295	3536755	protein_coding
ENSG00000105327	60.8443	1.32258	0.0139575	0.0405672	BBC3	2.22836	5.52827	5.27468	5.66862	5.7946	7.115	8.96636	6.66259	8.65096	4.97745	5.93056	6.60518	8.00714	7.39993	5.09025	11.5045	9.9765	19	47724079	47736023	protein_coding
ENSG00000105329	7000.79	-1.49986	0.000281649	0.0165617	TGFB1	363.029	155.23	83.2938	117.353	112.841	75.0298	46.7495	56.5986	54.6349	57.4703	48.5851	61.0148	59.8055	44.8745	38.6802	48.4897	45.5975	19	41836813	41859831	protein_coding
ENSG00000105339	982.317	-1.75906	0.00328905	0.0235571	DENND3	47.3343	18.3388	20.8582	19.4021	20.5706	19.8008	30.9989	30.7516	32.1047	7.24241	13.5439	11.78	13.8517	13.8787	11.0696	14.1012	13.2347	8	142127377	142205907	protein_coding
ENSG00000105341	323.109	1.40702	0.00081326	0.00343849	ATP5SL	10.4568	16.2408	12.3702	14.2024	14.2464	37.7205	30.3917	32.9086	33.4573	39.9382	34.3943	44.1518	42.0136	21.0703	19.582	24.55	22.8444	19	41937224	41945843	protein_coding
ENSG00000105364	140.456	1.818	2.89003e-05	0.000571542	MRPL4	4.44971	13.6787	10.1775	11.4404	12.7865	24.4686	12.8288	14.2367	14.7517	18.3464	17.651	23.2951	23.4015	11.6203	10.9446	13.221	10.1098	19	10362640	10370736	protein_coding
ENSG00000105369	678.377	-1.87171	0.00620485	0.0380238	CD79A	85.2034	55.6974	60.0486	56.8278	63.1689	35.7357	46.8535	36.0668	38.3024	5.03169	5.18536	3.95867	3.28348	1.89289	2.36817	2.11967	2.34213	19	42381190	42385439	protein_coding
ENSG00000105371	6.21806	-2.08782	0.0214231	1	ICAM4	1.06057	0.273569	0.326219	0.365982	0.375682	1.14805	0.217646	0.390614	0.265819	2.95547	2.46091	2.13447	1.61276	2.00752	1.73835	1.66281	1.04864	19	10397650	10399198	protein_coding
ENSG00000105373	1650.85	-2.59605	4.90951e-09	8.42389e-08	GLTSCR2	255.882	217.654	239.147	232.131	237.686	177.583	223.799	163.006	181.395	57.3759	62.3074	60.9555	60.3795	31.992	41.4314	43.9627	39.9593	19	48248793	48260323	protein_coding
ENSG00000105374	1038.85	-2.285	5.16876e-05	0.000920836	NKG7	208.947	129.168	142.673	121.896	145.825	69.9407	105.177	73.6815	79.3674	4.67636	12.0349	24.958	25.3264	2.46868	5.16934	9.51437	14.4017	19	51874874	51875960	protein_coding
ENSG00000105379	181.358	1.61513	0.00014884	0.00212132	ETFB	7.75946	18.3074	15.7866	18.0562	17.503	45.2093	35.5743	37.7755	40.5761	72.3996	72.7605	76.9927	72.8648	53.2877	53.1731	51.6279	49.5121	19	51848410	51869672	protein_coding
ENSG00000105383	247.698	2.17858	6.0636e-07	2.31693e-05	CD33	6.14113	3.40571	1.54975	2.60338	2.04657	35.1749	12.6302	23.1816	18.4169	41.1085	35.2716	44.4504	43.4209	21.4269	21.2861	32.7584	36.0274	19	51728320	51743274	protein_coding
ENSG00000105393	447.565	1.43408	0.000558326	0.00249236	BABAM1	18.0924	30.3524	25.4334	29.3713	28.048	57.9001	51.3671	50.4172	54.6024	60.5473	52.9828	60.616	61.5363	46.6549	40.0065	48.1758	45.4026	19	17378232	17390162	protein_coding
ENSG00000105426	53.3813	1.54467	0.0227576	1	PTPRS	1.42965	2.45274	2.20292	2.17964	2.18686	0.891203	1.70677	2.02716	2.54077	0.0782472	0.213665	0.122212	0.0912929	0.0946594	0.125711	0.10179	0.11299	19	5205519	5340814	protein_coding
ENSG00000105429	289.466	3.14132	3.71593e-12	1.32809e-10	MEGF8	0.426752	1.35796	1.44358	1.19666	1.31856	2.99094	2.63973	2.32093	2.50616	5.5109	3.86073	4.95234	3.79147	3.19895	2.22417	3.39166	2.76729	19	42829761	42882921	protein_coding
ENSG00000105438	717.022	1.70267	4.56736e-05	0.00028238	KDELR1	18.3815	31.4086	23.6431	27.0132	28.6636	65.1002	57.8862	61.3269	62.5843	88.1668	85.3071	92.869	88.5766	81.4745	70.4624	82.6472	81.1204	19	48885827	48894810	protein_coding
ENSG00000105472	70.2886	4.4658	3.72032e-16	3.25489e-14	CLEC11A	0.375083	0.210319	0.194845	0.0490806	0.111096	2.35627	0.734718	1.00223	0.824237	12.0369	10.5873	8.61124	7.41973	9.08404	7.76053	6.52481	5.45214	19	51226605	51228979	protein_coding
ENSG00000105483	1743.55	-1.5302	0.000211213	0.00155327	CARD8	70.8314	132.333	89.2725	123.681	115.251	94.5381	95.8533	99.7904	97.8411	51.173	54.227	53.3294	51.6834	30.573	33.4978	32.1951	33.966	19	48706403	48759203	nonsense_mediated_decay
ENSG00000105499	101.376	3.12306	0.00177936	0.00676389	PLA2G4C	1.87095	3.09794	4.49781	5.13082	4.09861	8.64663	6.73052	7.94771	7.50556	11.6783	14.0163	25.8678	21.5625	24.5601	23.9656	62.6803	67.9318	19	48551100	48614109	protein_coding
ENSG00000105514	124.714	1.33796	0.00466639	0.0305349	RAB3D	1.29133	1.66952	1.27951	1.26119	1.3367	5.34802	5.02903	6.2487	6.74976	3.92971	5.14945	3.96198	4.37778	0.684687	0.911659	1.0081	0.899795	19	11432723	11450344	protein_coding
ENSG00000105516	45.0078	2.12893	1.93389e-05	0.000131322	DBP	0.664131	1.55761	1.12397	1.79268	1.53978	3.74531	3.71082	3.67084	2.57845	5.31688	7.0203	4.00431	5.00586	0.212328	0.427867	0.640914	0.648737	19	49133820	49140639	protein_coding
ENSG00000105518	329.339	1.74967	3.66266e-05	0.000252365	TMEM205	16.523	27.4737	31.8575	30.6338	34.0658	52.0515	43.8557	47.0097	48.2852	61.6249	68.0375	91.0932	92.0254	49.9826	59.3102	62.7423	64.6703	19	11453452	11456981	protein_coding
ENSG00000105552	58.4571	2.14012	3.91081e-06	0.000108334	BCAT2	1.43985	3.67948	3.58869	4.01849	3.91923	9.42248	9.21152	8.51121	8.85399	12.8694	13.2526	12.1886	11.8281	8.53341	6.77107	8.04669	6.60676	19	49298322	49314320	protein_coding
ENSG00000105609	170.857	5.2035	0.000851536	0.00357603	LILRB5	0.126379	0.230817	0.142589	0.164574	0.176897	0.325133	0.315946	0.331612	0.27687	15.1275	31.021	11.7027	13.9605	6.01121	13.9497	6.28356	7.21973	19	54754263	54761167	protein_coding
ENSG00000105612	708.563	2.915	3.42374e-09	6.16419e-08	DNASE2	8.03012	9.54659	8.66935	8.31194	8.8157	12.9366	10.187	9.83949	9.76569	79.3701	114.056	77.335	85.6867	34.8585	55.835	44.2507	47.4735	19	12986023	12992335	protein_coding
ENSG00000105619	102.555	1.41381	0.00124494	0.0112557	TFPT	4.16334	11.5763	7.93517	9.43243	9.22274	18.5713	17.1529	17.5456	19.2788	28.0244	28.7528	28.6353	29.0317	19.4924	17.1111	19.9994	16.7975	19	54610320	54619055	protein_coding
ENSG00000105639	318.21	-3.18238	2.82658e-12	1.02995e-10	JAK3	9.32376	14.2404	18.8177	15.4787	16.8371	22.4251	38.832	27.4446	31.3587	1.33972	5.60344	6.78196	7.24634	4.20473	4.07836	6.21064	7.77934	19	17935589	17958880	retained_intron
ENSG00000105640	6048.91	-1.8838	7.0367e-06	5.41965e-05	RPL18A	1549.73	1488.62	1443.75	1407.52	1426.94	1166.62	1364.52	1112.31	1137.52	588.86	593.618	614.836	589.937	497.681	449.881	484.772	447.185	19	17970730	17974962	protein_coding
ENSG00000105643	1351.7	-1.98419	2.86668e-06	2.46063e-05	ARRDC2	77.7143	90.9504	78.2945	81.2992	85.5734	54.895	59.5413	53.658	58.2581	27.2727	37.2531	24.8565	24.1773	9.27211	17.9798	15.049	14.9174	19	18111944	18124903	protein_coding
ENSG00000105647	157.795	3.31263	6.95928e-11	1.78476e-09	PIK3R2	0.578813	1.86596	1.06416	0.946544	1.7992	4.42196	4.78774	4.49452	3.98551	7.62652	5.86909	6.29819	6.72175	3.42826	1.91319	2.27176	3.00498	19	18263928	18281343	protein_coding
ENSG00000105656	411.722	-2.01904	4.48657e-06	3.64966e-05	ELL	15.573	15.8522	15.6162	16.2742	15.0587	13.4529	25.9859	21.4568	24.8828	4.85256	8.22082	7.04597	7.26993	7.02085	5.64751	6.39422	6.14681	19	18553475	18632937	protein_coding
ENSG00000105662	111.377	1.32945	0.00285554	0.0213206	CRTC1	1.31464	3.52831	2.49276	2.92828	2.4109	5.50854	4.0673	4.51344	5.31944	2.35536	2.3018	2.62123	2.31638	1.09032	1.33861	1.18327	0.943102	19	18794425	18893142	protein_coding
ENSG00000105663	335.242	-1.6975	0.004825	0.0157808	MLL4	11.7206	15.8388	15.6676	15.2298	15.2982	14.0325	17.1481	14.9676	17.5329	7.08073	6.35248	6.55299	5.77197	5.09886	5.58605	4.89804	5.29965	19	36208921	36229779	protein_coding
ENSG00000105676	139.39	1.3487	0.00156971	0.013519	ARMC6	4.29944	8.71372	6.55097	9.03102	9.16631	13.2011	10.3773	10.6209	12.7906	12.3517	14.1485	13.1073	12.9924	8.76506	8.32582	7.45543	6.94487	19	19144384	19170563	protein_coding
ENSG00000105677	220.006	1.37885	0.00112188	0.0103708	TMEM147	12.0981	28.4304	23.1929	24.6386	26.772	55.4671	32.6015	37.8273	34.8124	87.0979	78.0301	86.06	81.3357	67.6205	59.0139	63.0065	57.0283	19	36036532	36038428	protein_coding
ENSG00000105697	146.204	4.68131	0.000169666	0.000888418	HAMP	2.21455	0.247828	0.312916	0.491807	0.30203	3.77071	2.86927	2.33119	2.33058	77.921	95.2276	37.6069	43.0346	34.4772	29.555	13.6535	11.3511	19	35773410	35776043	protein_coding
ENSG00000105698	1276.47	1.51741	0.000237582	0.00171075	USF2	68.9778	55.6812	47.9134	53.9827	54.1066	88.7107	69.2228	60.5794	65.2412	156.934	161.507	132.6	144.886	98.4574	110.297	95.9724	78.5863	19	35759896	35770718	protein_coding
ENSG00000105699	177.167	-2.44471	0.000769036	0.00328291	LSR	13.2765	9.97316	9.80039	9.60661	10.5895	8.05804	10.7262	6.99718	8.25832	4.52797	4.60644	4.90477	4.34693	3.86808	1.58216	5.27409	5.55681	19	35739559	35758865	protein_coding
ENSG00000105701	1138.18	1.45606	0.000398378	0.00185939	FKBP8	30.7927	59.9259	47.5342	54.3375	53.3331	88.7284	99.8907	88.2177	103.088	119.051	126.859	120.289	113.578	88.2815	91.9941	92.8189	78.9336	19	18642568	18654383	protein_coding
ENSG00000105708	151.997	-2.06775	4.09181e-06	3.36438e-05	ZNF14	6.96656	7.27211	6.79901	6.63114	6.07762	6.76308	8.88699	6.54886	6.51676	2.31259	3.32147	2.13653	2.11726	1.69933	1.64606	1.60419	1.36689	19	19821282	19843921	protein_coding
ENSG00000105711	51.3395	1.99718	0.0355378	1	SCN1B	1.26215	1.19133	7.67282	3.61216	4.14246	0.455438	3.12476	1.73078	2.53148	0.88432	5.91863	1.26065	1.88192	7.30015	15.2144	10.7608	10.6734	19	35521592	35531352	protein_coding
ENSG00000105717	130.529	-2.15702	3.63027e-06	0.000102357	PBX4	21.1163	14.6368	19.0558	14.7121	15.7934	8.32054	11.9433	8.09664	9.94459	2.96479	1.98858	2.10456	1.63609	4.58834	4.44991	2.43006	2.11914	19	19672522	19729725	protein_coding
ENSG00000105722	315.087	-1.40211	0.00100994	0.00413547	ERF	20.9674	21.9009	16.2007	19.3203	18.0873	23.0778	17.4631	17.6504	18.8519	9.98368	11.1682	9.9818	8.86158	4.40442	4.85132	5.20507	5.30198	19	42751717	42759309	protein_coding
ENSG00000105808	373.922	1.61388	0.00010209	0.000567473	RASA4	5.47978	8.05982	8.26004	6.88519	7.27599	16.2683	12.1877	12.2768	12.2417	25.3837	23.7016	25.7995	22.6489	27.806	20.7646	25.8824	27.1891	7	102220093	102283316	protein_coding
ENSG00000105810	444.678	-1.39366	0.000694425	0.00835719	CDK6	5.06092	2.9104	3.95095	2.8639	3.17225	3.15716	3.27292	2.86925	2.62968	2.46909	2.64271	2.6639	2.60708	2.37505	2.23679	2.99844	3.25752	7	92234235	92465908	protein_coding
ENSG00000105821	526.178	-1.38812	0.000755268	0.003234	DNAJC2	30.8082	39.18	37.1246	40.2818	38.6067	26.5977	22.4669	21.9637	21.4097	17.1736	16.6299	14.9992	16.0635	13.2496	12.6067	13.106	13.5256	7	102952921	102985320	protein_coding
ENSG00000105825	2235.53	2.91504	0.000774944	0.029116	TFPI2	19.5485	154.738	289.108	205.819	231.744	145.657	248.195	300.17	390.733	0.509558	1.45219	1.5107	0.939717	57.0291	112.83	97.5661	143.193	7	93514709	93520303	protein_coding
ENSG00000105835	20138.2	-3.5113	8.748e-07	8.54075e-06	NAMPT	1423.12	939.89	1266.71	1241.3	1210.04	814.865	2254.84	1594.72	1809.23	168.253	362.837	350.492	382.649	1227.88	1311.72	986.685	1064.83	7	105888731	105926772	protein_coding
ENSG00000105851	973.673	-1.42141	0.000572129	0.0263991	PIK3CG	26.9122	12.9342	9.08814	10.8718	10.4627	9.85426	10.1747	9.72505	9.58378	11.0037	7.09406	12.0766	11.373	2.65074	2.30386	3.90005	5.04577	7	106505723	106547590	protein_coding
ENSG00000105854	118.921	3.1578	4.72849e-11	1.25481e-09	PON2	2.31089	1.41421	1.1547	1.27221	1.31487	4.58369	3.96008	4.13118	2.9175	16.4985	13.247	7.78043	7.34017	11.4628	11.2971	8.2553	6.46312	7	95034175	95064510	nonsense_mediated_decay
ENSG00000105855	202.067	-5.10528	1.96912e-05	0.000133268	ITGB8	8.19365	6.41584	31.539	13.0795	15.0739	2.70657	17.605	8.21938	11.2914	0.350925	1.03017	0.598401	0.680522	38.7447	65.5363	29.7669	29.7707	7	20370325	20450419	retained_intron
ENSG00000105856	2286.68	-1.81684	1.15569e-05	0.000268821	HBP1	114.506	68.4432	81.97	72.2641	71.1854	53.2816	64.7654	54.724	53.5396	44.7471	46.8054	45.1513	43.8424	55.4025	56.5153	77.7108	91.7589	7	106809406	106842974	protein_coding
ENSG00000105866	153.06	-1.4953	0.000587708	0.00399568	SP4	3.94665	3.95881	4.18511	3.7002	3.73759	4.85972	6.40083	5.29525	5.36845	1.1151	1.49402	1.48301	1.72352	1.1182	1.25162	1.42005	1.7609	7	21467652	21554440	protein_coding
ENSG00000105875	489.236	-1.58088	0.000315865	0.00453618	WDR91	16.9398	10.3393	10.1606	10.8699	11.1534	12.0379	10.3842	7.89883	9.12384	27.0838	38.0143	20.1156	20.3416	5.66182	10.5874	7.07134	5.46285	7	134868590	134896316	protein_coding
ENSG00000105928	839.619	2.29587	7.34116e-08	9.52989e-07	DFNA5	10.0789	16.5112	48.085	25.9775	27.2589	25.2875	30.0416	29.7778	33.3831	85.7211	94.4328	75.0394	72.5085	51.8063	72.7045	48.8602	43.7912	7	24737972	24809244	protein_coding
ENSG00000105939	1256.81	-1.34993	0.00213863	0.00789901	ZC3HAV1	29.7804	19.9604	37.2283	17.9327	17.4458	19.8928	25.6127	18.6696	21.2544	12.5963	14.4252	14.233	15.3672	155.918	158.531	156.995	174.074	7	138728266	138794465	protein_coding
ENSG00000105963	367.151	1.81727	0.00180423	0.0173877	ADAP1	7.20455	14.7817	15.968	15.7558	20.993	22.5101	31.8899	33.8813	41.3351	7.23359	16.7197	12.6126	9.05194	23.2769	27.2338	16.5113	12.7822	7	937540	995043	protein_coding
ENSG00000105967	842.736	1.47532	0.00041202	0.00473696	TFEC	10.2233	27.4491	37.9164	32.8161	32.5955	44.2509	23.6175	32.0424	27.7635	63.9255	53.3915	72.4807	72.1538	126.588	119.059	126.866	131.833	7	115575202	115799950	protein_coding
ENSG00000105968	1126.28	-1.45044	0.000547733	0.00244963	H2AFV	115.628	79.3278	65.0499	70.5681	66.0506	102.57	96.8792	95.606	91.6886	79.4247	77.3459	68.7485	70.641	44.5064	50.2777	46.7795	49.7715	7	44866390	44887682	protein_coding
ENSG00000105976	2090.4	-2.87965	0.00753842	0.0436913	MET	46.4565	28.5631	31.4705	35.7902	33.589	9.70608	21.8375	21.2907	23.7015	1.74079	2.70039	5.36651	5.6124	7.97646	20.3291	12.4531	13.3511	7	116312248	116438440	protein_coding
ENSG00000106003	738.645	-1.78256	2.40266e-05	0.000176115	LFNG	46.8935	37.2977	30.4371	33.03	35.5356	55.8226	40.7482	45.6328	48.0556	27.931	16.1849	19.3063	15.8124	13.5195	11.5567	15.656	13.4641	7	2552163	2568811	protein_coding
ENSG00000106012	205.632	1.56928	0.000247067	0.00123335	IQCE	1.82777	2.58357	1.95767	2.10261	2.11581	4.28771	3.52661	3.66444	3.76394	5.48656	6.04329	4.85423	4.60483	2.29847	2.08751	2.30511	2.1883	7	2598632	2654368	protein_coding
ENSG00000106025	36.8202	-3.53425	0.00815579	0.425344	TSPAN12	0.0759669	0.113894	0.0434567	0.0744295	0.104908	0.56878	0.176095	0.199046	0.162506	4.11656	0.492131	0.715423	0.26851	2.18845	0.52387	0.69416	0.344653	7	120427376	120498456	protein_coding
ENSG00000106034	24.8878	-1.09815	0.0388718	1	CPED1	0.313103	0.206906	0.261255	0.312214	0.16677	1.08472	0.949959	0.617013	0.413328	2.3171	1.72026	2.55692	2.78655	1.60771	1.33953	2.03716	2.0372	7	120628731	120937498	protein_coding
ENSG00000106049	276.646	2.5886	4.61321e-09	7.9643e-08	HIBADH	3.37794	5.62772	5.94682	5.36706	5.18637	10.3019	10.2501	8.08538	8.24133	28.9586	26.3487	29.6218	29.0496	17.0957	16.0484	20.6589	20.3557	7	27565061	27702614	protein_coding
ENSG00000106066	489.687	-3.29682	8.0269e-05	0.00748879	CPVL	36.6629	5.09262	3.14876	3.89055	3.86469	4.03131	1.80928	1.98476	1.71582	146.783	186.321	107.639	110.74	107.12	134.136	94.1623	89.945	7	29034847	29235067	protein_coding
ENSG00000106069	238.794	-1.8553	4.19467e-05	0.00496816	CHN2	12.4409	3.23372	4.32701	3.60979	3.70145	2.22169	2.76986	2.4375	2.39517	5.35626	7.19203	5.63627	5.88824	2.36887	1.69003	2.14617	1.81109	7	29161956	29553944	processed_transcript
ENSG00000106070	179.185	-2.0519	0.00770219	0.0444726	GRB10	8.58162	11.1272	9.84714	10.948	9.95847	4.91147	6.23791	6.80807	7.25205	5.62049	6.5747	5.00993	4.51167	15.131	18.3261	20.2445	22.7691	7	50657760	50861159	protein_coding
ENSG00000106077	42.0361	1.42272	0.00408927	0.0277364	ABHD11	1.88103	3.92896	2.23228	2.56181	2.69203	7.44517	6.29187	7.40367	8.31236	7.17285	7.17328	8.07682	7.01875	4.10562	3.7403	4.56213	4.03333	7	73150424	73153197	retained_intron
ENSG00000106089	383.746	-2.76418	0.00020153	0.0026885	STX1A	59.5365	37.4541	15.3499	24.9866	27.6159	16.4165	25.942	32.0212	38.8151	2.4405	2.82221	2.32967	2.62085	1.71714	2.84231	2.52362	2.12752	7	73113536	73134002	protein_coding
ENSG00000106100	138.576	1.66424	0.00010372	0.000575393	NOD1	1.75678	3.45464	3.53728	3.5442	2.82396	7.76791	6.37974	6.09949	7.45657	8.70185	8.53079	8.13068	7.78758	9.16244	8.00347	9.94471	9.49264	7	30464143	30518400	protein_coding
ENSG00000106105	2063.09	-1.39517	0.00059687	0.00634396	GARS	103.405	86.5718	98.0786	84.2106	84.4454	60.0211	53.3992	58.1474	55.7313	85.6327	73.9106	89.3471	85.5769	62.3236	59.6946	57.7274	56.7663	7	30634297	30673649	protein_coding
ENSG00000106178	1011.67	6.00132	6.42219e-07	0.000335431	CCL24	5.29064	503.62	164.106	471.317	382.92	6325.21	2353.06	4238.39	3080.01	13.3545	33.8181	93.6756	33.8663	14.324	27.6094	54.2647	20.861	7	75440983	75452674	protein_coding
ENSG00000106211	71.7995	1.34471	0.0016577	0.0496122	HSPB1	3.36486	11.4598	9.80479	9.8409	9.27046	50.6717	29.8981	26.9931	28.7549	83.5906	108.73	87.7552	85.6819	51.1918	59.3255	48.8772	41.6915	7	75931861	75933612	protein_coding
ENSG00000106258	164.26	5.73272	0.000440851	0.00588462	CYP3A5	0.244468	0.515826	3.94066	2.04959	2.4699	3.94367	49.547	29.2564	38.0532	0.294438	0.6079	0.602788	0.600953	0.654625	0.789239	0.522124	0.28755	7	99245817	99277621	protein_coding
ENSG00000106266	1304.83	-1.51319	0.000240396	0.0127568	SNX8	51.8423	134.993	111.038	115.347	119.094	28.2294	19.9953	32.0616	30.2888	57.5957	63.0584	56.2029	65.6739	29.3999	40.9505	31.2961	28.204	7	2291405	2393953	protein_coding
ENSG00000106268	112.015	1.94638	1.67404e-05	0.000116057	NUDT1	7.25948	9.34156	9.52839	10.0175	7.90947	20.9166	17.8688	14.7198	15.318	40.2397	41.2614	38.1741	35.7378	26.1593	25.3901	25.8779	25.0371	7	2281857	2290781	protein_coding
ENSG00000106305	111.48	1.65789	0.000168042	0.00234356	AIMP2	4.0075	12.9943	10.6186	11.6491	12.0339	20.7655	12.254	14.9508	13.8438	17.2716	16.1046	21.1137	19.6998	15.1045	13.0978	9.74995	7.12008	7	6048876	6063465	protein_coding
ENSG00000106330	23.4161	2.4794	5.73647e-06	0.000149974	MOSPD3	0.655196	2.1022	1.43041	1.88892	1.8668	5.36869	5.73702	5.9433	5.84977	7.11841	7.00329	5.83085	5.26735	4.24544	3.85531	3.5879	3.35938	7	100209725	100213007	protein_coding
ENSG00000106346	245.51	-1.81876	2.22308e-05	0.000148482	USP42	6.10517	7.00891	5.6495	6.10468	5.90256	5.49563	6.35609	5.94491	5.78465	2.54134	3.24106	2.90688	3.57451	6.56225	4.96376	6.89333	7.15442	7	6144515	6201195	protein_coding
ENSG00000106348	323.689	2.63141	1.87875e-09	1.87752e-07	IMPDH1	4.59496	8.59502	6.63047	7.2425	6.7831	36.8692	28.391	28.9393	28.4288	50.0835	45.0793	40.9006	39.2217	31.0007	24.6746	25.9868	20.9387	7	128032331	128050306	nonsense_mediated_decay
ENSG00000106366	1498.29	-2.71639	0.0161958	0.0438944	SERPINE1	64.155	97.4747	23.4001	60.8843	53.2642	91.1763	24.0439	56.8026	41.0855	14.4552	9.20571	36.5419	30.0809	119.844	62.0881	154.209	140.685	7	100770370	100782547	protein_coding
ENSG00000106367	49.7158	2.09803	4.93385e-06	0.00121169	AP1S1	1.40125	11.1823	3.41975	6.90331	6.16618	30.3099	19.3224	24.1896	24.7056	67.3189	47.5602	57.2675	57.6545	43.3978	35.2306	37.5696	35.4605	7	100797678	100804877	protein_coding
ENSG00000106397	376.257	1.62671	0.00012301	0.00951053	PLOD3	7.96205	28.4634	16.6091	23.221	21.8188	33.6106	25.6666	31.2444	32.7008	40.3858	47.2764	47.631	47.2569	32.9748	31.9244	33.5841	32.6977	7	100849258	100861701	protein_coding
ENSG00000106415	349.432	-1.3507	0.00166604	0.014126	GLCCI1	13.3324	10.3635	11.6768	10.3762	10.7552	6.76149	9.69533	7.71045	7.06154	1.64886	2.6884	1.55048	1.40583	0.588603	0.996775	1.75458	1.87172	7	8008425	8133902	protein_coding
ENSG00000106459	215.19	-1.46055	0.000584656	0.00365882	NRF1	20.7464	15.4466	13.2101	14.2928	13.8437	13.8586	13.3382	13.6982	14.0856	5.51006	7.21057	7.00514	6.82715	7.1956	6.09358	5.76904	5.92447	7	129251555	129396922	processed_transcript
ENSG00000106462	281.605	-1.93331	8.52636e-06	6.41118e-05	EZH2	12.1324	10.7503	18.3438	12.1779	12.8508	10.1557	12.3306	10.6304	10.3661	5.00215	4.74631	6.72175	6.70765	16.4381	17.3171	17.1342	19.2038	7	148504475	148581413	nonsense_mediated_decay
ENSG00000106477	83.8891	2.55513	3.09848e-08	4.39968e-07	CEP41	1.21716	2.80143	2.02308	2.84192	2.41028	4.37812	5.27386	3.69959	4.15749	9.64403	7.72824	7.91052	7.73697	4.66624	4.15418	6.81303	5.61987	7	130036375	130082274	protein_coding
ENSG00000106524	145.989	1.45893	0.000736622	0.00316061	ANKMY2	2.77931	4.58003	3.59342	4.021	3.88681	6.48472	5.86993	5.08626	5.09947	10.4667	8.4208	9.01019	9.16136	6.60737	5.6634	6.92799	6.64746	7	16639401	16685442	protein_coding
ENSG00000106537	117.4	1.6426	0.00117861	0.0386039	TSPAN13	2.14648	6.32269	7.38723	8.64441	8.13009	2.3262	4.44448	4.34964	4.43956	2.23006	1.43055	1.00753	0.97572	1.59974	1.41611	1.53222	1.33672	7	16793160	16824161	protein_coding
ENSG00000106546	1524.12	-1.50378	0.000216354	0.00109864	AHR	45.5228	48.2772	45.6815	46.7319	43.8118	37.1598	37.4726	38.0121	36.2139	21.462	27.8523	26.3951	25.6817	21.0719	40.2354	18.2269	16.7903	7	17338246	17385776	protein_coding
ENSG00000106554	241.287	1.75978	3.63233e-05	0.000690838	CHCHD3	6.45289	18.2276	14.6699	16.1771	16.6162	33.4244	24.313	23.755	26.0437	44.5981	43.323	45.3925	45.4144	33.1142	30.6792	31.557	32.9001	7	132469629	132766848	protein_coding
ENSG00000106560	430.534	0.885308	0.033978	0.907555	GIMAP2	17.4674	38.5646	40.7966	39.8306	35.3428	54.1373	60.2642	47.7691	46.1313	28.3406	38.9225	42.3451	47.4643	23.6697	31.9856	38.3341	37.8749	7	150382785	150390729	retained_intron
ENSG00000106565	974.666	3.15456	0.00671791	0.020917	TMEM176B	14.96	4.48224	2.40363	4.6771	3.42669	97.696	26.0988	50.1103	43.4472	201.25	379.648	373.88	414.466	129.734	265.762	238.2	274.312	7	150488373	150498450	protein_coding
ENSG00000106605	624.112	2.78105	6.36833e-05	0.000375615	BLVRA	13.2426	15.8948	14.863	13.434	12.704	34.5569	30.1715	29.2813	28.4914	135.376	103.655	100.525	99.3593	268.239	213.696	273.534	268.772	7	43798279	43846939	protein_coding
ENSG00000106617	1408.57	-2.08504	5.13458e-07	2.0214e-05	PRKAG2	81.7106	67.9493	38.8752	58.8274	53.9175	30.7764	20.9448	26.2962	25.8524	40.5001	27.1644	30.7016	30.3921	44.7194	42.6525	39.1008	36.6194	7	151253210	151574210	protein_coding
ENSG00000106638	297.014	1.44151	0.0005889	0.00627504	TBL2	9.2364	17.6415	11.4104	13.8172	12.3712	29.812	14.5305	21.0056	19.4044	17.9836	15.1769	17.7096	16.8924	7.52059	8.26533	7.99502	8.52543	7	72983990	72993121	processed_transcript
ENSG00000106665	312.294	1.45228	0.00506809	0.0164351	CLIP2	2.31304	9.4755	7.24878	7.60665	7.84764	8.41435	5.91981	6.5718	7.24535	9.74334	11.0667	10.1878	9.83219	6.04225	7.80301	5.60973	4.80344	7	73703805	73820273	protein_coding
ENSG00000106683	1198.04	1.46038	0.00170574	0.0143682	LIMK1	23.6935	65.0284	31.9407	46.8394	45.812	128.446	45.5064	89.129	74.0647	189.536	101.139	222.753	188.647	102.393	60.9079	110.248	97.8119	7	73497263	73536855	protein_coding
ENSG00000106701	208.102	2.30636	0.00456217	0.0345457	FSD1L	2.27389	4.66369	6.69186	4.48261	5.09417	5.58384	14.0769	10.1608	9.08374	3.92833	4.45799	3.53497	3.7343	27.1606	15.8878	15.0549	12.4551	9	108210077	108314714	protein_coding
ENSG00000106780	791.354	2.38856	1.32469e-06	4.43902e-05	MEGF9	3.05734	5.10739	4.02161	4.8661	3.88774	26.3984	27.944	30.8705	29.71	20.9463	17.0684	17.4867	17.2698	14.2057	14.1154	14.949	14.4687	9	123363091	123476748	protein_coding
ENSG00000106785	522.226	1.50254	0.00130716	0.00516043	TRIM14	5.2515	15.5826	12.084	13.1245	12.4187	19.4344	16.6502	15.7801	15.3466	20.4586	14.2717	15.8016	15.4114	31.9549	32.3008	27.5894	25.66	9	100831557	100881494	protein_coding
ENSG00000106789	291.531	3.35426	1.22097e-05	8.75366e-05	CORO2A	0.769663	2.02109	1.64771	2.00833	1.79843	3.95161	3.00837	2.84015	2.64341	10.8737	5.13746	5.48264	4.61769	2.63231	0.938158	1.63107	1.15541	9	100883257	100954922	protein_coding
ENSG00000106829	828.007	-2.28385	1.04631e-07	1.3087e-06	TLE4	42.8485	27.5615	23.1892	24.9201	23.0621	28.7863	27.3332	27.0926	27.1456	12.795	17.5679	15.7366	15.5618	23.9351	30.8554	22.8545	24.6696	9	82186688	82341658	protein_coding
ENSG00000106853	150.718	4.41462	0.000285911	0.00355056	PTGR1	0.744776	4.66868	4.98856	5.16701	4.39356	33.9599	33.6872	32.4443	31.7947	168.354	211.464	137.074	136.931	122.858	171.591	115.206	112.137	9	114312002	114362135	nonsense_mediated_decay
ENSG00000106948	4339.98	-1.52263	0.000218868	0.00286103	AKNA	105.14	70.534	76.9984	70.3783	78.0311	58.2315	65.4987	55.4119	59.5365	13.9141	15.9782	13.8063	14.2309	3.58407	5.5332	5.38231	6.31473	9	117096436	117156685	protein_coding
ENSG00000106952	1914.36	-4.05639	4.9975e-08	2.95115e-06	TNFSF8	187.483	104.371	73.607	84.2242	77.5894	20.6742	20.0143	21.2845	18.5667	5.18104	5.04467	2.34903	2.00308	17.8577	16.9974	5.98517	4.13052	9	117656003	117692697	processed_transcript
ENSG00000106991	2296.89	1.67678	0.00517907	0.0330175	ENG	28.3409	92.8084	12.8002	51.9474	45.5654	158.422	58.332	86.4779	73.1101	92.7322	84.7998	81.6959	72.3761	38.3345	40.9483	36.6936	31.5901	9	130577291	130617035	protein_coding
ENSG00000106993	212.219	-1.42072	0.000880532	0.00392197	CDC37L1	13.7207	13.2904	13.4075	12.109	11.6248	11.0271	10.9176	8.62533	9.40156	7.3226	6.79261	7.11231	7.18575	7.22742	7.65068	6.62087	5.78956	9	4679559	4708398	protein_coding
ENSG00000107020	119.304	1.94858	8.28217e-06	0.000203903	PLGRKT	5.3813	9.59637	11.3284	11.4716	11.437	31.8223	41.3493	42.7624	40.5307	41.7216	44.0232	47.9669	50.9386	45.989	44.2199	50.4299	49.3521	9	5357973	5437878	protein_coding
ENSG00000107104	2225.95	-4.53276	1.8022e-09	1.83358e-07	KANK1	62.2051	81.7188	105.474	104.669	112.638	4.76276	5.19519	4.76674	5.59476	6.19241	6.10161	4.94741	5.16822	23.3341	41.6235	8.72174	7.26514	9	470291	746105	protein_coding
ENSG00000107130	604.446	-1.40267	0.000801792	0.0302584	NCS1	14.0997	8.43483	5.15136	7.09396	6.57257	3.73184	2.85811	3.19002	3.11461	11.373	7.12963	10.5151	8.62382	14.9336	14.3197	10.9674	9.1447	9	132934857	132999583	protein_coding
ENSG00000107249	349.597	1.92788	0.00144893	0.0455415	GLIS3	7.5666	17.6054	8.81622	15.4297	16.2745	9.36442	15.4631	15.2207	16.2575	1.27598	1.9124	1.33275	1.24881	5.21647	7.29352	3.09887	2.89418	9	3824127	4348392	protein_coding
ENSG00000107331	324.989	-1.6645	0.000378467	0.0201317	ABCA2	7.5782	3.82666	3.06809	2.94143	3.32214	7.58224	7.4243	6.04002	6.11841	3.68954	5.33189	4.8915	4.5432	4.22829	2.56741	3.99918	3.1847	9	139901686	139923367	protein_coding
ENSG00000107338	190.955	1.38174	0.00182	0.00689344	SHB	3.12141	1.8581	0.718444	1.15302	1.16315	6.1802	3.10126	4.25379	3.8267	11.5365	8.89383	9.69435	8.01219	2.28023	1.27335	2.3038	2.10105	9	37919131	38069210	protein_coding
ENSG00000107362	208.708	-1.3437	0.00170415	0.00688057	FAM108B1	9.79016	5.58097	5.82105	5.99563	5.33439	9.00563	9.26358	8.79041	7.58661	6.28218	6.29181	5.72307	5.7037	4.30584	4.24794	5.0557	5.15161	9	74477368	74525847	protein_coding
ENSG00000107404	293.237	-1.92355	2.67041e-05	0.000261308	DVL1	8.86633	17.4532	11.0689	12.8845	12.9553	12.2589	10.4334	11.5632	12.8984	4.87266	5.5168	5.95421	4.79853	5.09091	7.45109	5.47011	3.9929	1	1270656	1284730	protein_coding
ENSG00000107438	89.3398	-1.69606	0.000502464	0.0218696	PDLIM1	8.79523	4.03995	3.89907	3.29938	3.89043	4.55766	7.0071	4.87859	5.1032	0.595701	1.71057	0.73018	0.557234	0.873832	1.417	0.795962	0.779636	10	96997329	97050781	protein_coding
ENSG00000107485	181.788	-1.54535	0.0050822	0.0325222	GATA3	7.85752	7.608	7.44908	7.2176	8.03633	4.73883	5.49721	4.48346	4.10965	0.209926	0.639184	0.574279	0.679542	0.122477	0.281718	0.347729	0.590921	10	8095567	8117161	processed_transcript
ENSG00000107537	234.692	2.56783	0.000331643	0.00158626	PHYH	3.79794	2.86454	2.48273	2.36752	2.59003	4.80077	4.72696	3.88517	4.09882	33.2322	32.5646	30.5803	31.8327	18.8608	17.8308	21.022	21.1619	10	13319796	13344412	protein_coding
ENSG00000107551	490.31	3.62254	3.44626e-06	9.79862e-05	RASSF4	1.99562	5.90275	5.20528	6.18642	5.86099	43.2665	28.8054	36.0884	33.4344	97.7684	108.695	130.31	137.199	130.927	70.18	109.06	90.8585	10	45454855	45490172	retained_intron
ENSG00000107554	603.059	-1.9678	4.87026e-05	0.000881605	DNMBP	12.0337	7.71892	3.71918	6.13995	5.61413	4.97089	3.71579	4.27023	4.02032	2.68353	2.25322	1.82107	1.58227	1.78954	1.97914	1.60817	1.45734	10	101635334	101769676	protein_coding
ENSG00000107566	447.631	1.33493	0.00150439	0.0061802	ERLIN1	7.81947	11.23	7.02332	9.32117	9.01247	21.1538	13.9069	14.5238	13.7931	25.0574	18.2445	30.3152	30.7366	9.10923	8.0298	10.5783	12.4681	10	101909851	101948091	protein_coding
ENSG00000107625	534.473	-1.46465	0.000450908	0.00206217	DDX50	30.4917	32.5162	30.339	31.2399	30.5121	25.0072	27.3655	25.2659	23.9271	14.0841	16.8395	15.5707	15.8946	11.6641	11.5335	10.834	10.7018	10	70661034	70706603	protein_coding
ENSG00000107643	923.62	-1.56161	0.000176376	0.00241984	MAPK8	46.3166	26.2004	21.4366	24.4757	26.4475	23.7306	25.0177	25.7403	24.5233	13.8026	13.0623	12.9294	12.5207	16.802	16.2757	18.5237	17.4979	10	49514698	49647403	protein_coding
ENSG00000107736	1035.41	5.49937	1.88445e-05	0.000128574	CDH23	0.69627	0.234445	0.295139	0.221437	0.368709	2.90967	1.48897	1.71485	1.3616	45.3241	11.4492	22.4652	13.5008	35.6327	11.5594	20.2402	11.9414	10	73156691	73575702	processed_transcript
ENSG00000107738	911.628	1.7619	0.000274449	0.0136255	C10orf54	33.3386	20.5919	15.8636	18.0488	16.4902	78.2391	43.1754	61.8509	57.3407	55.4701	53.9032	77.4311	74.9349	14.3479	21.8542	27.585	27.6538	10	73507316	73533255	protein_coding
ENSG00000107742	6489.06	-2.04365	0.000764882	0.00772151	SPOCK2	219.381	95.6209	98.531	100.421	102.39	68.1768	89.9083	67.225	70.8649	3.84081	7.40511	5.02064	5.21881	0.877013	2.67573	2.2059	2.70553	10	73818793	73848790	protein_coding
ENSG00000107745	412.684	1.4051	0.000913868	0.00883475	MICU1	7.3066	17.4562	14.3269	16.5044	15.0345	33.7625	29.4337	30.0917	30.3205	40.3035	44.2589	48.684	50.0278	32.9491	40.4943	44.8424	48.4104	10	74127098	74385899	protein_coding
ENSG00000107771	1429.91	-1.46148	0.000427455	0.00486475	FAM190B	34.8111	27.1278	33.4735	28.0327	28.8688	19.2473	22.0139	19.6569	20.3226	11.6253	12.0797	12.4789	12.6377	29.4327	23.2201	32.1481	32.6565	10	86088342	86278273	protein_coding
ENSG00000107796	70.5014	2.59806	0.00171573	0.00655466	ACTA2	1.0571	2.64494	2.45271	2.4962	2.31333	3.66239	3.82447	3.85979	4.24218	10.7672	8.29109	15.0829	13.8244	7.85329	7.11107	13.1625	13.0691	10	90694831	90751147	protein_coding
ENSG00000107798	4048.26	4.70768	3.8706e-13	1.98093e-10	LIPA	9.41281	28.9895	14.6638	24.7197	20.7051	423.503	162.054	158.248	122.591	2943.54	1799.76	1631.69	1539.02	2207.78	1444.98	1378.31	1220.05	10	90973326	91174382	protein_coding
ENSG00000107815	153.075	-1.62979	0.000243707	0.00174732	C10orf2	4.76189	10.2629	8.74554	9.46284	9.6296	11.6199	7.29554	8.87298	7.90209	3.05787	2.86876	4.05687	4.01366	1.86933	2.17241	1.35703	1.76242	10	102747124	102754158	processed_transcript
ENSG00000107816	173.203	1.58105	0.000271164	0.00133266	LZTS2	2.43629	4.11606	2.87369	3.21707	4.08333	5.57215	4.57421	3.67882	3.98422	10.308	11.0924	10.4983	9.18616	5.37794	5.22007	6.13253	5.1891	10	102756375	102767593	protein_coding
ENSG00000107882	196.094	1.98239	3.55338e-06	0.000100524	SUFU	1.36026	2.53974	2.28393	2.48616	2.7527	8.61121	5.91073	6.63371	6.04864	15.2365	14.0841	16.8245	15.0277	5.3751	5.06778	7.65708	7.25356	10	104263744	104393292	protein_coding
ENSG00000107897	520.217	1.32177	0.00137137	0.00573021	ACBD5	9.47397	12.2972	9.26606	11.5112	10.6146	19.8817	18.4535	18.4758	17.4235	27.2408	26.479	30.3279	32.0627	30.5414	30.4752	35.3782	36.4573	10	27484146	27531059	protein_coding
ENSG00000107902	45.3162	1.69264	0.000284108	0.0035335	LHPP	1.19515	2.06939	2.10266	1.58185	2.06206	7.10762	6.2498	5.28499	5.13769	11.3794	10.3984	10.7762	10.4334	7.55729	6.50187	8.8249	8.24346	10	126150403	126306457	protein_coding
ENSG00000107937	1129.56	-1.56587	0.000138693	0.001092	GTPBP4	29.6267	65.7403	66.5761	64.1577	64.1238	32.2803	26.4277	29.1348	25.6602	23.6478	21.2928	24.3193	25.7109	29.5448	24.4435	21.0812	20.2911	10	1034338	1065876	protein_coding
ENSG00000107968	1720.78	-3.49176	1.99115e-07	2.30353e-06	MAP3K8	156.996	51.6857	69.6323	46.7435	48.034	70.4864	116.662	86.7609	85.7637	18.6863	38.1625	20.1995	22.0405	168.918	131.044	87.7603	83.8284	10	30722866	30750762	protein_coding
ENSG00000108021	1019.07	-1.46961	0.000380534	0.00254667	FAM208B	16.3382	24.5193	21.4702	26.0584	24.3583	19.6906	17.4681	18.4176	18.6707	10.1291	10.2975	12.5934	13.0426	16.0117	14.5156	15.7558	15.5125	10	5726801	5805703	protein_coding
ENSG00000108061	1253.91	-1.40869	0.000578871	0.00257382	SHOC2	51.2053	30.9139	29.3052	33.8991	29.5165	30.2382	33.9124	29.9365	27.6376	27.7004	25.2823	23.4836	26.02	29.5676	25.1054	29.1342	28.4551	10	112679301	112773425	protein_coding
ENSG00000108091	491.852	1.41113	0.000652765	0.00285328	CCDC6	3.78416	3.68172	3.3945	3.41803	3.46914	6.09065	5.36257	5.02105	5.10617	13.994	10.8477	12.2925	12.1296	10.106	9.16506	12.6987	14.3026	10	61548521	61666414	protein_coding
ENSG00000108107	5649.01	-1.88027	7.71067e-06	5.87676e-05	RPL28	1348.74	1148.46	1083.86	1015.68	1095.76	884.138	1019.66	924.427	950.308	521.905	512.817	616.729	563.393	509.946	503.471	521.306	469.522	19	55896713	55914612	protein_coding
ENSG00000108175	4727.04	-1.35113	0.000826347	0.00820469	ZMIZ1	79.7982	58.5298	26.6858	46.4	45.7614	58.0937	40.3139	55.6187	55.0589	51.9382	57.1934	43.5515	40.6264	12.9099	22.7062	15.6724	11.9245	10	80828792	81076276	protein_coding
ENSG00000108179	15140.5	-3.01783	4.49327e-10	5.97534e-08	PPIF	1219.94	793.759	518.212	740.885	725.799	235.053	254.154	329.075	341.573	109.257	132.105	142.054	139.637	106.34	153.987	97.4578	93.3389	10	81107225	81115093	processed_transcript
ENSG00000108239	604.397	-1.66164	0.000200114	0.00267417	TBC1D12	14.0613	13.914	15.6435	15.2828	15.8317	7.45728	6.60654	7.52316	7.31984	8.09488	8.76519	5.13518	4.91607	6.11971	7.91292	4.78073	5.28977	10	96162261	96295687	protein_coding
ENSG00000108272	155.329	3.71411	1.93985e-05	0.000131606	DHRS11	0.502758	1.98381	1.48534	1.51212	1.90291	4.31356	3.05699	3.19003	3.09594	24.8362	8.6023	14.9335	11.7041	14.872	6.22202	8.26919	5.8776	17	34948329	34957235	protein_coding
ENSG00000108292	2467.2	-1.86431	8.1893e-06	9.42827e-05	MLLT6	36.2501	80.5946	88.3171	87.2127	92.6969	62.2522	60.7502	65.929	68.9079	19.8501	28.2831	27.2579	25.9995	33.1978	40.244	31.2517	28.97	17	36861795	36886056	protein_coding
ENSG00000108296	914.529	-1.3841	0.000778905	0.00783032	CWC25	54.6835	55.9327	60.8171	57.5224	57.6984	30.8568	33.7688	33.3174	35.7671	15.2109	16.9027	16.5557	15.3862	15.1035	16.0568	15.0742	16.1694	17	36957340	36981734	protein_coding
ENSG00000108298	12776.1	-1.333	0.0012068	0.00482547	RPL19	2587.66	2265.27	2136.12	2160.23	2236.71	1810.86	1950	1731	1719.86	1456.63	1305.58	1472.84	1456.58	1073.31	973.497	1109	1065.38	17	37356536	37360980	protein_coding
ENSG00000108342	146.486	-7.44504	5.9626e-05	0.000354172	CSF3	15.8201	19.6357	157.571	48.5487	67.9832	10.0803	109.035	82.5083	126.385	0.181087	0.349236	0.193495	0.338233	41.152	15.3992	22.4444	21.5041	17	38171614	38174066	protein_coding
ENSG00000108344	800.465	1.43227	0.000442532	0.00500836	PSMD3	17.1214	36.4616	28.5429	30.5233	29.9825	73.6753	71.1519	74.7806	77.894	58.6306	52.9929	67.5036	66.4729	37.4667	36.9423	41.441	40.1478	17	38137050	38154213	protein_coding
ENSG00000108384	121.801	1.38054	0.00165961	0.00865821	RAD51C	9.48823	8.68482	6.84304	7.41704	8.05626	15.8013	12.9581	11.1783	10.6618	23.5101	18.3808	19.6951	23.5293	10.4349	9.20685	12.678	13.3345	17	56769934	56811703	protein_coding
ENSG00000108387	54.0578	2.16483	0.00593554	0.0197629	2004-09-01	1.01896	0.867232	0.496613	0.522454	0.719721	0.894177	1.00929	0.804427	0.706031	5.25526	3.89207	7.86396	9.16854	6.11504	6.57962	14.4506	19.5853	17	56597611	56618179	protein_coding
ENSG00000108389	471.536	1.45895	0.000437702	0.00496464	MTMR4	4.33123	9.97193	9.61852	10.1153	9.30092	18.9438	16.8867	16.322	15.2764	15.5833	15.8255	17.2915	17.6233	11.9467	9.16687	15.4909	15.3133	17	56566898	56595266	protein_coding
ENSG00000108405	306.751	-1.72175	0.00013642	0.0101368	P2RX1	18.7236	7.45482	3.9605	6.02965	5.38589	11.3484	7.03661	10.037	10.4857	12.1165	8.67221	7.53499	7.118	6.82516	4.20264	4.09049	3.51121	17	3799886	3819794	retained_intron
ENSG00000108439	169.593	1.72935	7.38245e-05	0.000427475	PNPO	3.57378	6.08877	5.86539	5.70422	5.52408	12.0739	7.73174	7.88283	6.31216	16.2039	12.7482	18.7774	17.7322	6.72815	4.70797	6.80596	7.26781	17	46018872	46025654	protein_coding
ENSG00000108479	55.2118	2.87673	4.4332e-09	3.83961e-07	GALK1	1.02444	3.83748	3.13173	2.87412	3.49665	11.1922	6.49152	6.53901	6.84807	12.9763	10.6333	13.3412	12.9831	7.23738	6.61436	8.34207	6.51431	17	73754018	73761307	protein_coding
ENSG00000108510	3642.83	-1.40181	0.000579723	0.00618897	MED13	51.9343	41.4999	45.2001	42.6381	39.0789	26.3197	28.881	29.889	28.769	15.083	16.6312	19.3071	19.6125	36.73	35.6257	34.3172	37.4274	17	60019966	60142643	protein_coding
ENSG00000108528	337.29	1.3731	0.00107595	0.00436777	SLC25A11	10.1184	19.3657	15.0166	17.1047	17.0698	43.1346	30.5861	37.184	37.0765	42.7685	42.404	57.6662	56.2942	31.624	30.9699	33.1429	32.4763	17	4840425	4843546	protein_coding
ENSG00000108556	72.1665	-3.32061	4.85361e-06	0.000130115	CHRNE	5.48492	1.98122	2.15414	1.78985	1.84665	0.847643	0.663692	0.693623	0.705433	0.47968	0.351992	0.722646	0.75364	0.351033	0.557441	0.682269	0.619258	17	4801069	4806369	protein_coding
ENSG00000108557	299.995	-1.34645	0.00159508	0.00615391	RAI1	7.40778	5.88151	5.2482	6.73188	6.55265	6.92983	5.30926	6.32139	5.9422	3.8449	2.47575	3.09334	3.25022	1.57074	1.61794	2.06572	1.83689	17	17584787	17714767	protein_coding
ENSG00000108582	3032.83	-1.57785	0.000138036	0.0101552	CPD	57.7823	26.2974	26.5352	25.542	25.5412	53.8305	92.0521	89.1686	92.0932	35.3612	32.2509	43.9316	47.9825	38.0473	29.9692	41.4044	47.2801	17	28705923	28797007	protein_coding
ENSG00000108622	426.208	-1.75072	4.32934e-05	0.000802616	ICAM2	61.1566	50.7762	46.6016	47.9322	48.7431	30.2557	39.4689	31.6851	31.9577	10.7586	10.8453	8.70288	8.74695	8.99035	7.54389	6.73656	8.67582	17	62079954	62097994	protein_coding
ENSG00000108654	23865.7	-2.09119	5.07565e-07	5.23394e-06	DDX5	1195.86	968.17	891.41	938.041	928.71	765.227	812.762	777.197	772.72	407.363	407.961	383.538	389.096	416.208	371.769	363.946	359.254	17	62495734	62504317	nonsense_mediated_decay
ENSG00000108669	4331.31	-1.60541	9.03945e-05	0.00144026	CYTH1	233.478	183.056	175.845	173.373	176.249	123.822	144.547	129.863	138.177	82.1721	81.8152	89.2166	90.9949	143.538	111.287	144.489	137.773	17	76670130	76778376	protein_coding
ENSG00000108679	973.171	4.37582	5.14201e-05	0.000339198	LGALS3BP	3.56411	4.68453	5.65913	5.08689	5.3562	6.78759	8.40498	6.39343	9.13095	18.6056	29.723	93.8359	119.457	31.5516	42.1113	114.498	144.405	17	76967338	76976061	protein_coding
ENSG00000108688	8902.84	-2.51954	0.00713097	0.0420513	CCL7	1811.36	1227.14	193.422	687.379	524.613	505.734	535.49	692.048	731.815	10.5535	10.1233	9.11531	9.90333	136.112	257.931	90.1916	74.8012	17	32597240	32599261	protein_coding
ENSG00000108691	22614.5	2.76288	0.00622058	0.0432049	CCL2	749.108	4585.86	270.213	2739.31	2161.36	4600.64	4372.91	7071.78	8007.52	371.569	1489.11	716.252	1047.59	2964.28	7727.64	1419.24	1293.44	17	32582237	32584222	TEC
ENSG00000108702	82.8399	7.06356	0.00153349	0.0450819	CCL1	0.183096	7.75647	27.1809	35.0346	30.9479	54.3533	208.693	223.603	259.66	0.570445	1.7426	6.70328	8.09727	160.011	210.489	448.798	468.395	17	32687347	32690250	protein_coding
ENSG00000108784	124.464	1.81437	8.0017e-05	0.00130193	NAGLU	2.45817	8.18065	5.45668	6.98382	7.37916	13.1882	7.88309	10.1585	10.0251	50.4124	45.4414	49.6073	47.8555	26.8815	25.4576	27.9679	27.7344	17	40687951	40696464	protein_coding
ENSG00000108798	195.865	-1.57516	0.000308885	0.00446815	ABI3	12.4062	7.65144	7.50144	7.15329	7.3335	8.36557	8.40831	6.27205	7.20908	8.54626	7.69194	9.29141	10.4388	4.07525	5.09149	6.79102	7.75431	17	47287589	47300587	protein_coding
ENSG00000108821	199.54	-2.32739	0.000910187	0.0341576	COL1A1	5.4433	1.28055	1.28616	1.06799	1.46768	0.486515	0.533921	0.330641	0.579229	0.334942	0.489191	0.538136	0.45992	2.84112	2.1102	4.67487	3.42946	17	48260650	48278993	protein_coding
ENSG00000108828	4844.52	4.58496	1.30345e-22	4.2932e-20	VAT1	11.6423	14.6436	12.924	12.9663	12.6841	33.598	26.1472	25.6557	26.0702	404.326	395.05	343.221	326.358	261.333	246.459	229.16	209.355	17	41166622	41174459	protein_coding
ENSG00000108846	904.136	5.12484	2.60347e-20	6.28143e-17	ABCC3	1.51652	3.01468	1.69324	2.5629	2.03205	59.246	19.3569	32.8129	26.0186	45.2842	45.9852	46.9422	41.0864	26.0006	31.2837	31.8657	30.451	17	48712138	48769613	protein_coding
ENSG00000108848	1835.98	-1.4769	0.000314787	0.0016137	LUC7L3	88.6177	114.032	103.998	114.024	107.645	123.834	124.715	117.661	116.544	56.3494	64.3221	46.9726	51.3996	35.924	37.2911	36.03	34.2373	17	48796905	48833574	protein_coding
ENSG00000108854	680.756	-1.46849	0.000425192	0.00484552	SMURF2	26.7821	19.5699	17.8176	17.5014	18.2793	14.188	15.0587	14.0333	13.7146	10.4262	11.368	9.97409	10.054	10.5638	11.758	9.85791	9.29741	17	62538413	62658186	nonsense_mediated_decay
ENSG00000108861	1481.92	1.54313	0.000214638	0.00115172	DUSP3	14.5123	21.0233	17.7548	20.2717	20.0854	23.2005	18.0438	21.057	21.9085	54.4544	71.9217	62.0662	66.7931	31.8676	26.677	29.8503	26.4	17	41843490	41856368	protein_coding
ENSG00000108932	1787.54	-1.95945	0.00408145	0.0276945	SLC16A6	69.3274	28.3338	24.3884	31.4803	28.5431	30.4411	30.9796	33.4995	34.414	24.4227	19.7033	21.3694	20.0797	45.4624	93.9293	46.1741	47.0358	17	66263167	66287408	protein_coding
ENSG00000108960	189.021	1.88387	0.000348548	0.0023591	MMD	4.56074	3.7442	3.95803	3.30498	3.68773	3.20435	4.72883	4.66452	4.79943	13.2728	10.6109	6.02996	5.48419	12.713	5.84989	6.46922	5.03303	17	53469974	53499353	protein_coding
ENSG00000108963	456.97	-2.03087	2.17822e-06	6.75386e-05	DPH1	27.7956	20.642	17.9239	17.6723	20.0969	12.9521	12.6815	12.114	12.3645	9.88476	7.9532	10.5034	10.401	4.46227	4.80718	5.50249	5.49615	17	1933404	1946724	protein_coding
ENSG00000109016	126.642	1.81163	4.37926e-05	0.000272454	DHRS7B	5.03629	8.59247	6.83331	7.14796	7.86072	13.8805	13.0762	12.198	13.7495	21.9919	18.7054	24.0874	23.206	14.3188	14.6766	17.332	13.8676	17	21026677	21096578	protein_coding
ENSG00000109046	2851.12	-1.35449	0.000846544	0.00355951	WSB1	136.657	142.708	132.336	134.228	135.672	113.796	133.294	117.562	123.61	82.5512	83.7543	84.0214	87.3766	101.618	88.171	94.1637	93.281	17	25621102	25640657	protein_coding
ENSG00000109062	459.15	-1.69664	7.23018e-05	0.00041996	SLC9A3R1	42.9318	26.3085	25.3965	26.4888	28.3093	36.7156	38.7331	32.2252	33.4253	19.4911	23.8033	23.6366	25.6259	7.75313	6.73496	10.472	10.7987	17	72744791	72765492	protein_coding
ENSG00000109066	174.301	-1.99004	4.43927e-06	0.00114583	TMEM104	5.60836	4.04375	2.80045	3.3418	3.43614	7.57491	5.31223	7.89777	6.61951	14.1957	14.544	20.4244	20.8059	5.98147	4.34849	5.78113	5.46852	17	72772622	72835918	protein_coding
ENSG00000109099	257.547	2.65762	0.00855261	0.0330535	PMP22	23.8779	4.54827	4.09367	3.61111	3.55217	19.1322	12.3548	17.9147	17.2302	30.0854	88.2267	32.4729	43.6867	5.89656	20.3491	11.1098	9.83315	17	15133095	15168643	protein_coding
ENSG00000109103	544.279	0.838751	0.0416362	1	UNC119	14.5808	16.5665	23.4665	18.5488	21.1058	25.9003	42.8063	34.9551	42.0935	19.7853	24.9423	22.6789	22.4831	12.8071	11.5663	16.1183	14.4393	17	26873725	26879659	protein_coding
ENSG00000109107	157.019	1.66352	0.000142149	0.0117204	ALDOC	10.3546	5.02654	5.21964	4.44307	5.4336	16.9235	27.1561	18.4683	18.8268	6.21482	7.74373	6.61001	7.21064	3.44289	4.23092	4.4577	3.77387	17	26900133	26904282	protein_coding
ENSG00000109111	3572.56	-1.44365	0.000409258	0.00470842	SUPT6H	82.514	70.3722	66.6241	68.6565	70.0734	45.8742	47.4482	48.8961	48.3159	31.7784	29.7995	33.8226	32.4762	30.5571	28.9025	29.0571	28.3154	17	26989109	27029697	protein_coding
ENSG00000109113	178.427	1.51665	0.00047148	0.0207334	RAB34	10.2377	8.69902	6.30624	6.99738	6.42544	29.0013	14.2451	19.7914	17.3995	21.3199	17.6431	25.0128	22.0931	16.2135	12.9702	16.5427	15.62	17	27041299	27045447	protein_coding
ENSG00000109118	875.344	-1.90586	6.9134e-06	5.33692e-05	PHF12	34.6506	28.0098	23.8392	23.7422	27.5659	26.3615	27.3355	28.3809	27.7419	9.46044	11.5084	9.86302	9.24253	5.11791	5.2773	6.18487	5.74575	17	27232268	27278789	protein_coding
ENSG00000109220	332.943	-1.58312	0.000209271	0.00276555	CHIC2	45.6561	39.7284	42.9256	38.1621	38.053	22.4895	26.1904	21.7851	22.1037	9.32665	11.1015	8.68391	9.28003	14.2355	13.7766	13.5851	14.6103	4	54875956	54930857	protein_coding
ENSG00000109320	8694.09	-2.96091	7.96599e-12	2.36031e-09	NFKB1	324.564	236.698	419.313	331.454	364.724	69.2835	118.677	100.082	105.579	23.5518	30.1138	39.014	41.336	232.438	210.987	185.285	187.3	4	103422486	103538459	protein_coding
ENSG00000109321	557.76	-4.03859	1.41071e-05	0.000319804	AREG	72.2086	28.821	7.60252	19.2824	17.2952	7.48088	7.73094	9.21643	8.98296	0.192247	0.357821	0.229602	0.505918	1.5266	2.57619	0.97866	0.951489	4	75310851	75320726	protein_coding
ENSG00000109323	859.095	-1.90454	6.11632e-06	0.0013619	MANBA	43.1435	18.9693	17.2672	17.9557	17.6977	26.7891	16.8546	17.1222	17.3526	51.094	50.5396	45.4804	46.046	23.7935	27.3147	27.9188	29.1537	4	103552660	103682151	retained_intron
ENSG00000109436	566.155	0.827649	0.0440185	1	TBC1D9	7.61328	7.55881	23.4615	12.3545	13.4901	18.7498	27.9091	23.6064	25.5735	17.6136	16.5209	25.2596	25.2829	55.1904	42.0832	55.6143	51.8389	4	141541919	141677274	protein_coding
ENSG00000109475	5377.96	-1.52405	0.000233016	0.00299824	RPL34	2427.57	1935.18	1894.89	1817.64	1868.72	1353.33	1711.44	1399.44	1322.35	738.949	695.736	673.879	662.81	573.883	497.565	511.504	492.661	4	109541722	109551568	protein_coding
ENSG00000109501	111.326	4.1558	3.31692e-16	2.94802e-14	WFS1	0.31518	0.566117	0.719084	0.715766	0.704053	4.42582	1.54617	2.09639	2.34895	7.1263	3.71027	6.10797	5.00844	2.77992	2.20795	3.01548	2.7242	4	6271576	6304992	protein_coding
ENSG00000109586	496.453	1.409	0.000819668	0.00346123	GALNT7	6.48549	15.3537	13.6158	14.8788	13.8845	16.9722	13.7455	13.9201	12.4484	24.2142	19.1488	23.3107	20.7477	22.6106	14.0747	20.3052	18.6375	4	174089904	174245118	protein_coding
ENSG00000109667	118.397	3.75317	2.42219e-14	1.39777e-12	SLC2A9	0.824439	0.961221	0.900116	1.00546	0.772752	2.34975	1.90365	2.60916	2.83449	16.3139	17.993	16.2244	17.1668	8.50951	8.09081	8.99104	9.63121	4	9772777	10056560	processed_transcript
ENSG00000109670	412.116	-1.7738	2.71429e-05	0.00017748	FBXW7	13.1981	11.9435	11.2991	11.7289	11.081	9.9309	12.2198	10.9211	11.0376	5.52739	5.17097	5.48771	5.49527	5.54099	5.08442	5.08	5.63536	4	153242410	153456172	protein_coding
ENSG00000109743	156.225	1.50335	0.000647645	0.006777	BST1	5.08722	10.9959	3.38395	7.43155	5.96583	24.2158	9.53401	15.2852	13.2295	19.1881	25.783	27.6171	31.1105	13.0225	15.986	19.7958	23.3423	4	15704573	15739936	protein_coding
ENSG00000109756	1253.59	-1.40913	0.0013289	0.00523272	RAPGEF2	49.8337	57.1087	106.073	74.9863	78.6576	38.9491	35.7472	38.8967	37.2629	26.9138	27.2047	36.9342	37.9522	136.56	90.8115	104.423	102.748	4	160025330	160281321	protein_coding
ENSG00000109762	254.356	-2.12604	1.10028e-05	0.000258698	SNX25	11.6569	7.04345	7.49354	7.3395	7.69391	4.67763	6.55547	5.26195	5.4344	2.60061	2.65289	2.03809	2.16593	2.37338	2.32769	2.01157	1.98117	4	186125391	186291339	protein_coding
ENSG00000109787	1160.88	-1.47741	0.000343253	0.017483	KLF3	28.3529	14.7735	12.2447	12.7165	12.2306	15.6567	15.4575	13.1178	12.5692	13.1504	15.4748	9.98701	9.58382	11.2603	10.2477	10.1269	9.53805	4	38665817	38702663	protein_coding
ENSG00000109814	330.738	1.40593	0.000840383	0.00971689	UGDH	5.45138	13.1949	11.447	12.4791	14.7766	25.6834	19.3685	25.8094	23.6335	21.076	20.2893	22.4537	23.0444	28.2792	24.2592	25.3651	26.1376	4	39500375	39529931	protein_coding
ENSG00000109861	3943.18	3.43579	0.00588392	0.0196142	CTSC	27.9233	31.7508	42.863	36.8863	36.5253	89.5409	40.4871	60.4975	49.4055	231.946	570.333	466.384	547.916	119.309	329.494	297.575	424.535	11	88026778	88070955	protein_coding
ENSG00000109911	63.2222	2.98779	8.41086e-10	1.00036e-07	ELP4	0.68784	3.32457	2.84735	2.99583	2.45163	9.14112	7.62388	6.70793	7.52483	9.11733	8.71645	7.35578	7.09912	4.30839	5.64114	5.66715	5.45283	11	31531297	31805546	protein_coding
ENSG00000109919	861.586	1.6757	6.73696e-05	0.000394634	MTCH2	30.7225	45.7707	31.5437	38.8316	38.3671	79.9639	63.8837	65.3378	65.8616	141.191	137.493	130.4	133.555	108.942	101.929	108.321	101.667	11	47638867	47664175	processed_transcript
ENSG00000109920	1551.85	-1.77123	2.12161e-05	0.000142555	FNBP4	82.6512	93.8124	87.8632	87.8575	88.4021	71.4333	73.4416	68.05	69.2438	33.4503	31.6113	29.5622	29.7845	31.2614	29.2663	30.5298	32.3802	11	47738072	47788995	protein_coding
ENSG00000109929	726.394	-1.75813	0.000255579	0.0158668	SC5DL	53.7846	17.8981	13.0117	15.5852	14.786	18.624	18.9274	17.6759	14.584	30.5769	20.5618	23.9809	23.7181	21.5462	13.6124	22.1013	24.7047	11	121163162	121179403	protein_coding
ENSG00000109943	282.28	-2.10103	0.0026895	0.0203508	CRTAM	25.8384	33.3476	12.3749	26.714	20.0421	9.48284	7.20214	6.768	8.63762	30.8343	20.5375	22.3215	20.6692	6.9281	6.89333	9.03823	8.06148	11	122709208	122743347	protein_coding
ENSG00000110002	817.276	4.8247	5.28888e-05	0.000319831	VWA5A	1.90551	2.81729	2.40408	2.85516	2.12715	6.29757	5.53101	4.88744	4.58033	70.1824	41.269	38.5644	33.1745	30.2045	16.3679	22.5569	23.5887	11	123986069	124018428	protein_coding
ENSG00000110013	162.731	3.26011	4.88207e-12	1.69791e-10	SIAE	0.515789	0.728553	0.680287	0.702765	0.665659	1.65741	1.43122	1.47029	1.37426	11.4606	9.74856	10.2416	9.54444	9.17752	8.21221	8.17629	8.49019	11	124503009	124565603	protein_coding
ENSG00000110025	139.422	2.38175	1.11251e-07	5.61368e-06	SNX15	1.28482	5.29286	3.67878	4.80142	4.37296	15.434	15.6249	16.9256	16.5797	13.7717	16.3517	17.5607	15.7521	10.5432	9.22122	11.1868	11.2501	11	64781654	64808044	processed_transcript
ENSG00000110031	4966.46	-1.66535	5.15216e-05	0.000919758	LPXN	414.342	256.843	266.2	264.022	263.893	211.098	225.78	211.596	207.851	306.579	258.8	272.087	259.285	199.54	185.488	192.393	187.372	11	58294344	58345693	nonsense_mediated_decay
ENSG00000110042	290.419	3.07343	5.98755e-10	1.28782e-08	DTX4	1.23071	1.31574	2.57088	1.77796	2.31579	3.62668	2.957	3.45243	3.36938	10.9201	6.78106	8.93537	6.21697	13.4567	10.1145	12.8473	11.057	11	58938903	58976060	protein_coding
ENSG00000110046	663.937	-1.74251	0.000136384	0.0101368	ATG2A	13.7703	7.42923	8.1453	7.05675	7.8302	6.91828	8.71202	9.04509	10.6904	3.06657	3.59859	4.14769	3.896	2.35484	2.2498	3.33384	3.34231	11	64662007	64684722	protein_coding
ENSG00000110047	4356.09	-2.17926	0.000481434	0.00535371	EHD1	236.695	184.305	319.415	248.91	265.469	77.4522	209.071	149.338	186.384	16.5785	18.7039	27.4457	25.2554	175.326	116.211	103.268	75.6915	11	64619114	64655768	protein_coding
ENSG00000110057	278.364	1.9762	0.000168023	0.00234356	UNC93B1	8.25699	14.7559	8.256	10.0603	8.99859	49.4173	25.0354	32.9379	37.1725	73.7751	81.9723	76.0711	79.2205	106.522	113.216	107.045	117.068	11	67758575	67772452	processed_transcript
ENSG00000110077	732.417	4.8546	0.00277848	0.0133246	MS4A6A	30.0241	4.62578	3.74058	5.95165	4.98046	3.96347	2.35094	4.3608	3.8364	200.936	455.611	93.794	117.706	58.4245	147.046	65.3568	57.4432	11	59939081	59952139	protein_coding
ENSG00000110079	647.417	4.42145	0.000437847	0.00201175	MS4A4A	5.15907	1.31132	0.270967	1.00348	0.56514	4.16487	0.830488	1.03643	0.898026	143.195	220.688	72.9496	74.967	87.993	107.801	59.9649	51.2518	11	60048014	60076445	protein_coding
ENSG00000110080	137.667	1.54902	0.000278672	0.0014488	ST3GAL4	4.38646	4.64989	9.53237	6.19074	7.0352	9.8207	11.0969	12.2554	12.0544	14.1993	15.1952	17.8593	19.7484	38.2862	32.7946	30.8872	27.3219	11	126225535	126310239	nonsense_mediated_decay
ENSG00000110090	1586.1	1.32399	0.00132872	0.00761531	CPT1A	19.6606	23.277	16.5081	20.2141	19.7827	57.4478	46.7437	51.2283	49.0261	49.691	56.573	53.8535	56.858	24.0156	31.8112	34.5621	38.0577	11	68522088	68611878	protein_coding
ENSG00000110092	234.819	3.02875	0.00705342	0.0217401	CCND1	0.924297	1.47493	1.79016	1.23951	1.25828	4.54657	2.06569	5.69412	5.22462	11.0923	5.96267	16.5671	15.9233	12.9449	15.2429	17.2526	15.5291	11	69455855	69469242	protein_coding
ENSG00000110108	858.883	1.82131	9.86974e-06	8.09184e-05	TMEM109	13.5708	21.5479	20.1292	20.2928	21.0797	44.5995	28.7537	34.4568	31.4649	42.4162	41.9219	64.8167	64.743	27.4299	34.919	39.096	41.8616	11	60681346	60690915	protein_coding
ENSG00000110203	24.5997	2.50877	0.0118346	0.0352283	FOLR3	0.869205	0.360056	0.374587	0.118021	0.0846302	2.41773	0.516327	0.990731	0.580916	3.82078	3.9769	7.15652	7.38429	3.29397	2.98019	4.81589	4.76315	11	71825915	71850936	nonsense_mediated_decay
ENSG00000110218	503.418	-1.63414	8.13375e-05	0.000692719	PANX1	14.3004	29.1907	23.326	28.2173	28.4395	18.7319	25.4764	23.3995	25.2612	10.4304	10.1822	15.1423	17.3479	47.2119	41.6391	39.6904	42.181	11	93862094	93915138	protein_coding
ENSG00000110330	2395.08	-1.92556	3.91282e-06	0.000108334	BIRC2	87.3121	61.3453	70.2037	63.8509	68.0472	40.2569	46.4033	39.9576	40.0146	24.6476	23.2767	22.3462	22.6515	53.5679	42.8399	50.4284	48.3396	11	102217942	102249401	processed_transcript
ENSG00000110367	2354.69	-1.44051	0.000412008	0.0019108	DDX6	79.2057	65.6513	60.7586	66.3446	61.6418	58.5795	67.2874	60.3312	57.9375	42.782	39.3309	33.9402	33.2407	33.1499	29.6967	34.0285	33.7187	11	118620034	118661858	protein_coding
ENSG00000110429	501.374	-1.48726	0.000384011	0.00191676	FBXO3	19.083	17.8821	15.8364	17.611	16.0847	21.1972	22.3421	20.8356	19.5598	15.2574	17.623	12.7272	14.5576	10.5403	9.47576	10.7347	10.9418	11	33762485	33796089	protein_coding
ENSG00000110442	586.453	2.24636	1.77196e-07	2.07859e-06	COMMD9	12.9662	18.0663	11.3764	14.3674	15.415	34.273	23.0537	29.2342	27.932	84.7101	69.5619	70.3161	68.1123	40.1822	32.748	33.8468	32.246	11	36295051	36310999	protein_coding
ENSG00000110446	2000.44	1.3201	0.00135507	0.00531835	SLC15A3	83.075	98.2873	115.123	124.481	127.596	214.707	123.362	196.382	187.892	315.669	273.684	389.041	419.261	383.267	351.87	403.813	425.511	11	60704556	60720002	protein_coding
ENSG00000110448	1829.27	-2.2159	5.43359e-05	0.000960921	CD5	112.192	63.0913	67.2726	63.0665	64.9249	35.0679	41.8913	29.3977	34.9126	1.83876	3.27764	2.79732	2.20721	0.478736	1.30458	0.634007	1.36055	11	60869867	60895324	protein_coding
ENSG00000110492	30.1029	3.9288	0.00180402	0.00994579	MDK	1.05431	0.426981	0.393819	0.513925	0.74607	0.475925	0.981019	0.705234	0.76806	1.90446	2.90378	8.08222	8.02839	2.75972	3.66462	9.83978	10.4525	11	46402306	46405375	protein_coding
ENSG00000110536	106.3	1.66115	0.00011438	0.00171865	PTPMT1	4.64984	8.16301	8.26305	7.45246	7.58762	23.4666	14.9353	18.0175	15.6202	49.9558	42.8045	59.9864	62.8721	34.4678	32.1812	44.9079	44.5453	11	47586982	47595013	protein_coding
ENSG00000110628	88.0972	2.7935	1.74039e-08	2.62768e-07	SLC22A18	1.454	1.11181	0.843627	0.752911	1.13647	4.38757	3.30192	3.7109	4.15625	13.3111	14.3218	14.703	16.1763	9.14719	9.69417	11.373	9.86521	11	2920951	2946476	protein_coding
ENSG00000110651	2197.39	1.91888	0.00014964	0.000796972	CD81	60.7645	66.6524	78.1853	71.8429	79.5697	130.333	101.659	114.725	109.948	345.501	399.461	448.273	466.35	300.132	342.978	363.947	391.793	11	2397407	2418627	protein_coding
ENSG00000110660	120.103	-1.43343	0.00123489	0.00684025	SLC35F2	4.57131	6.01527	7.1513	6.49559	6.69667	6.17009	5.42694	4.87959	4.62286	2.49245	1.18573	2.83419	2.35771	1.20362	1.53015	1.62448	1.41399	11	107661717	107799019	protein_coding
ENSG00000110665	114.163	1.63225	0.00231188	0.0181353	C11orf21	1.98747	3.70461	2.90023	3.75141	3.62975	9.68437	8.23285	7.75968	7.70609	10.5769	5.69694	12.208	12.3528	1.98707	1.37288	3.69883	3.27236	11	2316875	2324279	protein_coding
ENSG00000110700	5580.01	-1.42654	0.000539231	0.00585686	RPS13	1381.59	1097.08	1118.13	1078.13	1060.66	837.128	988.135	838.585	803.907	619.049	553.754	576.472	578.683	501.517	415.551	462.135	455.508	11	17095936	17099334	retained_intron
ENSG00000110713	3943.62	-1.54798	0.000172765	0.00238775	NUP98	106.366	64.291	63.5153	62.7037	63.1934	47.8693	51.1132	52.5331	49.8449	32.8986	31.2468	40.958	39.887	32.9013	33.5597	35.4921	36.3685	11	3692313	3819022	protein_coding
ENSG00000110717	231.485	1.63282	0.000117075	0.00175447	NDUFS8	11.8226	22.0343	20.1433	18.2965	18.9815	68.513	40.9898	42.2796	44.6746	64.7381	57.0255	72.617	67.7708	39.9033	38.3638	47.9216	39.7334	11	67798084	67804111	retained_intron
ENSG00000110721	291.09	-1.36563	0.00121777	0.0391673	CHKA	19.3422	11.6239	8.37323	9.29037	10.787	13.6246	9.76818	11.1808	10.9578	18.4949	19.5455	17.1075	15.5915	5.15501	7.25292	5.90802	6.7144	11	67820326	67888736	protein_coding
ENSG00000110777	84.6262	-3.97808	6.27136e-09	1.80088e-07	POU2AF1	3.91897	5.81041	6.41487	6.09488	5.82055	4.60539	6.08655	4.34714	5.49559	0.369566	1.39825	0.639641	0.510972	0.301243	0.314825	0.369246	0.469486	11	111222977	111326355	protein_coding
ENSG00000110799	126.649	-1.24714	0.0261291	0.787613	VWF	0.699364	0.774607	0.241368	0.454204	0.468882	0.46878	0.21843	0.352807	0.287297	2.25035	0.905073	1.30932	0.965051	0.867261	0.536906	0.661481	0.518184	12	6058040	6233936	protein_coding
ENSG00000110841	152.368	2.68055	3.37114e-09	6.25534e-06	PPFIBP1	1.12069	8.06068	2.18954	5.65165	4.20826	14.2135	8.71101	13.2442	12.1728	8.42742	4.11892	5.87817	4.91633	6.3654	4.19969	5.22223	4.78457	12	27676364	27848497	protein_coding
ENSG00000110844	52.7331	1.57744	0.000980109	0.0340035	PRPF40B	1.87535	5.06943	6.64173	6.23362	6.68596	5.33913	5.17673	6.99909	5.79857	2.47173	2.68409	2.12457	3.97161	2.67332	2.51924	1.93086	2.06114	12	49962001	50038449	processed_transcript
ENSG00000110848	1495.26	-3.68275	6.13996e-06	0.000158076	CD69	163.571	79.0235	117.26	79.6833	90.4276	19.8819	31.6123	22.6362	25.3078	1.22508	2.07722	4.55994	4.99477	3.43774	4.69838	7.36593	11.1137	12	9905082	9913497	protein_coding
ENSG00000110852	656.521	-1.39863	0.000802411	0.0318501	CLEC2B	62.9944	31.2538	28.1856	27.9894	29.078	31.8904	30.649	25.9531	23.989	30.5392	31.4619	30.8358	34.567	16.5502	17.9353	24.3377	28.861	12	10005583	10022735	protein_coding
ENSG00000110871	247.936	1.80232	2.58826e-05	0.000170167	COQ5	6.71088	11.3046	9.16712	9.26551	8.93658	21.2196	18.8651	17.1119	16.5186	32.4865	29.9155	31.3601	33.7241	18.3514	16.6787	20.9697	19.1499	12	120941077	120972237	protein_coding
ENSG00000110880	5591.06	-1.48807	0.000231539	0.0147584	CORO1C	243.162	134.536	56.5931	94.8176	86.2894	150.689	88.9952	123.53	111.457	314.377	242.107	282.757	276.119	140.31	132.257	133.178	127.904	12	109038885	109125372	protein_coding
ENSG00000110906	1222.1	-1.33025	0.00110997	0.00476074	KCTD10	42.365	51.7262	40.7032	40.8475	42.4311	27.3722	32.3558	29.4744	28.5391	25.7777	24.7291	28.5728	27.6893	37.4674	25.8317	31.0578	29.3288	12	109886461	109915349	protein_coding
ENSG00000110917	1930.99	1.45702	0.000423974	0.00195549	MLEC	15.3392	24.2151	18.0629	20.8221	20.4089	43.5569	27.7028	30.1872	30.3786	57.1769	44.6832	52.027	49.0388	29.3507	25.3579	26.9319	28.5964	12	121124672	121139667	protein_coding
ENSG00000110944	170.695	-5.63671	0.00764252	0.0232782	IL23A	27.5996	14.2731	88.0325	27.5315	37.3291	8.62873	39.0912	30.4653	36.3568	0.841687	1.67185	2.45197	3.86445	290.808	10.3986	65.3536	53.3214	12	56732663	56734193	protein_coding
ENSG00000110987	39.7029	-1.2504	0.0092003	0.606316	BCL7A	3.15238	4.29353	2.67948	3.41852	2.87522	2.10684	2.33757	2.08494	2.16144	1.74072	0.910984	0.831823	0.698082	0.954084	0.493758	0.450688	0.384377	12	122457328	122499948	protein_coding
ENSG00000111011	1689.13	-1.69087	4.16684e-05	0.000260688	RSRC2	106.549	114.459	107.648	109.766	110.952	78.8519	87.5285	82.5558	83.6827	44.9077	44.5801	42.5635	45.5056	55.4853	54.3743	52.1168	51.556	12	122989240	123011547	protein_coding
ENSG00000111012	312.163	5.92367	0.00401787	0.0142857	CYP27B1	0.484556	0.87169	1.29792	0.996478	0.963068	16.6443	9.35066	12.2282	11.1164	9.51102	5.24728	27.471	32.821	45.7564	27.3866	84.8797	90.1902	12	58156117	58161034	retained_intron
ENSG00000111110	131.307	4.27112	6.20288e-11	1.60549e-09	PPM1H	0.228572	0.527357	0.262168	0.49935	0.488815	1.31159	0.738331	0.8693	0.957481	5.30361	3.10762	4.04969	3.00502	2.84097	2.00863	2.50452	1.58327	12	63038367	63328817	protein_coding
ENSG00000111144	3132.97	2.03882	0.00080529	0.0080429	LTA4H	41.6282	27.8678	22.7043	25.9253	24.1657	302.879	83.7157	122.645	95.3823	322.676	241.557	332.684	334.252	111.264	83.3166	143.807	150.902	12	96394606	96437298	protein_coding
ENSG00000111145	1134.13	-1.47311	0.000327229	0.00397595	ELK3	39.5892	35.7767	22.2923	28.8611	26.7449	19.7759	18.1907	18.3089	18.9678	5.52487	6.50314	4.61444	4.71186	4.86703	11.6514	6.47735	4.91912	12	96588160	96663613	protein_coding
ENSG00000111181	124.191	4.43844	6.26964e-05	0.00107066	SLC6A12	0.518545	1.23372	1.21774	1.54091	1.53123	14.1066	5.21891	5.81176	5.67396	28.9555	15.898	54.3248	49.1689	17.1944	11.4351	37.2292	47.5862	12	299243	323736	protein_coding
ENSG00000111215	20.6475	2.27856	6.5662e-05	0.00111342	PRR4	1.3647	3.97819	2.03058	3.24478	2.87611	7.01936	7.13732	6.80688	7.20896	4.34525	5.48015	4.89693	4.86904	2.37348	3.53208	2.7916	3.28025	12	10977559	11324212	processed_transcript
ENSG00000111231	157.796	1.32834	0.00183384	0.00734514	GPN3	5.79004	9.42009	6.37217	6.99476	7.66604	20.2045	17.3519	16.7571	15.6189	18.7418	17.0749	18.7194	20.554	9.50987	9.31079	12.0464	11.3765	12	110890289	110907019	protein_coding
ENSG00000111237	860.583	1.47077	0.000464682	0.00211595	VPS29	54.6566	88.0638	70.0254	84.4783	81.1907	137.339	116.28	129.542	122.998	244.831	195.179	206.988	215.975	221.348	192.619	199.148	192.279	12	110928902	110939922	protein_coding
ENSG00000111247	85.8326	3.3966	1.62117e-11	4.87164e-10	RAD51AP1	1.02346	0.629361	0.773682	0.847182	0.653806	2.74216	2.6887	1.94575	2.01174	13.2043	13.5812	8.58058	9.12022	7.6079	5.37089	6.48659	7.49953	12	4647950	4669214	nonsense_mediated_decay
ENSG00000111252	4762.61	-1.72111	2.8459e-05	0.000564799	SH2B3	102.787	67.7982	55.1448	62.8977	60.2931	51.8768	52.2479	64.3897	65.6706	53.458	38.5215	41.5853	37.2094	61.453	61.7517	58.3962	57.0263	12	111843752	111889427	protein_coding
ENSG00000111266	2063.33	-2.4601	7.9534e-09	6.02354e-07	DUSP16	108.991	64.5543	93.0703	75.3167	80.7907	29.3977	44.8501	33.1631	36.9637	5.40173	5.697	5.35329	5.85266	9.63425	7.87165	8.36699	9.34957	12	12628829	12715317	protein_coding
ENSG00000111269	990.33	1.33753	0.00119856	0.00718577	CREBL2	15.2196	15.5439	17.2483	16.2788	15.4235	28.0847	22.8555	24.1556	23.4007	41.1804	50.0265	45.4128	48.4656	31.3497	35.3787	37.3897	39.4728	12	12764761	12798042	processed_transcript
ENSG00000111271	181.856	1.62719	0.000166458	0.00233498	ACAD10	2.78425	6.95422	5.49054	5.70582	6.56181	13.6022	11.6219	11.4293	11.9826	11.0686	11.183	9.165	9.58008	4.97758	4.82772	6.14731	5.4349	12	112123857	112194903	retained_intron
ENSG00000111275	224.079	-2.06226	1.19043e-06	0.000484883	ALDH2	17.1934	5.22978	2.91477	4.23172	4.51491	27.4931	13.6959	18.2995	16.3	75.7485	84.3119	116.635	107.09	56.386	63.2506	95.6377	99.3583	12	112204691	112247782	protein_coding
ENSG00000111276	1220.37	-3.06605	3.73043e-12	1.33044e-10	CDKN1B	68.8055	48.744	46.1431	46.9432	44.7233	47.0338	56.6744	44.0411	47.8004	11.9414	17.611	13.5516	14.2548	14.1976	13.0188	19.0375	20.5763	12	12867992	12875305	processed_transcript
ENSG00000111321	619.093	1.59613	0.000151549	0.000805355	LTBR	14.7348	33.1311	26.6213	29.254	28.536	44.4604	35.012	43.172	43.7202	64.9112	76.1639	74.6413	77.2569	51.2565	47.9992	52.3385	48.4952	12	6484211	6500733	processed_transcript
ENSG00000111325	76.6269	1.48364	0.00106711	0.0116775	OGFOD2	2.54953	5.46854	5.21942	5.25046	4.67525	9.66867	7.77304	7.58795	8.30227	7.00601	7.57256	7.12293	7.25143	2.65521	2.83098	3.90969	3.50664	12	123459127	123464590	protein_coding
ENSG00000111328	192.348	1.9833	6.10588e-06	4.79059e-05	CDK2AP1	5.91502	6.33583	4.53317	5.85027	5.56798	16.1257	14.2055	14.2685	12.7632	36.0202	33.1562	28.0282	25.643	31.3244	23.9743	25.1235	21.6244	12	123745528	123756881	protein_coding
ENSG00000111331	848.422	2.66204	0.000882284	0.0100646	OAS3	2.62175	9.25763	18.3202	10.3295	10.0281	11.1084	11.497	10.13	29.0755	13.0894	10.8792	24.1735	27.7101	223.156	205.995	207.643	219.543	12	113376157	113411054	protein_coding
ENSG00000111335	732.958	1.51978	0.0302949	1	OAS2	11.2372	18.6695	30.215	17.8658	16.8311	17.4134	21.4004	15.4809	39.4242	11.539	13.1216	31.8893	39.8239	309.725	287.291	331.39	368.313	12	113416200	113449528	protein_coding
ENSG00000111358	351.611	1.56864	0.000204684	0.00104889	GTF2H3	7.69662	13.6543	11.4468	11.3745	10.9648	21.7927	17.4581	19.3718	19.9616	31.6493	22.2326	34.5523	30.0657	24.8023	23.9249	25.1992	24.3179	12	124118375	124146479	nonsense_mediated_decay
ENSG00000111371	2304.5	-1.37471	0.00163912	0.0493124	SLC38A1	98.7551	51.8595	55.1148	49.2106	49.012	30.8543	39.8784	31.5205	31.6386	4.34681	6.00511	4.52359	4.44654	1.46281	1.55501	2.11301	3.57851	12	46581584	46663800	protein_coding
ENSG00000111424	1104.7	-2.72078	2.29945e-05	0.00015289	VDR	33.912	22.4921	8.24729	17.6283	16.5592	35.6034	29.4693	49.8218	52.6082	9.15061	10.5981	24.7239	24.0966	4.02802	7.29348	7.8509	8.53697	12	48235320	48336831	protein_coding
ENSG00000111450	201.877	1.50806	0.000407458	0.00469091	STX2	3.26743	7.94382	7.09856	7.46751	7.21429	13.5749	17.1599	15.9784	16.203	15.8721	12.9193	9.51365	8.61106	10.9028	10.746	7.92133	7.14087	12	131274145	131323811	protein_coding
ENSG00000111537	203.185	-10.0372	0.000575921	0.00256274	IFNG	29.0547	3.00807	2.94459	2.60447	2.41998	0.719586	3.04928	1.53769	1.48079	0.0377262	0.394935	15.3303	33.0293	1.09987	0.91474	22.095	40.3174	12	68548548	68553527	protein_coding
ENSG00000111596	1112.7	-1.55647	0.000189284	0.000979541	CNOT2	70.4698	61.5548	59.7958	56.1992	58.3616	47.7836	48.3964	50.0211	48.7945	33.5313	35.0573	33.3362	33.5944	26.1089	24.7727	28.0493	25.8135	12	70636774	70748773	protein_coding
ENSG00000111602	161.55	1.81078	4.53882e-05	0.000835034	TIMELESS	2.24551	3.39206	3.31897	3.77099	3.81566	8.11406	6.87275	6.76492	6.56426	9.90211	11.0908	12.0112	11.6966	6.26593	5.48699	7.75923	8.10149	12	56810903	56843187	protein_coding
ENSG00000111652	549.718	1.46537	0.000482766	0.0021888	COPS7A	15.2748	35.8054	27.3177	31.3511	31.9994	44.9632	42.2711	47.2105	47.492	55.7444	48.0812	55.8947	54.6377	39.7362	37.8597	39.527	34.9048	12	6832907	6841041	protein_coding
ENSG00000111666	243.974	1.878	1.29446e-05	0.000139424	CHPT1	11.0806	7.02189	5.37329	6.41748	5.68189	9.92684	9.58806	8.22872	8.89302	28.8212	32.6581	21.9812	23.2533	16.2036	17.0201	14.9582	15.356	12	102090725	102137918	processed_transcript
ENSG00000111667	479.525	2.01881	1.68166e-06	5.45135e-05	USP5	5.95308	17.4692	14.2497	17.8858	16.2189	34.4361	33.5961	32.9891	33.1489	37.9356	31.0113	43.1944	38.3075	19.8683	18.5443	22.2483	20.4953	12	6961292	6975796	protein_coding
ENSG00000111669	3165.58	1.45836	0.000372566	0.00437875	TPI1	111.097	194.957	129.154	161.489	159.221	499.732	460.07	481.006	457.517	428.961	426.175	520.398	522.96	336.104	343.884	386.983	374.788	12	6976283	6980112	protein_coding
ENSG00000111676	470.657	1.68316	6.17331e-05	0.000396092	ATN1	4.04381	9.28269	8.38973	8.63259	8.67974	14.4116	11.5665	14.3576	14.6232	12.7693	11.564	19.0976	16.763	14.403	12.9466	17.7747	16.1	12	7033626	7051484	protein_coding
ENSG00000111678	315.359	-2.16697	5.45606e-06	4.34777e-05	C12orf57	99.1343	104.116	101.995	96.2866	104.877	120.214	140.522	110.364	127.875	31.7876	44.4046	65.1286	60.957	24.2501	31.8555	43.7854	43.0728	12	7052141	7055166	retained_intron
ENSG00000111684	589.209	1.51804	0.000286217	0.0021788	LPCAT3	17.9748	18.0535	12.6819	16.0076	15.3523	26.8211	23.8757	26.4866	24.9883	41.0213	39.1551	48.2976	49.3973	27.1668	27.0787	33.8761	34.1183	12	7085348	7125814	nonsense_mediated_decay
ENSG00000111726	364.239	1.85714	0.000283345	0.00352907	CMAS	8.16441	15.2691	10.3841	12.8876	11.7519	45.374	30.0001	37.2404	34.0691	43.7822	41.7444	49.669	47.258	32.617	36.3123	35.4986	33.7896	12	22199108	22218608	protein_coding
ENSG00000111752	597.441	-1.73289	4.60915e-05	0.000424388	PHC1	10.6926	30.9394	31.4974	31.3504	33.5763	19.701	19.51	18.5618	19.6829	9.85929	11.4505	11.0187	10.1059	5.58138	6.66145	7.02014	7.07489	12	9066492	9094063	protein_coding
ENSG00000111796	396.916	-5.182	9.06764e-07	8.81982e-06	KLRB1	50.0064	36.6311	37.923	33.7035	37.7379	20.0162	28.5426	18.3004	17.5718	1.78708	4.82432	4.04816	4.55338	0.513371	1.70077	2.00005	2.73748	12	9747147	9760482	protein_coding
ENSG00000111801	657.088	-2.31342	4.27734e-08	5.8558e-07	BTN3A3	41.9408	65.2341	59.2308	60.8813	61.7816	58.2747	71.5717	56.2185	56.8471	10.8732	16.1822	28.0294	29.4147	14.5072	18.1033	36.1966	42.6371	6	26440700	26453643	protein_coding
ENSG00000111802	3208.82	1.77366	0.00230162	0.00838849	TDP2	66.093	80.5304	75.4394	82.3467	74.2804	138.41	115.509	130.084	123.353	317.481	359.15	291.542	299.303	249.057	289.245	252.057	256.635	6	24650205	24667261	protein_coding
ENSG00000111817	3850.58	-2.09286	9.48868e-05	0.00149074	DSE	120.413	77.0893	54.2077	67.3737	65.6691	48.1225	50.0204	51.1037	50.4193	20.4167	24.178	28.6977	29.4026	40.7211	45.3428	38.2254	39.5505	6	116575336	116759442	protein_coding
ENSG00000111843	170.961	1.76888	3.88023e-05	0.000733398	TMEM14C	6.41367	10.1314	9.64278	10.5769	9.27808	36.6537	30.5663	29.2848	27.6423	108.439	105.021	101.453	88.8842	79.5282	81.8328	78.5067	72.2866	6	10723148	10731362	protein_coding
ENSG00000111846	127.756	3.24683	8.79638e-12	2.86655e-10	GCNT2	0.521006	0.937841	1.01445	1.03818	1.13734	2.62568	2.13905	2.39574	2.54526	9.50188	7.44864	7.43586	7.91325	8.77478	8.65175	10.5712	9.91834	6	10492456	10629601	protein_coding
ENSG00000111859	814.539	-1.7196	0.000371703	0.0199538	NEDD9	35.1919	13.2977	11.24	13.7626	12.9461	8.41837	10.3398	14.1206	13.8779	2.705	2.35624	3.54254	3.93971	0.983745	1.1777	2.03799	2.149	6	11183531	11382581	protein_coding
ENSG00000111860	276.268	-1.43862	0.000795003	0.0033766	CEP85L	5.2776	5.91602	5.92107	6.10893	6.06899	6.1893	6.85433	5.62858	5.7873	2.49697	2.41771	1.77753	1.90875	2.42264	1.48922	1.52332	1.49688	6	118781935	119031238	protein_coding
ENSG00000111863	121.318	-2.26783	1.09232e-06	1.04254e-05	ADTRP	18.9577	20.009	32.5355	25.8729	26.8407	20.0396	30.4738	26.737	27.0294	4.21638	6.42241	3.89502	4.37509	3.04192	4.87066	3.01333	3.11979	6	11712287	11807279	nonsense_mediated_decay
ENSG00000111897	6101.34	-1.44087	0.0004166	0.00477739	SERINC1	224.322	146.907	138.478	146.745	141.006	137.255	135.558	129.991	128.768	151.793	152.936	142.832	142.24	135.155	141.75	138.101	140.379	6	122764493	122907269	protein_coding
ENSG00000111906	154.625	1.35807	0.00155609	0.00602423	HDDC2	4.81475	9.32681	9.35197	9.538	8.9573	11.2453	10.5199	9.72263	8.7158	17.2428	13.6567	14.2335	14.0795	10.0677	8.37144	9.60276	8.51557	6	125596496	125623282	protein_coding
ENSG00000111907	20.6106	-2.17093	0.0100161	0.632385	TPD52L1	0.331687	0.427711	0.388736	0.487882	0.553377	0.344828	0.307224	0.293169	0.391954	3.86085	0.802761	0.790545	0.399609	2.41461	0.698058	0.643039	0.351885	6	125440195	125585553	protein_coding
ENSG00000111911	317.304	1.90492	8.12539e-06	6.13992e-05	HINT3	3.2428	4.18159	3.60054	3.81484	3.93606	9.8015	7.97255	9.41586	9.12186	17.697	19.2647	18.3734	18.7717	12.7547	13.4094	15.6088	15.7583	6	126277927	126301387	protein_coding
ENSG00000111913	654.003	-3.52273	1.34044e-14	8.43322e-13	FAM65B	28.4385	38.2716	40.9479	38.0027	39.0349	44.7573	77.905	60.2191	66.4761	3.04278	7.64759	4.38573	4.47333	2.94735	5.16086	8.80962	11.6034	6	24797601	25042238	protein_coding
ENSG00000111961	495.285	-1.70814	0.00726224	0.0289864	SASH1	2.09329	10.0114	6.19911	9.36184	8.7536	6.77635	6.76219	9.60012	10.1513	3.39839	4.33913	5.65807	5.76619	11.975	15.7768	14.2621	14.8101	6	148593440	148873186	protein_coding
ENSG00000112033	848.837	0.978465	0.0234102	0.960551	PPARD	13.9947	26.5696	15.5518	23.4989	21.8534	40.4507	26.9053	38.1884	36.5437	17.5182	21.806	34.1089	32.7622	7.73035	9.7688	8.91396	8.61368	6	35310335	35395968	protein_coding
ENSG00000112078	3190.91	-1.40037	0.000586796	0.0266291	KCTD20	78.1235	38.5667	39.1781	39.0641	41.7518	38.7287	32.8048	36.3539	34.1666	49.9269	45.1862	43.6964	42.5366	31.4323	34.7234	29.2992	26.2636	6	36410544	36458920	protein_coding
ENSG00000112081	3733.22	-1.70447	3.74774e-05	0.000237117	SRSF3	267.63	214.898	193.78	192.544	200.534	170.291	181.572	169.795	165.394	107.042	107.915	108.6	109.955	125.266	111.612	110.469	111.974	6	36562145	36571209	protein_coding
ENSG00000112096	54364.1	-2.75321	1.48259e-07	7.19524e-06	SOD2	3804.05	3089.25	8699.02	5364.62	5815.36	754.935	2854.11	2002.53	2483.29	304.259	1016.35	1710.58	2097.44	6442.13	8176.33	6758.37	7002.99	6	160100096	160183561	protein_coding
ENSG00000112110	255.793	1.40168	0.000805142	0.00341104	MRPL18	13.7977	31.368	22.5516	24.9807	25.3344	44.7318	36.5044	36.8629	38.1619	53.0122	48.5741	50.9104	52.6726	34.9849	36.1086	32.7974	32.6487	6	160210844	160219468	processed_transcript
ENSG00000112137	1226.16	-1.80178	0.000856047	0.033376	PHACTR1	149.236	55.5511	59.7097	59.3873	58.449	16.5168	20.9004	21.3923	26.382	36.8357	53.4001	38.8765	40.2392	15.3301	30.6284	17.5271	17.4529	6	12717893	13288645	protein_coding
ENSG00000112149	6132.32	-2.39556	3.89128e-07	1.60684e-05	CD83	340.188	282.135	366.957	314.166	327.121	105.588	104.242	118.081	116.854	118.378	81.8765	107.679	104.803	362.533	301.484	299.071	283.846	6	14117872	14137149	protein_coding
ENSG00000112182	985.725	-2.22266	0.00164697	0.0140396	BACH2	16.9524	11.1034	12.8129	11.0022	12.1966	5.14309	6.82886	5.49371	5.85241	0.50027	1.11505	0.493175	0.605367	0.310977	0.528192	0.417777	0.605587	6	90636248	91006627	protein_coding
ENSG00000112208	47.2801	-1.00977	0.034439	1	BAG2	3.33372	4.03845	3.14546	2.62903	3.10259	3.12852	3.44467	2.54592	2.64303	4.44016	3.74363	2.28946	2.29703	1.66541	1.9054	1.19277	1.63104	6	57037124	57049735	protein_coding
ENSG00000112245	1991.38	-1.71776	0.00039012	0.00454082	PTP4A1	52.7844	29.0934	31.0215	30.0829	28.4027	25.9852	28.5403	28.9859	29.1998	34.9185	34.4136	41.2029	42.3471	64.1643	58.6779	49.835	48.7738	6	64231666	64293492	processed_transcript
ENSG00000112249	527.206	1.37358	0.00095366	0.00915134	ASCC3	4.61759	9.53296	7.93643	10.0635	8.67263	12.9716	12.0919	11.6414	10.9843	10.4697	9.05341	12.146	12.6561	9.70407	8.3371	10.6509	11.0658	6	100956070	101329248	protein_coding
ENSG00000112294	142.452	2.39866	9.27863e-06	6.89962e-05	ALDH5A1	0.754905	2.28525	1.81329	2.27162	1.9568	3.01426	3.97271	2.94534	2.73806	5.95858	2.10045	3.65253	3.36742	3.05342	1.36831	2.50496	2.12795	6	24495080	24537435	protein_coding
ENSG00000112297	2224.45	-1.59321	0.000287901	0.0166942	AIM1	56.5719	20.7312	18.666	18.8396	18.5892	21.4919	15.5937	15.5152	15.224	30.6945	22.5473	32.0129	32.6569	25.8218	27.7432	28.3815	27.4192	6	106959730	107018326	protein_coding
ENSG00000112299	143.36	3.57218	0.00132473	0.0072181	VNN1	2.58852	0.702481	0.634486	1.02173	0.857312	5.0251	11.6127	10.606	11.5078	9.91812	17.3039	14.4823	13.7389	8.83603	15.122	9.14361	9.00087	6	133002729	133035188	protein_coding
ENSG00000112303	369.433	2.69197	0.00969715	0.036664	VNN2	18.1276	7.44348	7.51412	7.85021	7.65898	36.7216	72.9629	59.3371	57.1602	41.6141	54.6971	52.4218	57.4099	28.702	43.4117	32.7528	34.169	6	133065009	133084598	nonsense_mediated_decay
ENSG00000112304	753.565	2.83523	4.47115e-10	9.86943e-09	ACOT13	8.12299	13.1784	8.84477	11.3127	10.565	57.4579	32.7697	38.0184	34.3574	217.203	208.644	190.284	199.941	107.263	121.206	118.864	110.11	6	24667263	24705293	protein_coding
ENSG00000112306	8154.82	-1.84734	1.20784e-05	8.66695e-05	RPS12	2276.25	1882.66	1848.19	1788.33	1799.89	1546.71	1984.69	1610.43	1595.54	875.609	918.84	805.279	776.262	719.617	686.081	630.72	593.463	6	133135580	133138703	protein_coding
ENSG00000112312	73.648	1.36407	0.00279723	0.0105205	GMNN	3.14844	4.40632	4.30322	4.47457	3.90006	6.84108	6.45346	6.647	6.22336	12.631	12.9738	9.21286	11.5544	7.40441	5.95888	8.12294	9.57104	6	24775159	24786327	protein_coding
ENSG00000112335	1573.36	1.84271	1.1734e-05	8.45591e-05	SNX3	40.5405	45.0059	32.2585	41.3385	38.1383	97.1312	80.7897	84.4855	80.6967	204.39	172.505	179.781	182.963	151.025	147.427	144.793	146.592	6	108532426	108582464	protein_coding
ENSG00000112367	287.03	2.39996	3.95476e-08	2.42e-06	FIG4	2.59929	6.80767	4.80509	6.01662	4.97786	22.9668	12.3543	16.2159	14.458	49.6679	37.6427	45.6397	45.5174	20.9542	15.4518	21.399	21.2116	6	110012499	110146631	protein_coding
ENSG00000112378	90.1936	-2.31746	7.85746e-05	0.00128341	PERP	6.5743	3.14767	3.68341	3.00182	3.48341	2.0328	2.82474	2.48225	2.32691	1.44632	0.749229	1.06431	0.877088	2.96894	1.5956	2.15535	2.11969	6	138411923	138428648	protein_coding
ENSG00000112394	331.31	-3.79699	0.000504659	0.00555256	SLC16A10	18.9753	22.05	4.44419	17.1153	13.0156	1.75177	5.68909	3.31534	4.54769	9.4969	3.42372	4.04259	2.28054	6.33044	4.93931	2.28749	2.53463	6	111408781	111545145	protein_coding
ENSG00000112406	1626.25	-2.06641	1.03226e-06	9.90287e-06	HECA	36.7259	24.6627	21.0079	22.1979	21.6493	26.2328	29.3167	25.966	25.7165	12.7371	13.0202	10.2389	10.1221	9.42125	8.71385	9.4207	10.6134	6	139456249	139501939	protein_coding
ENSG00000112419	801.199	1.38164	0.0008839	0.0316485	PHACTR2	6.898	23.9516	22.5599	25.5243	22.9186	14.5779	9.50634	11.8362	10.1488	9.02532	9.72283	12.2565	11.7164	21.6346	22.6651	22.7577	24.2736	6	143857982	144152322	protein_coding
ENSG00000112486	323.567	-2.81582	0.000551247	0.00595201	CCR6	15.0148	5.28798	5.49072	5.82736	6.15218	3.31078	4.56195	3.29764	3.8624	0.17903	0.378442	0.38372	0.451534	0.0212375	0.228368	0.246721	0.429328	6	167525295	167553184	protein_coding
ENSG00000112511	1393.68	-1.73827	4.10538e-05	0.000768689	PHF1	103.534	61.1863	64.2973	60.087	64.0048	46.4417	68.1016	57.3895	63.3248	20.8082	26.44	30.2087	26.87	19.132	23.4142	24.8023	24.841	6	33378176	33384230	protein_coding
ENSG00000112514	394.972	1.46661	0.000462478	0.00300701	CUTA	32.0579	33.9349	32.1325	34.6514	31.9593	49.2515	48.5337	42.3908	41.0652	94.6919	81.9815	86.5871	84.1455	62.1675	52.5935	62.4804	57.2714	6	33384219	33386094	retained_intron
ENSG00000112561	279.502	1.63542	0.000133217	0.000768573	TFEB	5.46022	10.7908	8.78159	9.21537	10.0455	16.7192	11.3204	12.083	11.9602	21.3984	26.1857	27.611	25.4456	11.3615	8.29377	11.7387	8.56275	6	41651716	41703997	protein_coding
ENSG00000112576	647.313	1.38412	0.000645865	0.00676256	CCND3	17.9377	34.4788	39.0318	35.5523	37.123	70.2829	72.8242	83.0081	87.7811	46.5687	34.2657	54.4383	53.3798	58.901	47.1189	58.3451	57.1329	6	41902671	42018095	protein_coding
ENSG00000112658	778.964	-1.61949	9.62324e-05	0.000539557	SRF	30.7787	37.1139	29.0579	33.0357	33.0447	22.7571	26.4478	24.142	28.2954	12.6866	14.6937	17.3276	14.8325	23.0064	22.738	26.9973	25.3707	6	43139037	43149243	protein_coding
ENSG00000112667	71.8252	1.94862	0.000590356	0.0245474	C6orf108	4.61245	19.5639	21.879	23.0319	23.7463	29.3813	22.0037	16.5541	19.5865	47.5989	37.5807	46.8932	48.9767	37.9889	28.4368	42.175	31.6253	6	43193367	43197222	protein_coding
ENSG00000112699	44.6151	2.17331	1.15106e-05	8.31276e-05	GMDS	0.928374	1.89078	1.69978	1.82825	1.89465	3.92682	4.26859	3.7378	3.2834	5.8436	6.07209	5.49326	5.86895	3.35777	3.16849	4.5208	4.36591	6	1624041	2245926	processed_transcript
ENSG00000112715	5006.15	-2.31918	0.00132444	0.0413289	VEGFA	224.716	73.3894	52.3092	66.0028	61.8373	34.336	48.4863	43.8877	44.675	12.4609	12.8588	20.0615	17.7586	11.5906	10.7438	11.2936	11.3378	6	43737921	43754224	retained_intron
ENSG00000112759	289.407	2.59437	0.000292248	0.00142212	SLC29A1	3.08184	2.89866	2.97519	2.59152	3.32807	4.56079	3.07059	3.54463	3.43733	27.7259	48.1226	28.196	31.5952	8.61444	10.5092	10.9293	10.6928	6	44187242	44201888	protein_coding
ENSG00000112763	760.303	-1.53171	0.000223152	0.00112873	BTN2A1	35.4992	47.6292	41.7912	44.7013	45.9483	45.234	53.3264	50.008	54.0651	18.7271	21.245	22.2705	24.3443	29.7441	29.8505	30.2403	30.8701	6	26458150	26476849	nonsense_mediated_decay
ENSG00000112773	419.277	1.79807	1.94736e-05	0.000132009	FAM46A	2.70074	2.50018	1.7145	2.12063	1.96304	6.34127	4.6516	4.56043	4.89759	13.2061	10.8382	9.13296	9.00931	21.4429	18.3177	20.0507	20.6044	6	82201156	82462491	protein_coding
ENSG00000112787	270.468	-1.55292	0.000323751	0.00155382	FBRSL1	14.8773	14.5327	13.075	10.5439	13.3398	11.5219	11.9916	10.8906	11.9176	8.22191	7.98993	7.64792	6.81308	5.02281	4.36846	5.3115	3.91572	12	133066137	133161774	protein_coding
ENSG00000112799	105.388	-3.06366	5.72828e-11	2.39156e-07	LY86	20.0082	3.38183	2.64879	3.49217	3.02083	18.62	8.65639	7.15844	7.6745	138.375	159.736	70.8815	69.3296	93.278	103.865	56.4987	47.3538	6	6588341	6655216	protein_coding
ENSG00000112851	3675.8	-1.37648	0.0006852	0.00707789	ERBB2IP	79.8091	65.0269	81.5642	70.8747	69.7605	45.4704	47.6614	47.4387	46.7503	31.4448	37.6411	31.1203	33.4	28.9347	35.3276	30.1516	33.0539	5	65222303	65378377	protein_coding
ENSG00000112874	71.5913	4.44451	9.1359e-16	7.30785e-14	NUDT12	0.158639	0.633811	0.629262	0.77086	0.796267	2.04435	1.38854	1.82438	1.4609	5.93495	5.00293	4.25888	4.17719	3.50146	2.32751	2.71679	2.81769	5	102884556	102898494	protein_coding
ENSG00000112941	572.072	-1.70482	5.27866e-05	0.00031965	PAPD7	22.4492	21.6726	19.0416	19.6726	18.6931	19.3489	17.4455	19.1082	17.5825	9.26725	9.57548	8.91435	8.88438	19.2569	16.323	21.5924	21.4612	5	6714718	6757161	protein_coding
ENSG00000112992	891.241	2.13525	4.43073e-07	4.65754e-06	NNT	6.96488	9.8741	8.74584	9.90623	9.36731	16.1445	13.5892	12.8329	12.6738	39.3211	29.6286	33.7793	33.6613	24.0345	19.7071	24.0054	23.0208	5	43602795	43707507	protein_coding
ENSG00000113070	1928.37	-4.85987	4.73134e-05	0.000291445	HBEGF	123.526	131.632	41.7996	112.535	99.8517	85.1382	91.3798	146.443	143.399	6.37015	6.36813	14.7984	17.6116	8.05885	9.73184	6.74428	6.49009	5	139712428	139726216	protein_coding
ENSG00000113088	82.9417	-3.1387	1.72394e-09	3.31336e-08	GZMK	8.50735	17.4712	19.9505	17.9357	18.4069	31.1625	44.1937	32.8718	30.8667	1.3596	4.61832	4.28228	4.66585	0.777879	1.66772	2.7543	3.26325	5	54320081	54330398	protein_coding
ENSG00000113108	625.868	-2.17283	5.96333e-06	0.0013619	APBB3	62.6202	18.9875	15.7747	15.6107	17.3297	30.7279	30.5353	34.4345	34.3791	11.5367	14.1926	8.52251	7.98697	6.40704	12.8851	6.69767	6.41931	5	139937853	139973337	retained_intron
ENSG00000113140	155.937	-2.46044	0.00297435	0.0219266	SPARC	11.2592	3.81865	4.6756	5.66008	5.60865	3.99542	1.78236	1.67769	1.45683	325.581	146.778	226.803	176.238	203.451	112.498	149.338	108.179	5	151040657	151066726	protein_coding
ENSG00000113240	894.461	-2.35338	3.77714e-08	5.23502e-07	CLK4	53.581	49.7505	48.7026	48.2807	47.0791	45.1973	50.9717	45.9957	42.8516	14.6836	13.5136	13.3483	13.4514	11.8155	10.6569	13.3676	13.3397	5	178029665	178057616	retained_intron
ENSG00000113263	1519.45	-4.9596	2.3837e-18	3.10399e-16	ITK	57.043	56.2989	76.4695	61.3346	62.5799	51.5104	81.2519	59.24	58.2251	2.34352	6.2679	6.25823	7.04756	1.82732	3.15585	3.96233	7.05703	5	156569944	156682201	protein_coding
ENSG00000113269	2903.41	2.38076	2.2766e-08	3.36048e-07	RNF130	39.1081	44.8885	25.603	35.6312	33.7302	129.169	65.1852	81.5704	76.4354	275.286	309.304	238.917	253.648	176.204	214.622	185.149	182.739	5	179345911	179499118	protein_coding
ENSG00000113273	506.204	2.52718	4.88773e-09	4.14818e-07	ARSB	2.97528	5.29543	5.18474	5.48796	5.09071	21.9182	13.17	15.5464	15.0037	24.544	27.5079	26.9456	27.3641	23.0842	25.5301	25.5275	25.189	5	78073032	78281910	protein_coding
ENSG00000113368	493.152	-2.23609	1.77647e-07	2.08243e-06	LMNB1	53.9247	35.3439	29.0812	27.0172	27.5954	25.3742	30.705	24.9326	25.9637	9.44104	8.42575	22.3526	26.3513	22.0709	18.0665	23.6518	24.031	5	126112315	126172712	processed_transcript
ENSG00000113387	2106.32	-1.5663	0.000137896	0.000741005	SUB1	268.553	241.94	187.519	212.098	203.384	196.005	180.841	180.967	167.666	120.086	127.304	132.77	153.501	166.426	148.788	182.132	210.947	5	32531739	32604185	protein_coding
ENSG00000113448	1750.89	-2.04007	1.65913e-06	0.00055415	PDE4D	40.0827	13.5694	14.6295	12.7641	13.5282	9.20575	15.0773	10.0137	10.5587	1.40042	2.25801	1.42593	1.46387	1.38769	1.19826	1.5911	1.89183	5	58264865	59817947	protein_coding
ENSG00000113504	974.607	-1.85953	0.000545177	0.00590224	SLC12A7	26.8799	22.4984	67.8	31.0393	34.2886	11.6632	9.20635	9.68879	10.7332	20.3227	23.5909	20.5833	20.5922	10.958	12.0873	14.1463	13.5569	5	1050499	1112150	protein_coding
ENSG00000113522	439.012	1.55425	0.000243086	0.00121601	RAD50	3.66735	7.46713	7.14893	7.20617	6.95344	11.4057	10.1837	9.18779	10.2778	14.1966	12.8156	14.1152	14.854	5.58472	5.60462	7.04959	7.66852	5	131891711	131980313	protein_coding
ENSG00000113532	553.557	-1.34968	0.00120167	0.0412072	ST8SIA4	23.6089	10.1041	11.3534	9.59312	10.2746	12.4345	8.93651	9.4813	8.87116	7.35128	9.22345	5.60597	5.45275	21.8764	21.9752	17.875	18.6146	5	100145357	100238970	protein_coding
ENSG00000113580	5043.79	-1.82587	1.1145e-05	0.000261064	NR3C1	132.955	108.799	141.311	112.251	115.542	54.1904	76.6687	73.083	73.9694	24.8347	30.8368	31.7672	32.6505	46.3198	62.6682	49.4282	51.7239	5	142657496	142815077	protein_coding
ENSG00000113583	853.143	0.829463	0.0432093	1	C5orf15	18.4264	31.0653	22.9603	28.6007	28.1087	37.7225	40.6356	38.4426	37.5577	33.2476	37.5314	53.6382	58.3974	76.3512	71.9892	102.374	111.665	5	133291201	133304478	protein_coding
ENSG00000113593	511.81	-1.32362	0.00159744	0.00615934	PPWD1	39.2446	34.7182	29.1714	30.8583	29.7316	39.4631	42.7742	37.5996	37.0888	19.7895	21.7254	18.573	19.5475	12.0766	14.5355	13.6204	15.1708	5	64859063	64883376	retained_intron
ENSG00000113615	1407.39	-1.79496	1.68768e-05	0.000366491	SEC24A	29.2892	19.3197	25.1074	21.8338	23.6563	13.3831	15.0047	14.9171	14.8414	11.6562	9.97288	11.8361	12.1691	16.3056	13.2545	16.4964	17.6826	5	133984479	134063513	protein_coding
ENSG00000113648	4382.5	1.41153	0.000569446	0.0035784	H2AFY	141.113	111.177	62.2807	88.7257	84.914	297.453	170.627	211.48	198.649	383.437	462.442	285.729	292.838	194.761	231.52	170.014	159.836	5	134669590	134735604	protein_coding
ENSG00000113657	778.74	-1.7262	0.003429	0.0165271	DPYSL3	14.1349	41.0266	75.6547	53.8548	50.5812	21.2149	28.6459	29.3907	31.5515	22.3733	12.5747	15.0671	11.6683	65.8485	38.1972	35.7955	27.2266	5	146770374	146889619	protein_coding
ENSG00000113712	2699.54	-1.42541	0.000480014	0.00534841	CSNK1A1	184.468	138.713	118.063	128.394	122.176	88.1516	80.3146	84.22	81.6549	74.5046	71.1211	68.6114	68.42	68.9348	63.5182	64.5865	65.6207	5	148871760	148931007	protein_coding
ENSG00000113732	2653.77	1.60842	0.000106567	0.000590212	ATP6V0E1	92.1769	175.159	154.944	161.028	158.194	223.084	185.875	199.652	188.383	410.795	392.293	394.116	410.27	302.031	295.384	311.784	314.75	5	172410760	172462448	protein_coding
ENSG00000113810	969.064	-1.38329	0.000732146	0.00746241	SMC4	32.6885	24.5188	17.9944	19.6413	18.3179	17.7574	18.1193	16.8233	17.8687	16.662	13.0791	16.0248	16.2309	13.2066	9.72611	18.7201	21.9897	3	160117062	160152750	protein_coding
ENSG00000113811	1508.47	-1.33619	0.00136219	0.0441845	RP11-884K10.5	236.405	124.82	144.83	134.649	133.969	113.734	146.731	133.218	131.836	65.4882	74.2202	78.6951	82.8907	105.486	103.796	99.8589	112.026	3	53918437	53926015	protein_coding
ENSG00000113845	456.201	1.68247	6.06122e-05	0.000359394	TIMMDC1	11.611	22.727	18.1377	19.815	19.2028	45.48	37.6092	40.2889	36.8865	57.0949	57.6599	60.3386	61.4626	44.2854	38.282	47.1095	47.8172	3	119217379	119243937	protein_coding
ENSG00000113916	1873.55	-1.42604	0.000487501	0.00341535	BCL6	39.307	84.4179	95.1306	97.9521	100.181	126.127	105.245	137.505	134.341	39.0439	45.0394	43.7734	42.208	61.1836	64.0633	49.6435	47.0097	3	187439165	187463515	protein_coding
ENSG00000114013	1435.41	-1.46433	0.000297443	0.015823	CD86	67.0641	51.0424	13.3241	32.0747	26.9681	92.4584	37.4011	61.8173	52.0035	99.0699	84.2931	79.1664	77.301	92.0864	60.6862	79.7294	71.2717	3	121774213	121839983	protein_coding
ENSG00000114021	212.66	1.497	0.000388549	0.00182314	NIT2	7.41264	11.7499	10.8117	10.394	11.7333	20.7864	20.5697	19.8805	19.0861	31.4351	29.0062	32.0823	33.9128	26.6276	22.9187	25.9255	26.29	3	100053545	100074449	protein_coding
ENSG00000114023	388.613	1.60386	0.000163577	0.000861641	FAM162A	15.165	12.0365	11.9561	9.28788	13.1958	22.2885	19.0678	17.001	13.7315	75.9859	36.3061	45.3677	43.248	52.4747	22.5152	29.484	26.7124	3	122103023	122131181	protein_coding
ENSG00000114026	88.7235	1.77094	7.15312e-05	0.00682612	OGG1	2.15751	8.98083	4.97703	6.66524	7.2268	16.9086	12.6916	14.2327	14.4362	12.0688	13.7475	11.7361	11.8752	4.09002	4.97545	5.45303	4.36975	3	9791628	9829903	protein_coding
ENSG00000114054	325.682	2.30492	1.18799e-07	1.46734e-06	PCCB	4.40041	5.00194	4.97785	4.26848	4.87787	10.8087	9.46484	8.37729	8.02468	35.1382	29.3059	33.5277	33.3984	24.9226	18.1931	23.296	22.0529	3	135969148	136056738	protein_coding
ENSG00000114107	76.9269	2.49258	0.00106927	0.00607985	CEP70	2.39611	1.68875	2.43032	2.05168	1.92627	2.19551	3.16469	2.4996	2.25798	8.76891	2.43709	3.75641	2.84447	5.23693	1.74144	2.31724	1.92348	3	138213186	138313380	protein_coding
ENSG00000114115	22.1123	7.67974	8.36495e-08	1.06612e-06	RBP1	0.0446908	0.0188709	0.0164535	0.0412095	0.139755	0.0630334	0.0857344	0.302069	0.28846	6.69924	7.76433	2.66729	1.98385	6.00286	5.81357	3.09875	2.41727	3	139236276	139258671	retained_intron
ENSG00000114126	402.647	-1.59224	0.000148294	0.000790556	TFDP2	11.876	6.22537	5.85142	5.87624	5.33795	6.66491	9.6505	6.4831	6.67203	5.35795	5.30722	5.04038	4.73161	3.00944	3.3816	3.52193	3.57573	3	141663277	141868386	protein_coding
ENSG00000114127	1292.19	-1.5814	0.0049417	0.016103	XRN1	25.5683	28.8475	23.2929	26.6981	24.839	19.3647	24.0968	21.2049	23.5361	10.4039	13.9587	17.9038	20.0557	56.9162	66.0804	76.5843	89.2203	3	142025449	142166904	protein_coding
ENSG00000114166	1012.65	-1.58744	0.000111276	0.00902095	KAT2B	28.4544	12.654	10.5219	12.0954	11.0342	14.1182	14.0651	13.9932	13.6123	9.72893	9.6442	10.0978	10.4632	12.6672	15.9959	14.8611	16.5452	3	20081515	20195896	protein_coding
ENSG00000114251	185.621	3.38622	0.000445955	0.00503795	WNT5A	0.376419	1.60708	4.30739	2.14697	2.37602	8.49851	27.0955	17.6457	20.9957	0.725633	2.19503	1.9799	2.37004	6.2645	14.4109	8.1314	8.75244	3	55499743	55523973	protein_coding
ENSG00000114268	448.458	-2.09874	8.59612e-07	0.000387987	PFKFB4	27.0694	6.6155	2.30549	4.3032	3.24284	25.2795	12.2655	17.8228	16.2613	13.6301	12.6197	12.2712	12.8428	3.79505	4.224	3.72173	3.99514	3	48555117	48599448	protein_coding
ENSG00000114315	118.146	-7.76567	0.00897223	0.0267131	HES1	12.4723	9.05661	10.4897	9.16661	10.636	0.225487	1.30248	0.652133	0.795759	0.117247	0.0160187	0.090485	0.100355	1.23065	1.45041	0.731917	0.371483	3	193853934	193856521	protein_coding
ENSG00000114346	137.81	3.77023	8.35807e-15	5.54936e-13	ECT2	0.515026	1.5345	0.930682	1.80917	1.27756	3.56219	2.86359	2.93763	2.38976	10.0766	8.20168	8.17513	7.66207	6.01438	4.71103	7.73366	8.71893	3	172468472	172539264	protein_coding
ENSG00000114391	5956.57	-1.42533	0.000498677	0.00550467	RPL24	1567.56	1369.47	1242.47	1282.74	1268.5	952.726	1100.65	922.842	901.554	584.24	560.486	555.393	552.829	465.6	446.334	430.563	435.05	3	101399935	101405626	retained_intron
ENSG00000114395	190.429	1.40799	0.000879451	0.0100502	CYB561D2	8.44586	11.256	8.95836	10.7193	11.3127	28.4171	26.6625	28.2402	29.6517	27.7019	27.4578	31.3458	29.5528	16.7472	20.1791	18.2786	17.4718	3	50388126	50395891	protein_coding
ENSG00000114405	44.1839	1.75278	0.000317992	0.00153011	C3orf14	2.78395	3.78191	2.31804	2.96674	3.43844	7.66845	6.87749	7.11	7.65114	15.8993	12.8433	14.4858	17.103	13.6914	15.4472	15.7959	19.3445	3	62304648	62321888	protein_coding
ENSG00000114423	940.768	-1.41438	0.000563533	0.00715569	CBLB	26.5589	28.3142	26.6597	25.3937	25.9541	17.5529	19.7984	15.032	15.6637	15.8042	14.426	15.3063	14.6138	4.87898	6.78127	7.53371	8.61003	3	105374305	105588396	protein_coding
ENSG00000114446	156.332	-2.06046	3.48973e-06	2.94108e-05	IFT57	12.6455	15.5033	17.2951	15.0714	15.277	8.9019	12.7456	10.4455	9.97462	2.94662	5.63511	3.9145	3.98244	3.35171	4.34717	3.81974	3.99535	3	107879659	107941417	protein_coding
ENSG00000114450	491.583	2.11286	0.00052861	0.00237486	GNB4	4.37693	10.4862	6.81544	8.81356	8.60769	19.1659	14.4164	15.9342	15.7977	30.6633	31.5002	28.5126	31.3247	66.5988	70.033	70.4224	77.9161	3	179116990	179169378	protein_coding
ENSG00000114473	103.615	1.42628	0.00162917	0.00662345	IQCG	2.25239	2.87055	2.73084	3.02252	2.94948	4.58744	5.85377	4.77536	4.91427	7.91294	9.06534	8.30436	9.17603	4.09913	5.45062	6.21612	7.2093	3	197615946	197687013	protein_coding
ENSG00000114480	423.653	1.37308	0.000987341	0.0109958	GBE1	7.64654	9.93748	7.92054	9.34704	8.75753	25.8912	28.697	27.6268	25.7702	44.9313	36.8056	30.8529	27.797	41.302	31.3129	29.6134	28.5416	3	81538850	81811312	protein_coding
ENSG00000114541	182.769	-1.81817	0.00134379	0.0440025	FRMD4B	6.81165	3.41626	3.94468	4.11017	4.0341	5.81104	3.07675	3.20872	3.41893	36.6028	27.5137	25.6383	24.9437	19.376	14.0271	15.5626	11.4842	3	69219141	69591734	protein_coding
ENSG00000114554	387.63	1.92785	0.000329758	0.0169443	PLXNA1	2.72535	6.82726	8.0445	7.82158	8.07255	10.6295	7.77802	9.34679	10.1606	20.2208	32.2006	25.0191	23.358	20.3109	20.2925	17.3219	14.6424	3	126707437	126756235	protein_coding
ENSG00000114573	4596.43	1.59589	0.000128058	0.000692793	ATP6V1A	42.2178	66.1375	50.2476	61.3885	60.0049	72.8743	43.6761	51.9566	46.2882	190.724	147.578	206.166	205.937	123.429	113.886	155.675	156.97	3	113465866	113530903	protein_coding
ENSG00000114735	133.65	1.83426	2.37682e-05	0.00339255	HEMK1	1.36676	5.07285	3.88824	4.10743	4.26588	8.88785	8.45983	8.31536	8.74582	9.853	10.3628	10.2865	9.97172	3.71168	4.05989	4.81701	4.61777	3	50606583	50622366	protein_coding
ENSG00000114737	362.866	1.92399	0.000435212	0.00582311	CISH	4.69528	12.2549	9.01	12.8917	12.1506	17.2617	17.858	29.9104	30.9835	4.86729	10.209	20.7414	22.6129	5.82377	6.1157	7.75968	8.14982	3	50643921	50649262	retained_intron
ENSG00000114742	810.581	-1.5465	0.000214671	0.00109241	WDR48	28.995	32.3701	32.7649	30.0709	31.5089	26.8242	33.3238	27.4718	28.5027	14.7448	14.1748	13.989	14.5494	12.1726	12.8619	14.2969	15.3294	3	39093489	39138155	protein_coding
ENSG00000114745	377.811	1.46886	0.000470623	0.00213778	GORASP1	8.38285	16.5609	10.8048	14.0038	15.4511	30.0865	26.9077	27.366	29.0762	30.6152	30.9654	31.4255	31.5931	26.716	29.0315	29.307	28.6456	3	39138150	39149854	retained_intron
ENSG00000114770	811.077	3.29525	4.51042e-06	3.6655e-05	ABCC5	2.73349	5.92517	4.5513	5.21107	5.24897	12.9656	11.5454	12.0264	11.7014	41.2736	60.3325	17.4218	17.4584	8.19625	11.4511	6.59285	6.1534	3	183637722	183735803	protein_coding
ENSG00000114784	1403.34	-1.92669	0.00118049	0.0107944	EIF1B	194.769	133.822	284.318	195.403	209.448	87.7642	103.699	100.544	100.288	86.0277	79.4221	90.7812	95.3325	192.437	124.441	141.119	145.46	3	40351175	40353915	protein_coding
ENSG00000114812	53.2553	-3.52866	2.51156e-10	1.00246e-08	VIPR1	2.65963	6.18926	4.84236	5.16496	4.88628	4.5912	4.47823	4.1065	4.11005	0.3876	0.836426	0.437167	0.397865	0.317225	0.349814	0.373574	0.352494	3	42530791	42579059	protein_coding
ENSG00000114857	2243.24	-1.69325	4.38988e-05	0.000273014	NKTR	53.2341	50.0523	45.4354	49.9104	45.8961	46.0789	52.0839	48.09	47.3599	20.4741	22.1121	16.7624	16.3612	14.0373	14.503	13.5334	14.8001	3	42642106	42690227	protein_coding
ENSG00000114861	862.799	-1.60181	0.000127244	0.00187524	FOXP1	29.3507	25.1555	29.9891	24.667	25.3705	14.7872	23.1688	16.3959	18.203	4.12498	6.67023	3.69603	3.96862	5.45023	5.06931	4.31415	4.56978	3	71003844	71633140	protein_coding
ENSG00000114933	566.316	-1.57529	0.000171479	0.000896513	INO80D	5.1441	4.82019	4.70565	4.91395	4.49742	4.6361	5.07562	5.12776	4.90392	2.30042	2.26885	2.59261	2.7795	3.24592	3.03077	3.29639	3.94177	2	206858445	206951027	protein_coding
ENSG00000114942	4254.83	-1.37075	0.000905749	0.00401522	EEF1B2	670.931	694.09	648.378	680.351	672.624	537.279	607.093	503.072	485.63	407.742	331.325	353.142	339.838	321.325	250.186	272.3	264.404	2	207024309	207027652	protein_coding
ENSG00000114988	157.078	1.35771	0.00147894	0.0128951	LMAN2L	3.07145	7.29894	5.00462	4.83183	4.79808	12.8313	11.0861	12.6446	12.8462	16.2361	16.0886	17.3509	17.7279	7.60771	6.69462	9.65034	10.0494	2	97371666	97405801	protein_coding
ENSG00000114999	669.785	1.57532	0.000171611	0.00089686	TTL	7.86168	12.4847	11.0575	12.7406	11.655	16.4537	12.5886	14.2188	14.1614	25.277	24.8304	23.549	24.0567	22.3974	18.1699	20.3338	19.2627	2	113239731	113290227	protein_coding
ENSG00000115008	7286.05	-8.53429	8.37057e-06	6.31099e-05	IL1A	491.649	618.29	2205.45	1371.17	1588.9	186.453	641.497	606.771	674.345	2.17668	3.73895	5.26014	5.4514	142.965	149.261	48.614	58.3129	2	113531492	113542167	protein_coding
ENSG00000115009	8391.42	-10.2863	7.07174e-15	4.80936e-13	CCL20	1833.14	1484.5	4098.69	2710.45	3104.24	546.93	2778.74	1675.58	1954.89	2.27428	5.72354	10.5461	16.698	726.298	273.984	275.079	277.229	2	228678558	228682272	protein_coding
ENSG00000115020	2151.71	-1.39149	0.000681001	0.00295517	PIKFYVE	26.4247	31.0095	23.2468	29.1736	27.1574	20.3236	18.728	18.9975	18.5457	15.3127	17.759	15.5459	14.9997	13.0404	12.3701	12.0759	11.4387	2	209130991	209223475	protein_coding
ENSG00000115042	118.078	1.84494	3.66659e-05	0.000232772	FAHD2A	3.22015	4.76807	3.95197	4.0353	3.95951	7.708	6.69704	5.82618	6.8118	16.5218	14.2448	14.5153	13.4033	16.5569	10.0023	15.2669	12.0665	2	96068469	96082364	protein_coding
ENSG00000115085	604.261	-4.34913	1.93311e-12	7.36336e-11	ZAP70	47.3398	41.014	40.0964	40.743	43.6696	32.7115	42.588	36.9051	40.2359	3.01785	5.22547	4.04742	3.91145	0.776419	2.16645	1.72006	3.04239	2	98330023	98356325	protein_coding
ENSG00000115107	175.154	4.93054	3.8536e-09	6.83556e-08	STEAP3	0.26808	0.639065	0.882994	0.697266	0.722165	4.19776	2.16995	3.80452	3.51412	11.1557	11.2593	16.5184	16.5644	6.72228	11.2235	7.35276	6.01184	2	119981384	120023228	protein_coding
ENSG00000115129	196.162	3.058	3.74493e-09	6.67098e-08	TP53I3	2.43822	1.87928	1.49756	1.83216	1.7563	8.66002	5.63113	7.28779	7.35217	31.1489	17.7895	26.688	25.9633	26.4838	17.656	23.8157	20.8908	2	24300303	24308731	protein_coding
ENSG00000115137	147.319	-1.69493	0.000114514	0.000628426	DNAJC27	6.05293	5.36534	4.19095	5.63157	5.21773	4.57967	5.08019	4.75027	4.21258	2.25285	2.53687	2.37811	2.94241	2.01846	1.91733	2.11643	2.34268	2	25166505	25194963	protein_coding
ENSG00000115159	571.876	-1.33068	0.00127508	0.0418155	GPD2	16.1702	9.62656	6.37124	8.15102	7.86193	19.2346	13.2017	16.7388	14.4453	39.6042	34.8526	46.6315	47.5783	62.1072	57.6908	66.8033	59.7238	2	157291802	157470247	protein_coding
ENSG00000115165	3006.73	-2.11926	6.62409e-07	6.63911e-06	CYTIP	188.255	129.403	120.032	119.28	116.698	142.546	184.391	149.858	146.886	60.8479	75.6193	65.544	69.6125	34.2311	48.0309	41.8026	46.1297	2	158271131	158345473	protein_coding
ENSG00000115170	956.856	-1.3628	0.00465815	0.0152947	ACVR1	40.0404	72.9221	27.6251	56.655	49.7934	36.2421	25.7038	31.643	30.8143	24.908	26.7205	24.3811	25.1486	23.7856	31.3359	22.5773	25.3516	2	158592958	158732374	protein_coding
ENSG00000115204	211.373	1.92054	6.07768e-06	0.000156711	MPV17	10.8937	31.1407	25.5858	27.1776	29.318	56.9585	38.6061	48.9188	45.7778	117.907	112.777	115.923	113.447	76.9301	74.3077	74.293	72.7439	2	27532360	27548547	protein_coding
ENSG00000115232	1181.54	-1.43012	0.00050525	0.0065733	ITGA4	41.4676	29.5349	29.9442	29.3976	29.3501	24.7071	27.6252	20.8692	22.293	9.5553	9.74559	6.94452	7.28993	3.85822	3.70547	4.14958	4.56192	2	182321929	182400914	retained_intron
ENSG00000115267	747.845	1.53539	0.0473605	1	IFIH1	14.2028	19.5607	30.2178	20.4723	20.8925	18.1268	20.2168	16.5067	22.8381	13.3077	17.5534	29.5057	36.3759	276.219	291.903	318.931	359.349	2	163123589	163175213	protein_coding
ENSG00000115268	1897.33	-1.44748	0.000499783	0.00225864	RPS15	461.167	432.788	437.946	433.557	442.396	400.118	355.21	320.278	320.767	237.575	242.388	255.433	234.825	219.71	213.511	230.111	171.313	19	1438363	1440492	protein_coding
ENSG00000115271	349.426	1.82777	1.45025e-05	0.000324809	GCA	10.2278	11.0832	6.8281	10.119	9.84727	51.8234	34.2586	43.1868	42.5125	37.2802	46.1661	48.1007	52.8529	36.444	37.7891	36.0095	36.8015	2	163175350	163228105	processed_transcript
ENSG00000115286	219.772	1.60465	0.000151247	0.000857064	NDUFS7	7.40293	10.5927	10.5154	10.1397	11.6678	28.2727	20.3134	15.8657	18.7147	30.706	31.2967	37.7975	37.6463	26.1526	23.4622	32.166	26.4989	19	1383526	1395583	protein_coding
ENSG00000115295	1201.64	1.51375	0.000329191	0.00157633	CLIP4	18.6581	13.1497	13.2888	13.2076	12.7493	20.3183	16.5177	17.0987	16.272	66.8106	50.0341	46.5517	47.26	13.9973	12.9155	15.2171	15.6636	2	29320560	29412509	nonsense_mediated_decay
ENSG00000115306	3272.31	-1.8857	0.00133392	0.0437651	SPTBN1	54.7238	18.884	18.6387	18.2624	18.6879	11.3062	14.2671	10.6456	11.025	7.64536	6.25742	4.7232	4.29806	1.74757	1.26227	1.3297	1.54729	2	54683422	54896812	protein_coding
ENSG00000115318	104.117	3.10562	3.49252e-08	2.1748e-06	LOXL3	0.570858	1.38778	0.37539	1.10624	0.820823	8.77183	2.34876	4.28585	3.44284	14.4349	11.1629	10.361	9.37875	6.49891	4.95934	5.54366	4.93534	2	74759541	74782817	retained_intron
ENSG00000115325	418.781	1.83507	1.67796e-05	0.00011623	DOK1	8.87307	14.9117	8.61387	11.1625	11.615	33.108	20.0416	23.9327	21.7985	46.75	44.7856	42.8736	40.1641	16.3685	17.8254	20.1183	18.5279	2	74776153	74784681	protein_coding
ENSG00000115339	300.769	-1.69849	0.000267352	0.0162355	GALNT3	14.4079	5.35589	3.57883	3.93181	4.31646	4.52868	6.68788	4.17912	5.02001	0.912221	1.40572	0.746266	0.97191	2.26207	2.33517	3.53531	4.92328	2	166604101	166651192	protein_coding
ENSG00000115355	3730.8	1.88552	9.02729e-06	6.72165e-05	CCDC88A	18.5519	33.4497	15.5238	29.3276	26.5472	35.9372	18.9709	27.6455	24.1299	99.9272	69.5504	71.404	62.3007	57.8175	47.6238	54.8795	50.2461	2	55514978	55647057	protein_coding
ENSG00000115364	249.62	1.3557	0.00136481	0.00535032	MRPL19	4.50333	8.32212	6.25045	7.23083	7.10198	14.0595	10.3127	10.1007	8.84332	21.8729	20.6836	17.8181	17.5364	14.4237	10.9476	13.5938	11.3775	2	75873909	75917977	retained_intron
ENSG00000115415	3598.76	2.09296	0.000311504	0.0176343	STAT1	30.0012	195.006	122.382	163.196	148.634	170.289	141.326	116.066	165.592	124.775	265.077	825.899	1032.09	354.834	426.432	596.733	659.349	2	191829084	191885686	nonsense_mediated_decay
ENSG00000115419	2945.41	-1.6326	7.73323e-05	0.0012668	GLS	130.045	113.358	117.91	114.228	115.634	51.2241	74.2769	62.0314	62.3559	34.3112	34.1228	44.0424	44.3176	76.0994	57.1117	64.941	69.5953	2	191745553	191830278	protein_coding
ENSG00000115421	410.901	-1.40016	0.000852107	0.00357753	PAPOLG	10.9183	11.2412	9.79616	10.5935	10.3164	10.7915	12.3208	11.0383	10.6482	5.96321	6.61452	6.55041	5.94513	7.32804	7.20877	6.90266	7.70347	2	60983365	61029220	protein_coding
ENSG00000115425	42.4945	2.72793	1.43928e-07	1.7294e-06	PECR	0.686051	2.04431	1.67873	1.91301	1.7616	2.98401	3.37966	2.08262	2.92014	5.11102	4.66406	3.48609	3.91559	3.17697	2.6846	2.63107	2.80342	2	216861052	216947678	nonsense_mediated_decay
ENSG00000115504	79.9523	2.39367	2.05367e-07	9.50999e-06	EHBP1	1.23182	4.65428	3.23249	3.56102	3.14305	5.67976	5.98905	5.59204	5.53421	3.89069	3.36331	3.17623	3.17498	5.30255	4.70837	5.05057	5.46206	2	62900986	63273622	protein_coding
ENSG00000115520	678.927	-1.5028	0.00027733	0.0013602	COQ10B	36.8185	37.9909	35.0498	36.2472	36.2112	30.2552	32.5932	33.0975	32.8531	19.3087	18.5497	24.8806	26.5692	29.9304	26.6337	29.8593	32.8665	2	198318147	198340032	protein_coding
ENSG00000115523	2343.34	-2.19338	0.00743011	0.0433138	GNLY	404.051	245.65	306.06	246.252	280.255	142.517	201.717	160.429	166.308	4.40819	12.257	21.0465	28.7576	2.52205	5.31605	9.15346	18.4647	2	85912298	85925977	retained_intron
ENSG00000115525	596.256	1.32969	0.00207754	0.010475	ST3GAL5	27.9277	19.3136	10.9937	15.2378	15.2833	31.1038	15.459	17.4991	16.9017	50.4744	45.3438	55.0239	55.6548	37.3104	48.3429	54.5823	56.7836	2	86066267	86116137	protein_coding
ENSG00000115548	1355.08	-1.45168	0.000497854	0.00225053	KDM3A	36.8045	28.9719	25.1904	26.2399	26.231	36.799	45.3068	39.9805	38.4384	18.9431	22.7916	15.9316	16.0959	9.37285	12.3942	10.9582	11.0656	2	86667770	86719839	protein_coding
ENSG00000115594	4200.96	-4.00278	1.76739e-08	1.20361e-06	IL1R1	143.312	86.2129	167.534	78.0043	74.652	13.2954	37.7014	23.3622	25.691	22.2705	38.7923	20.2954	20.9783	57.9659	83.5444	63.7818	67.4899	2	102681004	102796334	protein_coding
ENSG00000115598	98.2584	-3.97527	2.75541e-07	1.22142e-05	IL1RL2	5.52657	3.4302	0.827211	1.81829	1.89586	0.63675	0.174379	0.268592	0.243994	0.598431	0.504038	0.342066	0.287582	0.07012	0.053615	0.150056	0.148773	2	102803433	102856462	protein_coding
ENSG00000115602	208.582	-7.81557	4.48186e-11	1.20265e-09	IL1RL1	9.74367	7.60428	17.7519	10.5669	10.8586	5.44808	8.49231	7.19812	7.39973	0.149511	0.875428	0.304632	0.325182	0.148065	0.437	0.401543	0.343621	2	102927962	102968497	protein_coding
ENSG00000115604	125.878	-4.92042	7.22984e-19	1.0724e-16	IL18R1	6.08173	7.87526	9.33145	7.74705	7.64258	5.93103	9.53692	7.09896	6.69513	0.260045	0.875012	0.82705	1.26786	1.63389	2.70798	1.59939	1.97479	2	102927989	103015218	protein_coding
ENSG00000115607	320.747	-5.83826	7.87052e-10	1.64644e-08	IL18RAP	30.3114	16.8882	17.1478	14.4002	16.7858	9.73338	16.6658	8.56359	10.821	0.541274	1.03239	2.51211	2.85694	1.44708	1.77616	3.83224	4.7393	2	103035149	103069025	protein_coding
ENSG00000115648	45.0074	-1.62343	0.0268792	1	MLPH	0.242975	0.297191	0.316547	0.271076	0.264884	0.306538	0.276363	0.393519	0.308843	3.87205	2.55497	1.85044	2.06446	1.84328	1.73142	1.10337	0.987515	2	238394071	238463961	protein_coding
ENSG00000115652	1110.9	0.786918	0.0436483	1	UXS1	37.5154	51.9715	77.4813	71.7449	73.866	91.1196	69.3359	80.4411	77.006	57.4225	47.6761	72.9248	71.752	112.623	84.7321	97.5178	87.5399	2	106709759	106810795	protein_coding
ENSG00000115687	649.194	-3.85851	1.1389e-08	1.793e-07	PASK	59.1977	49.8002	51.9918	49.7986	47.4324	56.7728	78.4209	56.813	57.0718	3.60207	6.88245	4.80883	3.89728	1.35171	3.92836	1.49444	1.79028	2	242045514	242089679	protein_coding
ENSG00000115738	1673.32	-1.42768	0.000637799	0.00427738	ID2	148.26	170.86	356.989	240.709	269.663	218.282	161.096	185.952	187.822	169.769	130.087	108.251	104.726	135.012	142.531	108.541	90.0616	2	8818975	8824583	protein_coding
ENSG00000115756	959.452	1.33854	0.00130959	0.00516759	HPCAL1	21.3215	65.0077	18.0741	42.1362	37.2453	59.8425	36.9858	56.3785	58.5899	91.0653	62.344	68.8985	59.9275	50.906	35.0506	37.5568	26.1436	2	10443015	10567743	protein_coding
ENSG00000115828	700.935	1.82257	0.00155144	0.013389	QPCT	14.9209	9.90531	10.29	10.7555	10.6294	89.4532	45.3661	89.2685	74.461	38.063	42.2059	101.792	104.699	35.2891	42.1641	87.4693	90.0644	2	37571717	37600465	protein_coding
ENSG00000115841	78.6115	3.31794	5.08173e-11	1.33588e-09	FAM82A1	0.837707	1.92074	1.46339	1.26438	1.52941	4.6658	3.10578	4.19027	3.38663	12.6981	8.48641	11.0355	10.2076	4.99729	4.75365	6.35976	6.49478	2	38150330	38294285	protein_coding
ENSG00000115875	3276.46	-1.40883	0.000611736	0.00269829	SRSF7	252.264	226.79	208.894	212.519	211.621	209.074	194.873	183.809	184.423	151.69	130.643	128.814	132.791	117.216	92.2698	93.2622	90.5342	2	38970741	38978636	protein_coding
ENSG00000115884	76.3998	6.30154	1.07114e-08	1.70712e-07	SDC1	0.103562	0.0516006	0.0634579	0.0418921	0.0573289	0.384488	0.0886208	0.180051	0.140881	5.49791	2.63895	3.54466	2.64899	2.45659	1.02293	1.49443	1.08191	2	20400558	20425194	protein_coding
ENSG00000115956	10561.6	-1.88705	7.9502e-05	0.00129605	PLEK	468.626	266.065	383.736	350.171	354.62	210.278	214.598	267.579	261.625	328.297	229.853	403.409	383.461	764.974	474.224	572.982	546.072	2	68592305	68624585	protein_coding
ENSG00000115970	394.56	1.95593	6.46603e-06	5.0332e-05	THADA	3.3091	6.08108	5.63279	6.0613	6.13684	10.7505	9.06859	8.41956	8.34376	17.2467	12.0484	11.3171	9.65076	8.83865	6.88374	8.36219	8.28412	2	43393800	43823185	protein_coding
ENSG00000116005	528.899	2.20133	2.5653e-07	2.89596e-06	PCYOX1	3.13856	4.55237	3.80447	5.20548	4.30823	8.4041	8.68225	6.77099	6.34863	22.5969	20.15	16.9267	17.2762	10.9965	10.2569	11.0706	10.5889	2	70484518	70508323	protein_coding
ENSG00000116016	792.68	-2.25121	3.0643e-06	0.000930433	EPAS1	20.7886	6.21807	2.94412	4.41901	4.24216	7.62948	3.79247	6.08133	5.64086	67.2983	52.7505	51.0003	44.8978	33.3993	23.6554	33.4181	30.649	2	46520806	46613836	processed_transcript
ENSG00000116044	3890.37	-1.55728	0.000151726	0.00215699	NFE2L2	174.449	138.898	181.366	161.889	167.423	98.4525	116.657	105.595	104.88	97.042	129.637	116.186	124.715	131.608	164.341	120.176	118.038	2	178092323	178257425	protein_coding
ENSG00000116096	103.95	4.39856	4.21313e-16	3.95309e-13	SPR	0.5955	1.91951	0.93764	1.3076	1.04021	19.3775	7.1544	11.6933	9.72311	27.101	21.5861	31.1743	30.9012	14.0127	12.6327	18.0715	17.7296	2	73114489	73119287	protein_coding
ENSG00000116106	662.612	-1.55235	0.00118246	0.0386039	EPHA4	22.8979	7.1706	8.16834	9.2746	6.90389	7.43463	7.34394	7.02516	5.52604	0.812342	1.06881	0.61696	0.541679	0.417474	0.586781	0.476237	0.617764	2	222282747	222438922	processed_transcript
ENSG00000116120	247.609	1.3896	0.00107085	0.00435023	FARSB	5.34757	15.8211	12.3049	14.5672	14.9454	18.7149	12.1585	13.8303	11.5243	18.6668	12.1466	15.1232	15.1611	10.7839	7.37779	8.05137	6.61813	2	223435255	223521056	protein_coding
ENSG00000116133	215.956	3.99441	0.000123681	0.00183232	DHCR24	0.486403	2.5629	2.06687	2.43752	2.48766	12.6463	7.95376	9.04055	8.22169	52.3061	22.0091	43.291	38.7216	35.1868	11.3415	29.8623	22.9468	1	55315306	55352891	protein_coding
ENSG00000116157	67.2753	-1.55141	0.00167238	0.014165	GPX7	7.59939	8.66117	6.30431	6.6455	7.0466	4.27848	5.3548	4.17904	4.16994	0.636601	0.77649	0.555908	0.68583	0.461185	0.316993	0.542477	0.603318	1	53068044	53074723	protein_coding
ENSG00000116171	1285.95	2.46046	9.01649e-09	1.46479e-07	SCP2	33.2759	32.9531	27.1201	28.1478	27.9433	55.4135	49.456	43.941	38.7672	195.764	157.598	153.201	148.652	131.279	105.647	117.069	111.11	1	53392901	53517375	protein_coding
ENSG00000116191	186.714	-1.51542	0.000528442	0.00237474	RALGPS2	6.0497	6.10322	4.44104	5.8096	4.46286	5.54653	7.85086	6.35471	6.77372	2.84937	2.70328	1.33351	1.54167	1.55515	1.68585	1.98416	2.14915	1	178694300	178889238	retained_intron
ENSG00000116221	466.392	1.76533	2.73647e-05	0.000178861	MRPL37	13.045	19.0736	15.59	17.1721	17.247	28.5977	22.2003	22.7373	21.5896	61.1904	42.3826	58.9416	53.1452	37.1037	27.1702	35.6303	31.7855	1	54649714	54686603	processed_transcript
ENSG00000116237	355.727	1.39435	0.000862593	0.00846013	ICMT	4.77186	7.75985	6.52349	7.42558	6.74098	18.153	13.8761	14.8799	14.2034	28.2425	23.0003	24.6184	24.9314	13.617	12.1427	14.5833	13.5516	1	6281252	6296032	processed_transcript
ENSG00000116251	4425.55	-1.42148	0.000513525	0.00246694	RPL22	404.278	336.297	295.876	318.127	297.846	308.602	313.815	252.483	234.944	232.274	200.463	186.778	182.813	172.387	149.772	157.126	149.929	1	6241329	6269449	processed_transcript
ENSG00000116260	3040.53	-1.93683	2.58452e-06	2.2425e-05	QSOX1	124.438	112.935	42.9731	81.8865	80.2664	98.9509	88.5602	122.667	122.596	47.5272	40.432	52.8731	48.5059	39.6136	34.3117	41.3055	40.6997	1	180123969	180173165	protein_coding
ENSG00000116285	303.904	-2.58118	0.00126579	0.0113998	ERRFI1	13.7028	13.8597	3.37393	7.90682	7.52229	3.82235	3.85137	4.41809	4.29435	1.93939	2.06254	2.41995	2.75061	2.98578	3.38999	2.15708	2.56906	1	8064464	8086368	processed_transcript
ENSG00000116337	692.173	-1.63016	0.00016418	0.0106634	AMPD2	42.6311	20.2162	13.6183	16.4146	18.0101	47.9496	25.9157	40.1331	32.8658	21.6418	17.8384	19.8873	18.6095	17.9024	9.95337	14.0718	12.1855	1	110158726	110174673	protein_coding
ENSG00000116353	76.1785	1.66158	0.00037082	0.00175022	MECR	2.09684	5.31211	4.10032	5.46817	4.46131	7.07086	5.9154	5.23571	4.9542	11.1316	7.77857	8.21398	7.49541	8.74012	5.64261	6.41045	4.7342	1	29519385	29557454	protein_coding
ENSG00000116459	1840.44	1.33923	0.00119587	0.00700881	ATP5F1	125.427	157.886	111.165	137.905	125.892	223.423	156.116	169.436	147.713	415.226	338.189	371.693	368.891	279.938	235.785	253.909	248.577	1	111991486	112005395	processed_transcript
ENSG00000116514	1029.44	-2.506	2.90015e-08	4.14964e-07	RNF19B	53.6935	42.8943	68.5903	54.9696	58.2604	40.7643	75.1106	63.8828	72.3117	15.01	25.2132	35.37	37.8465	139.526	118.052	122.175	124.492	1	33402046	33430286	protein_coding
ENSG00000116521	557.694	1.64214	6.59845e-05	0.000419542	SCAMP3	18.4022	38.817	35.97	35.7048	39.4277	54.0567	46.0546	50.2947	51.5655	60.2677	60.9992	75.394	75.0183	48.2671	45.4609	58.7814	55.2224	1	155225770	155232221	processed_transcript
ENSG00000116560	7026.69	-2.00904	1.26353e-06	4.31979e-05	SFPQ	426.022	403.868	383.996	381.731	370.341	194.762	202.947	192.872	189.182	93.9965	95.989	88.2267	93.2071	107.827	110.197	95.8741	97.9778	1	35641979	35658749	processed_transcript
ENSG00000116586	240.467	1.86128	1.42448e-05	0.00032155	LAMTOR2	17.6361	33.5028	24.9516	30.3951	32.8905	104.404	67.3632	78.2224	76.961	193.853	136.799	176.747	172.471	136.773	92.9566	129.537	115.506	1	156024543	156028301	protein_coding
ENSG00000116604	1145.09	-1.78277	1.95072e-05	0.000132183	MEF2D	36.8715	28.8202	20.063	25.7965	25.8704	25.8142	26.2043	28.0766	30.085	13.7619	13.7173	15.6531	13.6258	6.74387	9.81678	10.6927	10.2816	1	156433519	156470620	protein_coding
ENSG00000116649	229.289	1.53644	0.000252234	0.0157176	SRM	9.34095	33.6889	27.982	27.7778	31.3501	33.2323	19.583	22.744	22.8674	31.4488	21.6037	29.7081	28.0242	21.9034	15.9263	17.8439	14.6892	1	11114641	11120081	processed_transcript
ENSG00000116663	90.1737	1.64238	0.00720344	0.0480398	FBXO6	2.39424	7.97867	7.79136	7.56351	8.32926	8.80085	12.0476	11.9489	15.5763	13.0461	18.3489	46.7945	51.3888	67.6403	59.4632	86.2917	86.622	1	11724181	11734411	protein_coding
ENSG00000116667	299.049	-1.89073	6.5717e-06	5.09891e-05	C1orf21	14.2392	18.2462	20.1106	23.2551	21.5006	12.7828	17.3196	9.06909	9.92526	6.11388	9.21348	5.80071	4.7478	14.2005	17.9516	16.0531	16.1061	1	184356192	184598154	protein_coding
ENSG00000116675	114.759	1.80977	2.29453e-05	0.000472589	DNAJC6	1.36667	1.1248	1.11084	1.08254	1.07043	5.28276	3.79461	4.42214	4.01323	3.97228	3.28875	2.79191	2.41682	10.8296	13.483	10.2778	9.87147	1	65713902	65881552	processed_transcript
ENSG00000116678	117.082	3.85603	7.79972e-15	5.21991e-13	LEPR	0.281267	0.460753	0.407381	0.499412	0.415368	3.60475	2.17225	2.20842	2.23661	6.01639	4.95094	4.52967	4.72951	4.0644	3.00424	4.05902	3.98599	1	65886248	66107242	protein_coding
ENSG00000116679	9047.02	-2.76998	7.90331e-05	0.00128965	IVNS1ABP	394.542	289.449	303.416	315.748	330.051	93.4742	127.325	142.491	147.669	137.821	104.816	104.379	98.4115	81.2784	48.9585	65.8639	60.3516	1	185265520	185286461	protein_coding
ENSG00000116691	127.479	1.78898	3.88216e-05	0.000733398	MIIP	3.54795	9.44743	7.28475	7.26406	6.83574	19.6677	14.9073	15.2285	17.0761	15.0335	21.6039	24.0237	24.236	20.6484	18.8135	25.6467	25.5544	1	12079523	12092102	processed_transcript
ENSG00000116701	9006.46	1.3573	0.000933364	0.0333678	NCF2	253.229	250.002	208.537	216.149	186.982	793.356	517.399	746.788	686.744	603.709	700.789	888.021	900.913	1126.63	1481.39	1525.83	1551.36	1	183524698	183560011	protein_coding
ENSG00000116711	197.735	1.71126	0.0123776	0.0364909	PLA2G4A	2.65376	4.52392	10.3147	5.93318	6.05388	5.84345	23.1805	8.82406	11.0631	9.40841	9.19224	12.4058	14.8636	41.0868	43.7757	42.0483	43.7735	1	186798085	186958113	protein_coding
ENSG00000116717	246.821	-1.90666	0.00183521	0.0151936	GADD45A	22.0601	10.4023	12.3894	11.7855	11.6623	9.72548	11.8753	11.4285	12.124	8.7438	12.3764	8.95899	9.21891	15.3007	8.2643	10.1417	7.59105	1	68150744	68154021	protein_coding
ENSG00000116729	112.383	2.17173	5.06507e-05	0.000308607	WLS	1.75448	2.05013	2.34336	2.46981	3.28679	4.46009	1.96893	2.83431	2.57851	9.22737	13.2103	12.0373	12.9864	5.32898	7.33773	8.41375	7.8393	1	68564142	68698803	protein_coding
ENSG00000116731	1323.28	-2.08492	7.20897e-07	7.16546e-06	PRDM2	30.9876	27.8692	24.4765	26.5927	25.8524	22.6929	26.8458	24.5721	24.4278	10.6245	13.4644	11.2983	11.6313	9.27571	11.0011	9.16823	8.16891	1	14026693	14151560	protein_coding
ENSG00000116741	2864.56	-2.49216	0.000101349	0.00843532	RGS2	323.469	78.0319	62.9146	72.9466	75.9863	43.5031	55.6373	39.6348	41.0399	26.4262	20.1839	13.0116	11.5055	5.35901	6.29381	4.89145	4.89996	1	192778169	192781403	processed_transcript
ENSG00000116747	581.958	-1.43205	0.000542434	0.00258376	TROVE2	22.3309	18.8618	16.6152	16.6216	15.6206	14.6897	17.4964	16.0562	15.6346	11.5965	14.0544	11.0144	11.2637	17.744	17.8906	18.0083	18.5061	1	193028552	193060907	protein_coding
ENSG00000116754	2472.73	-1.7171	3.76645e-05	0.000238211	SRSF11	165.221	142.749	128.564	132.256	131.075	128.318	134.864	124.584	128.08	63.9138	68.1461	60.7558	59.2755	70.9793	58.9262	69.2722	70.1099	1	70671365	70718735	protein_coding
ENSG00000116761	61.1594	-2.09508	0.000157527	0.0111944	CTH	5.01856	1.40967	1.32913	1.05636	1.09358	1.33103	1.45399	1.16913	1.0743	2.09711	1.41912	1.52018	1.57154	1.01687	0.571571	1.00242	0.728742	1	70876901	70905534	processed_transcript
ENSG00000116774	12.4525	-1.98847	0.0343166	1	OLFML3	0.0505703	0.451336	0.0116538	0.269919	0.209954	1.61519	0.492293	0.648192	0.394437	0.452494	0.206843	0.258783	0.304059	0.405024	0.121605	0.246766	0.294902	1	114522063	114524876	protein_coding
ENSG00000116791	167.495	1.69942	8.90883e-05	0.000505064	CRYZ	3.17299	5.93356	4.30953	5.28069	5.55668	8.88611	11.5989	11.6133	11.4553	18.8717	17.7375	11.938	12.9813	10.4075	11.7328	8.46706	9.01265	1	75171170	75199092	protein_coding
ENSG00000116809	526.073	-1.70831	4.77741e-05	0.000293822	ZBTB17	38.7276	46.145	42.699	44.5337	43.9879	40.9557	57.4668	51.5415	62.3431	13.6722	15.2136	18.6573	18.6438	17.4256	18.8186	21.1824	16.7229	1	16268364	16302627	protein_coding
ENSG00000116815	892.746	-1.32896	0.00106708	0.00433698	CD58	107.4	77.4837	72.4377	72.9403	72.7221	84.8769	71.0321	78.2011	74.1743	63.3973	53.9927	62.9118	63.268	105.821	98.4104	80.3319	73.606	1	117057157	117113661	protein_coding
ENSG00000116824	815.279	-4.69191	5.58489e-18	6.65355e-16	CD2	96.5176	141.536	142.034	134.005	134.678	88.555	134.086	84.8165	89.2273	8.51956	15.5547	11.4848	16.1003	2.77414	6.5001	9.38305	17.523	1	117297007	117311850	protein_coding
ENSG00000116852	1128.78	-3.00215	1.04779e-11	3.32717e-10	KIF21B	23.9445	15.819	21.027	16.7731	19.179	16.4194	16.5308	17.4073	17.9169	3.74972	4.63667	4.1334	4.19707	2.69016	2.55043	2.04292	2.23544	1	200938520	200992828	nonsense_mediated_decay
ENSG00000116874	105.768	-1.43128	0.00123845	0.0112031	WARS2	5.49671	6.55615	5.09555	4.9475	5.5257	3.75549	3.8312	4.35442	4.26729	4.07746	3.18413	3.78158	4.84231	4.25311	3.83234	3.63315	2.65784	1	119573839	119683294	protein_coding
ENSG00000116883	67.72	-2.32202	7.06325e-06	0.00149458	AL591845.1	5.13745	1.40604	1.17703	1.43203	1.11641	1.74528	1.8655	2.34824	2.19915	1.86084	2.95988	1.9726	2.34607	0.54724	0.68228	0.730029	0.722788	1	36789335	36794818	protein_coding
ENSG00000116898	348.882	1.36545	0.00107336	0.00641124	MRPS15	18.4956	25.7565	18.5324	23.7721	21.1523	38.9084	29.1096	30.9215	31.1051	60.6765	54.4266	61.966	64.5265	42.7616	36.1811	42.7558	43.4973	1	36921319	36930038	protein_coding
ENSG00000116954	912.743	-1.56766	0.000142019	0.0020428	RRAGC	39.8484	30.6776	29.6146	27.9061	29.0012	22.0602	26.9162	25.6273	25.9526	33.9989	36.5829	33.516	34.7506	40.4324	37.1959	45.063	49.4973	1	39303870	39325495	protein_coding
ENSG00000116957	186.685	1.87471	1.67862e-05	0.00011623	TBCE	3.78263	7.76207	4.41233	5.96885	5.60388	11.7919	11.5302	11.1186	11.0082	18.5871	19.1599	17.0174	17.5365	12.774	11.5126	12.2212	12.5231	1	235530675	235612283	protein_coding
ENSG00000116990	87.4218	2.03272	2.2272e-05	0.00016454	MYCL1	0.891783	1.24702	0.875064	1.06982	1.19489	4.10541	2.25306	3.31488	3.19776	2.95988	3.53561	5.20188	5.54191	0.449972	0.36901	0.59133	0.563022	1	40361098	40367928	protein_coding
ENSG00000116991	840.638	2.00468	2.27475e-06	6.97769e-05	SIPA1L2	4.69486	14.9211	5.76707	11.0146	9.26324	29.2584	17.4743	25.9386	24.1039	18.5501	20.6979	17.941	16.8287	5.73187	8.00878	7.73879	6.42292	1	232533711	232697304	protein_coding
ENSG00000117000	963.297	-1.34508	0.00112362	0.0103812	RLF	17.3621	14.9428	16.0419	14.4285	14.5783	10.9769	14.0165	13.3375	13.1593	6.23555	7.11524	7.27168	6.98403	6.22793	6.45061	6.63857	6.81283	1	40627045	40706593	protein_coding
ENSG00000117009	1157.54	-2.66039	1.77599e-08	1.20461e-06	KMO	107.181	73.9026	125.883	105.775	115.473	17.8816	19.1602	20.1644	21.0256	49.2159	42.4472	50.3373	49.4857	163.962	188.464	100.317	88.388	1	241695434	241758944	protein_coding
ENSG00000117020	1040.99	1.36486	0.00142669	0.0437406	AKT3	10.7378	25.9483	43.7054	34.9716	34.5566	11.7473	15.0981	12.4606	12.7246	5.55403	8.59643	9.9248	10.6494	16.7503	20.8518	17.7345	19.3775	1	243651535	244014381	protein_coding
ENSG00000117036	1937.49	-2.09863	1.9916e-05	0.000419926	ETV3	52.8653	25.5432	33.6408	28.4787	28.3318	19.2714	29.0393	23.2017	23.9009	10.6224	11.0582	10.8469	9.77221	47.3732	36.059	36.4308	32.137	1	157090983	157108266	protein_coding
ENSG00000117054	635.676	2.24018	1.5192e-07	1.81118e-06	ACADM	12.8147	21.7489	18.2191	19.382	18.7263	31.5468	30.2144	27.9182	26.5888	80.7782	54.3559	67.0528	66.2727	49.0992	37.8715	46.0864	49.9175	1	76190036	76253260	protein_coding
ENSG00000117090	368.624	-2.12775	0.00655742	0.0395247	SLAMF1	23.3257	17.3665	25.7692	21.687	23.7705	6.69383	32.068	15.8095	20.0101	0.621837	1.5473	3.27684	6.02151	38.2792	25.1711	31.274	34.1289	1	160577890	160617085	protein_coding
ENSG00000117091	2296.51	0.823919	0.0395922	1	CD48	231.184	174.848	448.106	266.966	276.036	222.822	337.376	296.093	316.99	163.387	219.517	217.034	247.736	494.11	481.355	476.548	511.479	1	160648536	160681641	protein_coding
ENSG00000117118	974.475	1.34187	0.00128417	0.0053991	SDHB	44.0966	57.5427	44.6824	49.5615	48.1495	95.3961	76.5894	77.5615	73.9784	144.723	134.176	156.061	158.225	100.759	86.9197	104.362	105.292	1	17345217	17380665	protein_coding
ENSG00000117139	859.875	-1.47521	0.000335357	0.00160265	KDM5B	18.1151	17.8656	23.7405	19.5198	18.3768	12.3289	14.3404	14.3592	13.4387	9.01183	6.94659	9.019	8.12264	4.19493	4.88555	5.83499	5.86681	1	202696526	202778598	protein_coding
ENSG00000117143	827.245	-2.46054	9.90883e-09	7.18242e-07	UAP1	51.316	29.9707	27.8583	28.0812	27.7653	15.0737	15.7786	16.8537	16.4955	12.0215	11.3943	12.3636	11.9502	23.7606	18.2853	18.3147	17.7112	1	162531321	162569627	protein_coding
ENSG00000117151	432.491	1.39296	0.00103859	0.00625021	CTBS	9.78192	11.8185	8.002	10.9242	10.2931	16.0585	12.3387	14.0506	13.0611	28.8069	32.673	28.6011	32.6893	23.7903	27.0406	24.5017	27.5971	1	85018804	85040163	processed_transcript
ENSG00000117226	547.035	1.28936	0.023525	0.960551	GBP3	20.3364	31.5931	46.0573	40.4196	41.4441	19.4302	23.2641	22.8708	25.6209	13.3821	16.9239	34.704	36.8971	76.9304	69.5958	93.8694	101.821	1	89472349	89488577	protein_coding
ENSG00000117228	2871.93	-3.52481	0.00125	0.00690336	GBP1	59.4839	238.789	182.039	230.547	220.594	39.8601	53.9965	43.7124	67.1778	18.6032	33.2637	324.262	373.612	1163.67	786.922	1742.56	2051.15	1	89518002	89531043	protein_coding
ENSG00000117266	127.225	3.40821	1.39411e-12	5.52318e-11	CDK18	0.755734	1.16978	1.55505	1.18488	1.15475	1.9852	1.99413	2.32165	2.37798	9.1623	3.45443	7.33095	5.91416	8.29083	3.88011	7.17725	5.94771	1	205473723	205501921	protein_coding
ENSG00000117289	3819.03	-1.55347	0.000140309	0.000803369	TXNIP	155.47	327.862	125.857	224.533	188.394	333.268	303.085	290.438	281.676	123.209	87.4965	76.6892	75.044	70.3201	63.575	75.4445	83.6094	1	145438469	145442635	protein_coding
ENSG00000117298	2326.01	-3.40038	1.9272e-10	3.03964e-08	ECE1	92.7697	39.0573	68.9317	48.4666	51.642	12.2235	20.0349	18.5083	22.2875	11.6594	7.14497	14.8892	12.7562	25.9975	14.4318	25.571	22.834	1	21543740	21671997	protein_coding
ENSG00000117305	424.81	2.49986	9.06819e-09	1.47034e-07	HMGCL	7.15469	15.173	12.2396	13.2487	14.7832	24.0673	21.865	21.3831	22.2951	56.6313	53.1289	56.0698	56.5434	29.74	25.5698	32.2345	29.2028	1	24128375	24165110	protein_coding
ENSG00000117308	261.358	2.09698	1.4795e-06	1.35216e-05	GALE	7.25856	11.7773	11.1517	10.0551	9.97156	23.8985	16.7341	17.7271	18.4931	44.5037	35.7804	35.025	35.4272	23.6848	17.9602	19.8434	20.13	1	24122089	24127271	processed_transcript
ENSG00000117318	270.957	-2.20553	0.000375559	0.00440167	ID3	38.3165	23.9876	20.0084	22.0897	25.4474	12.218	12.6799	9.64917	9.68265	13.6448	18.7909	5.61474	6.38979	7.6011	13.5956	6.15936	5.39239	1	23884409	23886285	protein_coding
ENSG00000117394	230.548	-2.15865	1.27243e-06	1.1901e-05	SLC2A1	11.9346	9.90489	9.90229	8.89442	8.92898	12.0949	14.8023	12.6608	12.4713	3.66631	4.06232	5.96079	6.03334	4.63791	3.11429	3.96554	4.02047	1	43391519	43424530	protein_coding
ENSG00000117395	356.878	1.32732	0.00138919	0.0444191	EBNA1BP2	15.5191	49.5255	33.6722	42.4677	39.4872	51.1931	34.3274	39.1456	37.7623	34.7417	34.3351	36.2388	36.0734	26.3865	26.5764	23.9642	23.7559	1	43629846	43727589	protein_coding
ENSG00000117399	40.1063	3.94249	0.00385794	0.013021	CDC20	0.30825	0.709522	0.294516	0.372741	0.409913	1.34008	1.10932	0.898611	0.869169	5.9074	2.058	6.41403	5.91805	3.6052	0.982107	3.52866	4.31579	1	43824626	43828874	protein_coding
ENSG00000117408	342.775	1.47989	0.000422186	0.00194886	IPO13	4.35595	7.20387	6.14943	6.68698	7.37826	11.043	9.28042	10.5832	9.48727	15.9182	14.9223	16.8978	15.1867	7.11018	5.93127	8.07743	7.57833	1	44412611	44433694	protein_coding
ENSG00000117411	50.8426	2.32882	4.63806e-06	3.7529e-05	B4GALT2	0.8671	2.54124	1.81797	1.70849	1.88949	1.47853	1.11404	1.35457	1.13838	5.06793	3.69482	3.82404	3.46805	3.12586	2.45953	2.78937	2.24503	1	44444615	44456840	processed_transcript
ENSG00000117419	71.9787	1.61762	0.000248611	0.0156083	ERI3	2.60554	10.1139	8.39187	8.56743	9.17615	20.8813	17.4569	17.2862	16.2681	24.0781	21.5092	22.798	23.3654	14.186	14.2874	13.6919	14.2516	1	44686742	44820932	protein_coding
ENSG00000117448	643.159	1.51448	0.000248594	0.00315276	AKR1A1	30.5102	70.4751	60.8674	66.7132	68.6383	135.084	99.4464	113.609	107.714	351.728	405.648	429.672	414.768	256.843	284.047	295.623	282.894	1	46016215	46035721	protein_coding
ENSG00000117450	7547.29	2.41782	1.10302e-08	1.74962e-07	PRDX1	213.636	382.327	401.282	416.254	408.589	611.16	566.976	563.162	531.811	1676.71	1967.96	1861.94	2023.07	1528.62	1838.56	1551.08	1616.44	1	45976708	45988719	protein_coding
ENSG00000117475	463.116	-1.32355	0.00377665	0.0135921	BLZF1	24.6476	31.7386	23.2295	27.2649	26.1076	17.8699	21.5256	21.6928	21.4876	14.6828	13.064	13.7768	12.8881	76.7139	57.0129	74.5612	80.5527	1	169337208	169365778	protein_coding
ENSG00000117523	5713.2	-1.57825	0.000116209	0.000636478	PRRC2C	83.8951	103.438	109.83	106.536	103.21	68.3787	76.6442	77.4313	77.8432	43.569	44.598	47.2672	47.3819	55.4138	49.349	50.6706	48.1661	1	171454651	171562650	processed_transcript
ENSG00000117525	4932.94	-5.81815	8.56639e-07	3.10781e-05	F3	401.175	327.363	1581.62	752.028	833.824	10.8693	29.2272	29.4161	33.148	8.84079	5.48104	19.1485	18.5142	42.2757	33.4276	29.9045	23.8381	1	94994781	95007356	protein_coding
ENSG00000117528	427.057	1.49151	0.000346377	0.0023463	ABCD3	8.08011	8.27532	6.33671	7.24488	6.25026	15.5392	12.768	12.1687	11.722	23.3209	19.9555	19.4243	19.1809	11.8776	10.4931	11.6372	11.5636	1	94883933	94984222	protein_coding
ENSG00000117560	245.313	-2.85977	1.39112e-05	0.000315788	FASLG	19.8567	8.08214	8.74443	7.40419	8.11257	4.31442	4.86641	3.61533	3.90946	0.255954	0.558653	1.65955	2.03167	0.417925	0.484687	2.40813	3.62408	1	172628154	172636014	protein_coding
ENSG00000117569	195.698	-2.37517	1.19183e-07	1.46884e-06	PTBP2	11.6939	9.95069	9.17615	8.73851	8.55418	7.99126	9.65724	8.03799	8.3624	2.79777	3.13576	2.57776	2.51669	2.47786	2.08909	2.02803	2.17099	1	97187221	97280349	processed_transcript
ENSG00000117592	1718.09	1.82219	1.37138e-05	0.000146449	PRDX6	75.2935	65.4064	55.633	57.5048	60.3983	100.823	87.012	85.5635	84.1592	205.644	127.772	175.183	159.238	157.169	105.871	131.034	120.627	1	173446405	173457946	protein_coding
ENSG00000117593	207.444	1.80378	2.28557e-05	0.000471894	DARS2	2.1509	5.59478	4.25645	4.86466	4.68824	12.1915	9.46076	10.0327	9.96737	18.2095	15.0475	17.517	16.7673	10.2638	8.07575	9.97305	9.07121	1	173793641	173827684	protein_coding
ENSG00000117594	61.4207	4.73088	1.64992e-05	0.000359554	HSD11B1	0.290899	0.23984	0.447493	0.348928	0.278423	13.3127	3.95199	16.4303	11.0555	37.8319	30.6295	171.775	180	84.0311	48.0706	183.468	210.89	1	209859510	209908295	protein_coding
ENSG00000117602	420.196	-1.63858	0.000117761	0.000643509	RCAN3	19.8898	12.9306	12.4151	12.4088	11.8722	13.9097	17.6252	13.1996	14.1111	9.1063	10.4322	6.96324	7.46633	7.71807	7.32189	9.61017	9.40927	1	24829387	24863506	protein_coding
ENSG00000117616	2013.62	-1.84771	8.4325e-06	6.34629e-05	C1orf63	122.51	118.785	111.922	110.765	121.828	117.601	131.418	121.892	126.329	52.0816	48.9069	45.9115	45.4296	37.7846	35.1838	50.1699	47.7345	1	25568728	25664704	protein_coding
ENSG00000117632	564.346	1.6224	0.00680846	0.0211505	STMN1	18.0085	26.4482	23.713	26.754	24.9549	26.4872	33.4835	22.9415	23.0119	86.8624	77.5369	32.0959	33.6594	41.7326	23.6095	16.8123	16.8086	1	26210672	26233482	processed_transcript
ENSG00000117640	301.337	1.34631	0.00131911	0.0135915	FAM54B	8.73879	22.4318	14.9297	19.1071	17.8867	32.429	32.1423	34.1983	33.2271	29.6949	28.8822	28.9566	27.0311	17.9695	22.2282	18.784	19.6919	1	26145131	26159432	protein_coding
ENSG00000117643	167.98	-1.32172	0.00237185	0.0122182	MAN1C1	7.12402	10.0305	8.01726	8.98481	9.01893	9.12674	9.81564	7.75437	7.86199	3.64771	5.32407	4.11105	3.97767	0.925613	1.05379	1.25917	1.3794	1	25943959	26112698	protein_coding
ENSG00000117676	1184.37	2.28238	8.36995e-08	7.35675e-05	RPS6KA1	11.4272	83.359	27.273	57.2958	45.9162	275.382	151.918	189.67	175.795	226.155	159.867	231.295	198.932	119.375	83.8097	114.559	88.5915	1	26856252	26901521	nonsense_mediated_decay
ENSG00000117691	306.381	1.96955	4.61189e-06	3.73352e-05	NENF	12.2509	33.5011	29.4126	31.0353	27.326	35.3029	34.6521	36.4031	35.2029	71.9581	76.1115	59.3485	59.9566	68.5819	68.3415	53.6439	45.4139	1	212606229	212619714	protein_coding
ENSG00000117868	2724.07	-1.5081	0.000272062	0.0162847	ESYT2	73.2137	34.5423	20.7469	28.0292	25.6526	36.1678	30.6633	32.2775	31.1476	23.5201	22.2273	23.107	23.5923	16.205	18.9468	27.7335	31.6048	7	158523686	158622944	protein_coding
ENSG00000117899	745.449	1.37306	0.000949921	0.00581408	MESDC2	10.6031	13.7878	10.9865	13.2104	11.6454	22.1744	17.1562	17.8914	17.7848	30.845	24.811	30.1984	30.6708	20.0492	16.6467	21.6193	21.4435	15	81239667	81282219	nonsense_mediated_decay
ENSG00000117984	5585.22	1.41445	0.00216447	0.0172351	CTSD	155.124	123.359	77.1273	97.8173	91.228	632.756	259.046	388.108	385.365	4692.42	5386.13	4478.6	4797.76	3455.56	4287.85	3281.45	3509.96	11	1773982	1785222	protein_coding
ENSG00000118058	1766.86	-1.63744	8.32061e-05	0.000474599	MLL	16.1723	19.747	20.4922	20.7505	20.3075	18.8317	23.5192	20.3742	20.4314	6.45057	7.89204	6.35281	6.28879	4.5807	4.57245	5.28027	6.62235	11	118307205	118397539	protein_coding
ENSG00000118181	8641.23	-1.8917	5.71733e-06	4.52378e-05	RPS25	1609.61	1301.18	1232.81	1276.13	1227.66	1139.04	1328.51	1054.8	1008.09	615.247	605.098	529.069	526.213	475.406	426.451	439.153	425.312	11	118886422	118889401	nonsense_mediated_decay
ENSG00000118242	668.829	3.66845	1.03175e-05	7.56494e-05	MREG	4.04871	11.798	18.9624	14.4636	14.7884	26.6722	14.5779	14.5381	13.2156	81.9639	47.9945	82.5386	74.8474	138.064	78.046	104.449	82.2468	2	216807557	216898819	nonsense_mediated_decay
ENSG00000118257	420.351	1.75623	0.00086773	0.0313374	NRP2	6.03627	21.2196	23.1871	22.5913	21.9146	36.1241	37.0552	38.7144	42.8891	77.4232	86.4066	79.7896	79.9683	149.224	154.401	126.987	113.391	2	206546714	206662857	processed_transcript
ENSG00000118292	137.076	2.14502	0.000664092	0.00289826	C1orf54	5.96498	4.59487	3.2759	3.94871	2.91437	55.4874	20.5098	25.7892	21.6346	78.0139	68.5795	77.7702	75.1585	94.0649	66.7564	101.459	94.0349	1	150240600	150253327	protein_coding
ENSG00000118308	675.559	-1.96588	0.000107161	0.00163196	LRMP	46.6273	30.3941	30.8033	28.0783	29.3775	19.2047	25.3483	20.2897	19.1291	9.75499	12.8152	7.41489	8.47122	1.26063	1.73477	1.24734	1.55026	12	25173936	25261268	processed_transcript
ENSG00000118369	104.907	-1.33991	0.00248654	0.0121587	USP35	3.89854	4.74187	4.35579	4.01641	4.68768	6.03053	7.0224	5.88381	6.6188	1.80202	2.40207	1.94302	2.02427	1.90076	1.43595	1.54891	1.40227	11	77899858	77925757	protein_coding
ENSG00000118418	239.105	1.33765	0.00204736	0.00761718	HMGN3	15.0041	12.6704	12.4027	11.1633	12.2557	25.7385	27.6997	23.9497	22.0105	56.8041	43.2651	51.5921	52.0061	35.3719	25.0502	38.0214	39.1997	6	79910962	79944406	protein_coding
ENSG00000118503	11911.3	-2.44324	9.44293e-09	6.93398e-07	TNFAIP3	470.853	349.39	583.159	419.277	453.896	152.093	218.066	172.342	189.257	33.1877	34.1436	66.358	67.809	293.512	263.362	287.329	310.384	6	138188351	138204449	protein_coding
ENSG00000118508	323.952	2.11035	1.1419e-06	1.70102e-05	RAB32	15.8341	11.697	15.0732	14.007	13.3428	18.6599	14.1885	16.1678	16.405	56.1121	57.4841	40.1603	46.82	31.6194	29.8213	26.0692	25.484	6	146864829	146876101	protein_coding
ENSG00000118513	98.7943	-4.83443	3.85943e-09	6.83868e-08	MYB	6.47348	8.04942	6.75617	7.79379	7.86812	3.51018	5.21487	3.31806	3.49615	0.297864	0.718099	0.858815	1.18185	0.509172	0.43941	0.814602	1.17831	6	135502453	135540311	protein_coding
ENSG00000118515	5491.28	-1.38719	0.000672833	0.029048	SGK1	306.706	153.97	134.584	149.559	157.48	153.036	61.9179	104.622	87.9125	433.316	550.153	391.727	408.585	106.201	147.509	92.8738	80.931	6	134490384	134639250	protein_coding
ENSG00000118557	15.4215	-2.05469	0.00044305	1	PMFBP1	0.92883	0.805509	1.03699	0.820736	1.21151	1.80888	0.805785	0.893706	0.609829	3.08111	2.34652	2.3261	2.18826	1.07338	0.74106	0.987019	0.481588	16	72146056	72210777	protein_coding
ENSG00000118596	76.3762	-1.9365	2.49866e-05	0.000246381	SLC16A7	4.60133	4.83308	4.0442	3.63767	3.16964	6.0116	8.78788	6.10849	7.31164	0.889001	2.71292	1.01085	0.741026	0.895579	0.916237	0.716225	0.705381	12	59989848	60176395	protein_coding
ENSG00000118600	80.2184	1.90613	2.62069e-05	0.000529846	TMEM5	2.51831	5.40203	4.31668	4.95723	4.35973	10.0457	8.69177	8.27851	8.65036	7.84024	8.06343	8.27818	8.52814	5.50173	5.79554	5.80464	6.33093	12	64173583	64203338	protein_coding
ENSG00000118640	777.79	1.46058	0.000395837	0.00459362	VAMP8	54.2082	60.0304	54.0469	53.7458	54.7537	247.391	121.72	142.209	129.826	528.504	486.729	507.74	529.595	329.128	304.005	344.881	353.535	2	85788685	85809154	protein_coding
ENSG00000118655	171.795	2.1161	1.64767e-06	5.35144e-05	DCLRE1B	1.29524	2.32579	1.37926	2.08647	1.72605	9.42341	5.25893	7.14499	6.39219	9.00402	9.16338	9.983	9.28972	6.65719	5.78207	6.53186	5.9841	1	114447763	114456708	protein_coding
ENSG00000118689	1294.08	-1.50406	0.000297637	0.0170809	FOXO3	21.5581	9.83905	15.6358	11.1377	12.2952	14.1283	18.139	16.4704	17.1901	9.68881	8.99164	9.08758	8.01516	16.1001	15.1266	13.3117	12.576	6	108881038	109005977	protein_coding
ENSG00000118707	365.262	-1.89107	1.22426e-05	8.77352e-05	TGIF2	13.4411	11.5263	12.5606	12.0451	12.9504	9.79042	10.7126	9.39761	8.91914	5.26618	4.51915	6.4719	6.23025	3.78719	3.71202	5.20887	4.92894	20	35201891	35222560	protein_coding
ENSG00000118777	189.588	4.09662	0.000395037	0.00184636	ABCG2	0.428425	0.636949	0.312101	0.367905	0.372754	1.05051	0.400993	0.629376	0.461821	14.0636	2.88784	3.41196	2.38096	8.26452	3.0494	2.6026	1.60843	4	89011416	89152474	protein_coding
ENSG00000118816	3014.78	-1.47139	0.000325195	0.00155897	CCNI	133.351	89.57	80.0312	85.1065	83.8123	94.5341	92.6167	91.941	86.9075	69.9241	72.9537	72.2172	71.2247	60.2178	61.2733	61.8746	64.5071	4	77968311	77997158	protein_coding
ENSG00000118849	149.67	7.2336	8.65614e-07	8.46367e-06	RARRES1	0.141891	0.119255	0.201501	0.149191	0.101734	0.419385	0.222317	0.908021	0.360223	19.9593	29.5932	12.6701	10.1385	20.0628	26.5316	14.6703	10.0614	3	158414681	158450485	protein_coding
ENSG00000118855	2482.87	2.0114	1.52464e-06	2.18344e-05	MFSD1	69.5706	52.7268	37.4503	47.6892	44.3678	101.548	61.9349	81.2757	75.0514	233.658	278.521	169.557	185.214	146.668	167.563	147.222	160.827	3	158449987	158547508	protein_coding
ENSG00000118894	76.6334	1.49311	0.00125718	0.0423283	FAM86A	2.02675	6.5594	5.06107	6.06911	5.80766	7.08434	4.85263	5.32624	5.02988	5.01098	5.6721	5.75139	5.96729	2.61482	3.19995	2.52091	2.21142	16	5134301	5147789	protein_coding
ENSG00000118922	259.224	-3.38079	1.66738e-09	5.48691e-08	KLF12	3.8064	5.71097	5.46253	5.22272	4.9721	6.13986	7.50299	5.63168	5.87685	0.76851	0.990936	0.413662	0.588614	0.261417	0.532515	0.425579	0.474334	13	74260226	74708394	protein_coding
ENSG00000118939	199.039	1.7188	7.94486e-05	0.000455954	UCHL3	11.039	14.3137	9.09465	10.1951	11.7033	25.124	18.7752	19.1846	17.2	50.5722	35.9624	33.7508	33.4131	31.6818	21.3726	22.4506	22.5794	13	76123619	76180085	processed_transcript
ENSG00000118961	100.579	1.87787	1.84113e-05	0.000395072	C2orf43	2.15242	5.73871	4.83536	4.71481	4.26316	8.56621	7.89015	7.34137	6.92259	13.8418	11.7678	11.9078	11.0143	8.06046	7.62009	6.77963	6.45316	2	20883803	21022882	protein_coding
ENSG00000118971	1322.72	-1.69908	0.000134	0.0101368	CCND2	25.0264	10.6546	11.1912	10.1483	10.5414	10.7061	9.76586	10.2775	10.9294	7.34793	2.7351	5.59432	4.95854	3.09108	1.52603	2.29706	2.90231	12	4382938	4414516	protein_coding
ENSG00000118985	3363.48	-3.11541	4.62473e-08	2.77961e-06	ELL2	140.971	78.8542	102.02	98.7105	96.0856	24.8229	26.9914	28.533	28.7862	31.0413	36.2448	25.0677	23.7495	34.9984	29.7204	24.0706	21.8865	5	95220802	95297775	protein_coding
ENSG00000119013	464.143	1.70151	6.12434e-05	0.00036237	NDUFB3	29.1983	45.2781	32.6136	39.2174	35.245	97.1991	80.1095	83.378	78.5192	139.362	126.527	154.688	165.714	113.827	107.382	151.275	161.125	2	201936156	201950473	protein_coding
ENSG00000119048	1344.39	-1.7208	3.29457e-05	0.000633735	UBE2B	115.841	63.0078	65.4227	64.1156	64.2689	54.1339	57.3008	56.9646	54.5929	39.7312	45.9008	42.8821	41.8981	48.9056	50.3135	53.5703	56.6467	5	133706870	133727683	protein_coding
ENSG00000119139	512.207	-2.09993	0.00715707	0.0421611	TJP2	14.0288	6.72226	17.0999	9.58524	10.2204	5.44691	6.67263	5.49334	6.03181	6.35661	8.08384	7.81086	8.21899	30.1298	36.8118	26.6429	22.9987	9	71736224	71870124	protein_coding
ENSG00000119185	439.676	1.36875	0.00108799	0.0101296	ITGB1BP1	18.1761	50.5343	34.9112	45.4995	40.1531	66.4173	48.3576	55.0916	54.2062	137.384	81.5906	96.7542	83.9409	106.621	75.8784	83.2314	66.0822	2	9543604	9563676	protein_coding
ENSG00000119326	267.285	-1.4517	0.000724728	0.0301438	CTNNAL1	13.4469	6.42762	4.88542	5.62923	5.43907	13.126	5.90139	8.50863	5.96679	6.27996	3.99993	6.35707	5.76393	5.55586	5.51276	6.0679	5.85709	9	111704851	111775809	protein_coding
ENSG00000119383	528.209	1.40617	0.000698693	0.00719965	PPP2R4	16.6215	18.7062	16.4881	15.8576	17.5698	47.7799	36.9422	39.8937	39.7255	64.0658	61.9169	88.9145	86.3287	39.0236	40.4757	52.4334	57.1848	9	131873229	131911225	protein_coding
ENSG00000119397	749.608	-1.50617	0.000283434	0.00198773	CNTRL	10.2959	19.7111	16.4733	19.3513	19.2544	17.9009	18.9598	18.5832	17.9694	7.44247	9.42288	8.11855	8.52029	5.42368	6.0085	6.67751	7.2017	9	123837141	123939888	protein_coding
ENSG00000119403	355.293	-1.58344	0.000191424	0.00104442	PHF19	22.0886	22.0877	21.9904	20.0688	22.0925	22.1747	28.2003	25.9131	26.1953	16.6639	10.1419	11.2657	10.1559	10.8929	6.17142	9.47014	10.9185	9	123617977	123639606	protein_coding
ENSG00000119408	1722.79	2.47348	4.42306e-08	2.66789e-06	NEK6	25.3309	72.7336	26.8176	57.7814	51.3555	212.183	111.774	185.531	163.161	128.024	116.406	183.595	159.458	108.758	85.7246	91.1955	64.0122	9	127019885	127115586	protein_coding
ENSG00000119421	272.831	1.91267	7.24415e-06	5.5565e-05	NDUFA8	14.0039	18.4244	14.3407	16.642	16.8761	38.2433	33.3744	34.2387	31.6138	72.0327	71.6038	76.4173	76.4161	47.9337	45.3854	48.6206	47.2252	9	124894745	124922098	protein_coding
ENSG00000119471	202.83	2.07726	1.37606e-06	4.56659e-05	HSDL2	2.73622	3.65869	3.20083	4.67928	3.64478	17.452	13.9985	13.2004	12.7149	28.79	26.38	20.9304	21.0051	14.9631	12.7963	15.9679	17.7388	9	115142217	115234690	protein_coding
ENSG00000119487	1163.27	1.68855	6.62684e-05	0.000388951	MAPKAP1	29.3486	43.6948	31.5788	40.7129	37.2835	52.3606	42.6032	44.9032	42.6628	98.0999	85.9053	87.0958	82.2982	71.674	57.4811	59.5101	50.8746	9	128199672	128469513	protein_coding
ENSG00000119508	3645.06	-4.79681	1.04456e-05	0.000248472	NR4A3	119.823	18.88	23.5417	19.1366	20.4284	7.21278	6.73153	6.4644	6.08269	5.73847	3.26579	4.50893	3.79273	33.1529	21.9154	31.579	30.0317	9	102584137	102629173	protein_coding
ENSG00000119514	281.368	4.28248	0.00376584	0.0171337	GALNT12	1.61401	1.15492	0.823826	0.931516	0.787058	1.50519	1.62292	1.27694	1.53246	22.5285	4.80728	13.2304	10.8751	15.9259	3.97915	9.80187	7.55598	9	101569981	101612363	protein_coding
ENSG00000119522	164.861	1.33161	0.00220012	0.0174368	DENND1A	1.95412	2.67207	1.83786	2.03584	2.12374	7.07045	5.85607	6.35364	5.82151	6.64956	8.01902	8.12848	9.14731	5.11008	4.77542	7.88891	8.33044	9	126141933	126692431	protein_coding
ENSG00000119535	2573.48	-2.21353	1.67196e-05	0.00268478	CSF3R	148.866	41.7115	48.0902	44.0092	50.6995	15.1613	3.52717	5.13316	4.2731	46.6058	38.9678	39.1827	38.507	30.1292	27.6699	33.3739	30.2253	1	36931644	36948879	protein_coding
ENSG00000119632	199.064	1.74819	4.81303e-05	0.000295826	IFI27L2	20.2472	41.0042	30.7211	36.5365	32.9331	76.629	70.2926	71.5176	71.4865	103.03	108.376	108.925	112.443	81.2248	90.8989	85.2232	81.5846	14	94594116	94596590	retained_intron
ENSG00000119640	24.7833	1.68813	0.00126645	0.0113998	ACYP1	1.97202	5.98067	5.59344	5.71453	6.63265	10.8054	14.8132	13.4509	12.8426	12.2616	11.8512	13.5604	12.0696	8.98682	4.70724	7.71556	6.71653	14	75519924	75536186	protein_coding
ENSG00000119655	5787.36	2.30203	6.09766e-08	8.04623e-07	NPC2	220.053	189.8	107.667	160.989	137.567	761.153	351.352	477.644	429.698	1593.15	1723.34	1255.68	1344.66	1299.74	1453.46	1137.26	1032.66	14	74942895	74960880	protein_coding
ENSG00000119673	109.54	-1.3288	0.00323182	0.0267304	ACOT2	7.69217	6.02264	5.15844	5.62345	5.47179	6.30138	5.29125	5.27778	5.14406	47.8646	23.9846	30.4427	26.7858	25.3156	14.4817	21.2645	17.0252	14	74034324	74042357	protein_coding
ENSG00000119681	349.685	3.72499	0.00164388	0.0140361	LTBP2	0.485059	1.53028	0.540928	0.869681	0.830929	11.7215	2.78204	6.55553	4.96059	1.72979	0.955398	1.08963	0.762099	0.95526	0.546972	0.567865	0.349357	14	74964873	75079306	protein_coding
ENSG00000119685	154.232	1.37664	0.00167255	0.00640851	TTLL5	2.05795	4.96207	4.8843	5.60289	4.45024	7.93976	7.08628	5.90833	7.02569	7.84829	7.11614	6.56153	6.16165	4.40802	4.35613	3.47294	4.01584	14	76099968	76421421	processed_transcript
ENSG00000119686	308.835	1.57864	0.000206121	0.0135521	FLVCR2	3.48496	15.7138	7.44474	11.2448	8.98321	41.3646	17.2498	29.9584	24.6219	17.4381	21.607	28.0699	27.0743	28.7774	24.0335	24.7901	19.6446	14	76044960	76129557	protein_coding
ENSG00000119707	2934.08	-1.41966	0.000497509	0.00224957	RBM25	77.2636	104.164	85.2721	98.473	98.327	78.748	74.8753	79.4784	77.0087	44.0009	49.1145	46.4365	47.4401	42.1971	43.4755	38.2779	39.9377	14	73525144	73588122	protein_coding
ENSG00000119711	111.216	1.96141	1.41051e-05	9.94701e-05	ALDH6A1	0.810234	2.64321	2.13577	2.55626	1.97697	3.24895	3.14889	3.19796	2.81935	5.6382	5.07354	4.82896	5.31428	3.77291	3.28362	3.37095	4.04679	14	74523553	74551196	protein_coding
ENSG00000119714	1084.51	1.46306	0.00613576	0.0427208	GPR68	15.9892	20.1028	17.7733	20.8676	20.9709	48.587	57.3188	60.0859	67.7288	6.14136	8.6416	17.3198	16.5075	11.7116	26.3044	13.9544	11.9061	14	91698876	91720269	protein_coding
ENSG00000119725	1034.19	-1.49485	0.000310751	0.00380035	ZNF410	61.8366	50.647	46.9376	49.6779	49.4877	34.5855	36.2817	35.1016	36.081	32.2832	31.8729	32.631	34.4495	29.4485	27.1037	31.3858	34.6925	14	74353320	74399214	protein_coding
ENSG00000119729	1362.81	1.44552	0.000542007	0.00343965	RHOQ	42.1289	36.6663	64.065	47.0442	48.9742	72.8534	95.4128	90.3795	91.6905	95.1648	90.7142	94.218	96.2059	79.4541	76.8374	91.457	92.4177	2	46768945	46810260	processed_transcript
ENSG00000119801	2932.54	-1.90413	6.41759e-06	0.00141018	YPEL5	184.456	64.9777	57.4476	55.3968	54.4213	60.671	71.8641	64.7835	63.8514	46.8624	51.3353	42.6471	44.0491	34.9543	34.6075	35.7097	40.4348	2	30369807	30383399	protein_coding
ENSG00000119866	46.0162	0.922318	0.0474152	1	BCL11A	1.96481	1.44799	1.98649	2.21483	1.35245	2.07965	4.28521	3.56573	3.13752	5.64187	3.75288	5.99709	6.69576	7.2502	3.06323	7.85846	7.36403	2	60678302	60780702	protein_coding
ENSG00000119899	393.896	-1.45462	0.000406825	0.0192461	SLC17A5	15.658	9.64525	5.30115	7.12819	5.92822	15.2459	11.3739	12.0273	12.0238	44.679	39.5624	35.4484	37.0479	19.8229	21.7379	23.6525	25.1435	6	74303102	74363878	protein_coding
ENSG00000119906	407.041	1.55828	0.000216206	0.00283062	FAM178A	3.16607	7.20109	6.13122	7.14056	6.33059	12.523	12.1264	10.5075	10.5565	17.0777	14.895	14.9894	15.1792	5.32367	5.81337	5.95866	6.26914	10	102672720	102724893	protein_coding
ENSG00000119912	375.218	1.78533	2.51112e-05	0.000511584	IDE	2.84417	6.01337	5.06208	5.78635	5.64698	14.3075	9.97969	12.6736	12.5238	16.1924	13.6774	14.7351	15.5577	8.51588	7.75043	10.4868	9.84648	10	94211441	94333833	protein_coding
ENSG00000119917	827.87	2.53805	0.000480171	0.00232324	IFIT3	8.45082	9.15297	21.5196	8.36502	8.18683	6.39438	9.30292	5.38915	26.8125	16.2514	17.0515	64.5422	83.4302	1430.42	1488.54	1480.74	1616.14	10	91087651	91100728	protein_coding
ENSG00000119922	346.295	2.22255	0.025512	0.983717	IFIT2	12.2365	7.70021	14.2203	7.63087	6.65891	4.92714	6.9387	4.25037	13.2924	4.0678	7.31508	17.946	25.7656	996.338	1308.06	1154.47	1439.46	10	91061712	91069033	protein_coding
ENSG00000119950	259.291	-1.35984	0.00150679	0.0130798	MXI1	19.4447	13.0439	11.9493	11.8133	10.9963	12.4632	13.832	12.5041	11.4752	21.4988	17.8298	14.1701	13.911	6.37143	7.1544	5.7718	6.3154	10	111967363	112047123	protein_coding
ENSG00000119979	275.767	1.41344	0.000852886	0.00530692	FAM45A	11.0796	13.8063	10.5771	11.7853	10.4168	27.1074	30.3142	29.204	29.3561	34.0668	32.8788	30.7619	33.8727	17.8436	16.1257	18.5297	15.65	10	120863598	120897496	processed_transcript
ENSG00000119986	60.9132	-1.74299	0.00146406	0.0437314	AVPI1	5.63408	3.63964	0.603865	2.09335	1.53653	11.1499	3.71835	4.70952	4.05602	28.8393	24.4649	21.4709	19.4902	6.43223	7.46775	13.6033	13.256	10	99437181	99447080	protein_coding
ENSG00000120063	4838.12	-1.3685	0.000778969	0.0313282	GNA13	126.526	66.0018	44.1147	55.9295	55.0241	51.6934	47.113	46.1401	44.9095	55.2569	53.3223	56.3626	59.0251	73.9514	66.7228	77.9476	82.5265	17	63006833	63052957	protein_coding
ENSG00000120071	815.383	-1.57004	0.000208804	0.00106643	KANSL1	29.1821	30.5517	27.3501	26.4404	29.8147	29.5897	34.7708	29.9276	30.5634	11.9802	13.4039	11.5296	12.5263	7.76769	10.0212	9.24178	9.23496	17	44107282	44302733	retained_intron
ENSG00000120129	8989.33	-2.1088	0.00019941	0.0132026	DUSP1	576.024	186.201	173.291	176.62	172.642	64.57	121.936	96.7528	113.456	18.4367	16.2166	17.2859	14.6184	80.178	60.0903	45.5582	37.2072	5	172195093	172198198	protein_coding
ENSG00000120162	308.34	1.59781	0.00620056	0.0431718	MOB3B	1.71949	1.67091	0.729736	1.2886	1.34211	6.6524	3.41859	8.61001	7.10381	3.6392	5.02365	8.516	8.30125	2.11263	1.5047	2.7788	2.62127	9	27325207	27529779	protein_coding
ENSG00000120217	789.483	2.37289	8.14788e-05	0.00650255	CD274	6.51839	29.4836	49.6469	44.1604	43.4865	36.6882	145.277	93.4266	112.267	15.377	23.1713	94.6996	117.078	239.607	212.463	232.217	253.637	9	5450503	5470566	protein_coding
ENSG00000120254	247.436	-1.3228	0.00164244	0.0162423	MTHFD1L	19.2308	17.8259	13.1027	16.1065	14.8951	7.66769	9.13392	7.61884	7.45121	7.49997	5.75629	6.35721	7.34265	5.81899	4.18309	4.41049	4.21714	6	151186685	151423023	protein_coding
ENSG00000120280	221.679	1.44793	0.000607769	0.00401577	CXorf21	8.1613	9.09173	5.94023	7.61158	6.77438	24.4454	12.369	13.9483	12.8725	24.6432	34.0981	19.5015	21.075	20.3384	26.6958	21.9527	24.2304	X	30576941	30595961	protein_coding
ENSG00000120318	411.405	-1.34557	0.00950141	0.0280353	ARAP3	10.6548	16.4039	8.11918	13.3965	12.8613	21.0412	13.422	22.6898	20.794	5.82665	3.13469	6.91366	5.99305	1.9526	1.49096	3.07707	2.83076	5	141013251	141061788	protein_coding
ENSG00000120437	1022.14	3.29015	0.00179665	0.00681419	ACAT2	7.66128	11.5727	11.6726	12.113	12.8377	21.0907	19.2823	18.0413	15.6264	107.087	45.1842	96.5693	95.4567	76.0113	35.1608	62.0935	59.5691	6	160181360	160200144	protein_coding
ENSG00000120457	504.505	9.34057	0.000293385	0.00142683	KCNJ5	0.0241974	0.0233782	0.0216531	0.0155809	0.0147263	0.0252909	0.0352124	0.045019	0.0323529	24.3489	42.6245	13.3673	14.8523	4.70204	3.87163	2.91479	2.19486	11	128760140	128790930	protein_coding
ENSG00000120509	185.365	1.76421	5.21176e-05	0.000315826	PDZD11	8.02083	12.7076	9.66534	12.192	12.5286	21.0826	20.7548	20.874	19.9788	38.4277	34.506	39.5473	41.1989	32.5361	33.1285	32.7747	37.5965	X	69506445	69510364	protein_coding
ENSG00000120519	100.486	1.43766	0.00132299	0.00521312	SLC10A7	1.69728	2.91417	2.90361	2.31271	2.56242	5.95346	7.18062	6.40597	6.17116	6.71426	6.70995	5.08879	5.8309	3.43905	2.95847	3.93389	3.34632	4	147175127	147443123	protein_coding
ENSG00000120586	1972.52	8.87696	3.82032e-10	5.24564e-08	MRC1	0.138142	1.40751	0.710905	1.13999	0.742833	100.779	15.6467	76.9779	48.3199	63.0102	118.586	117.392	152.881	32.6105	68.5908	76.2928	99.8625	10	18098352	18200091	protein_coding
ENSG00000120594	1167.25	1.55021	0.00464574	0.0152599	PLXDC2	15.6841	18.4158	2.70637	11.4025	8.75554	44.1938	9.84469	24.4148	17.8089	68.101	47.4989	64.477	61.6048	32.4348	22.8767	34.8806	35.6551	10	20105168	20569286	protein_coding
ENSG00000120616	840.043	-1.94875	4.1323e-06	3.39601e-05	EPC1	47.4116	27.7874	28.3969	29.9311	28.8002	27.1486	29.8337	25.3886	27.1552	11.1388	13.6556	11.6203	11.5729	11.2318	11.9405	11.1998	11.1062	10	32556679	32667726	protein_coding
ENSG00000120647	113.125	1.33007	0.00227287	0.020692	CCDC77	3.01879	6.19371	3.93034	5.73675	5.03301	11.8814	9.79575	9.40243	10.3285	9.05691	8.82272	9.47713	9.32362	7.24998	6.62362	9.68571	10.9319	12	498439	551811	processed_transcript
ENSG00000120662	86.1229	1.54163	0.000566591	0.0060791	MTRF1	2.38571	4.79968	4.16421	4.43939	5.00036	11.24	12.1984	10.6319	9.31364	8.68008	9.1665	8.55375	8.56888	4.69902	5.09627	5.16976	5.5514	13	41790825	41837742	protein_coding
ENSG00000120690	4000.06	-1.63832	6.78066e-05	0.00113949	ELF1	139.244	95.6696	77.1788	86.0701	81.1322	75.9366	75.9224	69.2555	68.3497	54.9479	59.6291	52.8483	54.7807	54.4519	59.9168	59.8507	63.4208	13	41506056	41635576	processed_transcript
ENSG00000120705	3644.87	-2.009	1.28146e-06	4.35465e-05	ETF1	180.737	113.524	116.73	110.599	110.876	67.4085	64.4214	64.368	62.2763	77.5025	71.3665	74.1712	77.1049	74.8516	69.0503	66.3822	64.9129	5	137841784	137878989	protein_coding
[truncated: 3,429 more rows]
