# Supplementary material for: Neonatal BCG vaccination is associated with a long-term DNA methylation signature in circulating monocytes
Source: Sci Adv. 2022 Aug 5;8(31):eabn4002. doi: 10.1126/sciadv.abn4002 (PMC9355358; doi:10.1126/sciadv.abn4002)
Supplement: Supplementary file 2 — Tables S1 to S8 [file sciadv.abn4002_tables_s1_to_s8.zip › sciadv.abn4002_table_s4.xlsx]

## Sheet: GO_Fig_2D_BCG_Induced_Genes
Transient response - induced by BCG at day 1							Slightly higher in BCG-d6							Long-term polarisation (unique to BCG)
KEGG Pathway							KEGG Pathway							KEGG Pathway
TermID	Term	Enrichment	logP	Genes in Term	Target Genes in Term		TermID	Term	Enrichment	logP	Genes in Term	Target Genes in Term		TermID	Term	Enrichment	logP	Genes in Term	Target Genes in Term
hsa04640	Hematopoietic cell lineage	4.92687e-06	-12.2208	96	6		hsa04060	Cytokine-cytokine receptor interaction	1.23868e-13	-29.7196	270	26		hsa04612	Antigen processing and presentation	1.49347e-12	-27.2299	77	14
hsa04630	Jak-STAT signaling pathway	7.88074e-05	-9.4485	156	6		hsa04660	T cell receptor signaling pathway	7.6481e-11	-23.294	102	15		hsa05168	Herpes simplex infection	4.65823e-11	-23.7898	185	18
hsa04060	Cytokine-cytokine receptor interaction	0.000224648	-8.40098	270	7		hsa04668	TNF signaling pathway	1.90152e-09	-20.0806	108	14		hsa05164	Influenza A	1.33483e-10	-22.737	172	17
hsa04151	PI3K-Akt signaling pathway	0.000921262	-6.98977	341	7		hsa04064	NF-kappa B signaling pathway	3.49205e-08	-17.1702	94	12		hsa04621	NOD-like receptor signaling pathway	8.11533e-09	-18.6295	169	15
hsa04512	ECM-receptor interaction	0.0067067	-5.00465	82	3		hsa05162	Measles	2.2983e-07	-15.2859	133	13		hsa05150	Staphylococcus aureus infection	7.15169e-07	-14.1507	55	8
Biological process							Biological process							Biological process
TermID	Term	Enrichment	logP	Genes in Term	Target Genes in Term		TermID	Term	Enrichment	logP	Genes in Term	Target Genes in Term		TermID	Term	Enrichment	logP	Genes in Term	Target Genes in Term
GO:0019221	cytokine-mediated signaling pathway	1.16854e-08	-18.2649	672	14		GO:0002376	immune system process	1.37747e-48	-110.204	2451	107		GO:0006952	defense response	2.75617e-48	-109.51	1230	86
GO:0009605	response to external stimulus	8.29343e-08	-16.3052	2267	23		GO:0006955	immune response	5.12804e-43	-97.3764	1544	84		GO:0098542	defense response to other organism	2.93448e-43	-97.9346	842	70
GO:0071345	cellular response to cytokine stimulus	2.63155e-07	-15.1505	1006	15		GO:0050896	response to stimulus	7.42509e-34	-76.283	8044	155		GO:0043207	response to external biotic stimulus	8.09168e-43	-96.9203	1203	80
GO:0007166	cell surface receptor signaling pathway	3.51222e-07	-14.8618	2250	22		GO:0002684	positive regulation of immune system process	1.59589e-33	-75.5179	1005	62		GO:0002376	immune system process	1.79221e-41	-93.8225	2451	106
GO:0002376	immune system process	6.36387e-06	-11.9649	2451	21		GO:0006952	defense response	3.06641e-32	-72.5622	1230	66		GO:0034341	response to interferon-gamma	9.0678e-21	-46.1496	179	25
Molecular Function							Molecular Function							Molecular Function
TermID	Term	Enrichment	logP	Genes in Term	Target Genes in Term		TermID	Term	Enrichment	logP	Genes in Term	Target Genes in Term		TermID	Term	Enrichment	logP	Genes in Term	Target Genes in Term
GO:0070851	growth factor receptor binding	2.12257e-07	-15.3655	134	7		GO:0005125	cytokine activity	1.28754e-11	-25.0757	220	18		GO:0015433	ATPase-coupled peptide antigen transmembrane transporter activity	1.49785e-06	-13.4115	3	3
GO:0005125	cytokine activity	5.89454e-06	-12.0415	220	7		GO:0005102	signaling receptor binding	2.88553e-10	-21.9661	1542	44		GO:0046978	TAP1 binding	5.94052e-06	-12.0337	4	3
GO:0005126	cytokine receptor binding	3.22066e-05	-10.3433	286	7		GO:0048020	CCR chemokine receptor binding	4.39067e-10	-21.5464	43	9		GO:0005126	cytokine receptor binding	2.78978e-05	-10.487	286	13
GO:0048018	receptor ligand activity	0.000129834	-8.94926	481	8		GO:0005126	cytokine receptor binding	9.54623e-10	-20.7697	286	18		GO:0005515	protein binding	3.2321e-05	-10.3398	11679	160
GO:0030546	signaling receptor activator activity	0.000139407	-8.87811	486	8		GO:0048018	receptor ligand activity	4.88029e-09	-19.1381	481	22		GO:0042287	MHC protein binding	3.49213e-05	-10.2624	33	5

## Sheet: GO_Fig_4C_Restimulation
Attenuated							Unaffected							Trained
KEGG Pathway							KEGG Pathway							KEGG Pathway
TermID	Term	Enrichment	logP	Genes in Term	Target Genes in Term		TermID	Term	Enrichment	logP	Genes in Term	Target Genes in Term		TermID	Term	Enrichment	logP	Genes in Term	Target Genes in Term
hsa04060	Cytokine-cytokine receptor interaction	3.4172e-17	-37.9151	270	22		hsa04668	TNF signaling pathway	2.44382e-16	-35.9478	108	34		hsa04060	Cytokine-cytokine receptor interaction	0.00014268	-8.8549	270	12
hsa05323	Rheumatoid arthritis	3.03573e-08	-17.3102	89	9		hsa04064	NF-kappa B signaling pathway	1.22843e-15	-34.333	94	31		hsa04621	NOD-like receptor signaling pathway	0.000273639	-8.2037	169	9
hsa05321	Inflammatory bowel disease (IBD)	3.9681e-08	-17.0424	65	8		hsa04621	NOD-like receptor signaling pathway	5.08199e-15	-32.9131	169	41		hsa04612	Antigen processing and presentation	0.00285444	-5.85888	77	5
hsa04657	IL-17 signaling pathway	6.72069e-07	-14.2129	93	8		hsa05164	Influenza A	5.04854e-10	-21.4068	172	34		hsa05162	Measles	0.00672931	-5.00128	133	6
hsa05140	Leishmaniasis	1.54333e-06	-13.3816	72	7		hsa05162	Measles	9.05621e-10	-20.8224	133	29		hsa05168	Herpes simplex infection	0.00893793	-4.71745	185	7
Biological process							Biological process							Biological process
TermID	Term	Enrichment	logP	Genes in Term	Target Genes in Term		TermID	Term	Enrichment	logP	Genes in Term	Target Genes in Term		TermID	Term	Enrichment	logP	Genes in Term	Target Genes in Term
GO:0034097	response to cytokine	5.174e-23	-51.3158	1096	38		GO:0002376	immune system process	1.31704e-50	-114.854	2451	278		GO:0006952	defense response	9.62875e-18	-39.1818	1230	48
GO:0019221	cytokine-mediated signaling pathway	5.78958e-21	-46.5982	672	30		GO:0051707	response to other organism	3.98434e-45	-102.234	1201	176		GO:0006955	immune response	3.03933e-17	-38.0323	1544	53
GO:0071310	cellular response to organic substance	3.6097e-14	-30.9526	2346	41		GO:0034097	response to cytokine	1.96024e-42	-96.0355	1096	163		GO:0043207	response to external biotic stimulus	1.65886e-14	-31.7301	1203	43
GO:0006954	inflammatory response	2.8176e-13	-28.8977	490	20		GO:0006950	response to stress	1.66866e-39	-89.2888	3423	317		GO:0009607	response to biotic stimulus	3.29683e-14	-31.0432	1227	43
GO:0070663	regulation of leukocyte proliferation	4.74595e-12	-26.0737	222	14		GO:0010033	response to organic substance	6.62996e-38	-85.6066	2956	285		GO:0034341	response to interferon-gamma	1.61444e-10	-22.5469	179	15	0.0877193
Molecular Function							Molecular Function							Molecular Function
TermID	Term	Enrichment	logP	Genes in Term	Target Genes in Term		TermID	Term	Enrichment	logP	Genes in Term	Target Genes in Term		TermID	Term	Enrichment	logP	Genes in Term	Target Genes in Term
GO:0005125	cytokine activity	1.18259e-19	-43.5814	220	20		GO:0005515	protein binding	2.20571e-17	-38.3529	11679	683		GO:0046978	TAP1 binding	8.57001e-09	-18.575	4	4
GO:0048018	receptor ligand activity	3.93626e-14	-30.866	481	21		GO:0019899	enzyme binding	2.42092e-17	-38.2598	2212	196		GO:0005164	tumor necrosis factor receptor binding	1.12499e-05	-11.3952	31	5
GO:0008009	chemokine activity	1.95233e-07	-15.4491	49	6		GO:0140096	catalytic activity, acting on a protein	2.49012e-10	-22.1135	2173	170		GO:0005125	cytokine activity	5.87975e-05	-9.74141	220	10
GO:0070851	growth factor receptor binding	4.76256e-07	-14.5573	134	8		GO:0005126	cytokine receptor binding	7.0309e-10	-21.0755	286	41		GO:0019239	deaminase activity	0.000249221	-8.29717	32	4
GO:0005102	signaling receptor binding	7.15288e-07	-14.1506	1542	24		GO:0019900	kinase binding	1.0986e-08	-18.3266	727	72		GO:0042287	MHC protein binding	0.000281463	-8.17551	33	4

## Sheet: GO_Fig_6D_Genes_MISBAIR_DMPs
MIS BAIR in vivo BCG vaccination-associated DMPs in gene promoter region (5kb from TSS)
KEGG Pathway
TermID	Term	Enrichment	logP	Genes in Term	Target Genes in Term
hsa_M00412	ESCRT-III complex	0.00505933	-5.28652	12	3
hsa05200	Pathways in cancer	0.00916634	-4.69222	395	21
hsa04062	Chemokine signaling pathway	0.00975486	-4.62999	182	12
hsa_M00695	cAMP signaling	0.0117683	-4.44235	16	3
hsa04514	Cell adhesion molecules (CAMs)	0.0120485	-4.41882	143	10
hsa05164	Influenza A	0.016149	-4.1259	172	11
Biological process
TermID	Term	Enrichment	logP	Genes in Term	Target Genes in Term
GO:0050792	regulation of viral process	8.28299e-06	-11.7013	208	19
GO:0006955	immune response	3.68459e-05	-10.2088	1544	71
GO:0009116	nucleoside metabolic process	4.40189e-05	-10.0309	105	12
GO:0043903	regulation of symbiosis, encompassing mutualism through parasitism	4.58388e-05	-9.99038	235	19
GO:1901657	glycosyl compound metabolic process	8.05697e-05	-9.42639	129	13
GO:0007156	homophilic cell adhesion via plasma membrane adhesion molecules	8.84237e-05	-9.33337	167	15
GO:0043901	negative regulation of multi-organism process	0.000129065	-8.9552	233	18
GO:0048525	negative regulation of viral process	0.00014101	-8.86668	101	11
GO:0060337	type I interferon signaling pathway	0.000610025	-7.40201	67	8
MSigDB
TermID	Term	Enrichment	logP	Genes in Term	Target Genes in Term
RADAEVA_RESPONSE_TO_IFNA1_UP	RADAEVA_RESPONSE_TO_IFNA1_UP	3.33626e-09	-19.5184	52	13
GSE42021_TREG_PLN_VS_TREG_PRECURSORS_THYMUS_DN	GSE42021_TREG_PLN_VS_TREG_PRECURSORS_THYMUS_DN	6.80053e-08	-16.5037	189	22
GSE21546_ELK1_KO_VS_SAP1A_KO_AND_ELK1_KO_DP_THYMOCYTES_UP	GSE21546_ELK1_KO_VS_SAP1A_KO_AND_ELK1_KO_DP_THYMOCYTES_UP	1.85453e-07	-15.5005	168	20
GRANDVAUX_IFN_RESPONSE_NOT_VIA_IRF3	GRANDVAUX_IFN_RESPONSE_NOT_VIA_IRF3	1.82716e-06	-13.2127	14	6
GSE13485_CTRL_VS_DAY7_YF17D_VACCINE_PBMC_DN	GSE13485_CTRL_VS_DAY7_YF17D_VACCINE_PBMC_DN	5.71594e-06	-12.0723	191	19
Gometh
TermID	Term	Enrichment	logP	Genes in Term	Target Genes in Term
GO:0048525	negative regulation of viral process	2.09526e-05	-10.8062	90	13
GO:1903900	regulation of viral life cycle	0.000104754	-9.19195	146	16
GO:0050792	regulation of viral process	0.000113523	-9.11131	162	17
GO:0035455	response to interferon-alpha	0.000341876	-8.00549	20	5
GO:0045071	negative regulation of viral genome replication	0.000427235	-7.78192	55	8
