# Supplementary material for: Neonatal BCG vaccination is associated with a long-term DNA methylation signature in circulating monocytes
Source: Sci Adv. 2022 Aug 5;8(31):eabn4002. doi: 10.1126/sciadv.abn4002 (PMC9355358; doi:10.1126/sciadv.abn4002)
Supplement: Supplementary file 2 — Tables S1 to S8 [file sciadv.abn4002_tables_s1_to_s8.zip › sciadv.abn4002_table_s5.xlsx]

## Sheet: Sheet1
id	baseMean	log2FoldChange	pval	Group	Associated_Gene_Name	RPMI_d6	LPS_d6	BCG_Denmark_d6	BCG_Bulgaria_d6	RPMI_d6_LPS	LPS_d6_LPS	BCG_Denmark_d6_LPS	BCG_Bulgaria_d6_LPS	Chromosome_Name	Gene_Start	Gene_End	Gene_Biotype
ENSG00000168899	81.5209	1.68448	0.00949896	Trained by BCG	VAMP5	8.15668	25.7155	140.962	174.644	19.2613	28.9459	144.713	221.675	2	85811531	85820535	protein_coding
ENSG00000167779	357.34	3.59183	0.0371991	Trained by BCG	IGFBP6	6.8199	6.06683	11.5045	8.64127	11.998	12.6457	60.9044	97.1181	12	53491220	53496129	protein_coding
ENSG00000089692	109.484	2.23955	2.37139e-05	Trained by BCG	LAG3	0.226937	0.250419	2.01509	3.38499	1.29512	1.76782	6.0578	9.82766	12	6881678	6887621	protein_coding
ENSG00000182393	44.4137	Inf	3.39026e-09	Trained by BCG	IL29	4.2815e-06	3.97739e-06	4.31025e-06	3.56061e-06	1.62835	0.36619	6.96988	12.912	19	39786965	39789312	protein_coding
ENSG00000174804	366.574	5.80209	7.61918e-27	Trained by BCG	FZD4	0.140366	0.0874409	0.170373	0.197132	1.22126	0.988284	5.69715	9.12678	11	86656721	86666433	protein_coding
ENSG00000053747	417.874	4.51734	6.3301e-07	Trained by BCG	LAMA3	0.732364	0.621428	0.474373	0.549306	1.60147	2.32033	7.42789	10.8876	18	21269562	21535027	protein_coding
ENSG00000149131	379.045	2.2948	0.00108885	Trained by BCG	SERPING1	9.59155	37.2443	123.053	176.652	37.8415	56.2765	159.367	239.534	11	57364860	57382326	protein_coding
ENSG00000138755	2238.64	5.44293	0.00515184	Trained by BCG	CXCL9	4.16211	11.9857	190.089	138.519	133.775	84.1117	570.305	828.423	4	76922428	76928641	protein_coding
ENSG00000188820	155.5	5.50454	1.04163e-07	Trained by BCG	FAM26F	1.28041	4.918	50.4597	65.5143	35.0654	43.9814	126.666	211.65	6	116782533	116784934	protein_coding
ENSG00000175643	105.128	1.76663	0.000479048	Trained by BCG	RMI2	1.47258	0.928727	4.10349	4.72345	2.72092	2.61149	10.1467	15.1983	16	11343476	11445619	protein_coding
ENSG00000124256	166.886	3.48822	4.35573e-07	Trained by BCG	ZBP1	0.727998	0.459133	1.20304	2.14676	3.2296	4.29187	13.4625	16.1237	20	56178902	56195632	protein_coding
ENSG00000141574	336.052	1.22008	0.0279286	Trained by BCG	SECTM1	23.4801	68.6711	120.129	161.005	34.2703	87.672	122.571	184.159	17	80278900	80291950	protein_coding
ENSG00000108679	663.542	1.11368	0.0468212	Trained by BCG	LGALS3BP	20.7241	34.4459	108.423	137.226	35.2701	50.3813	131.228	170.57	17	76967338	76976061	protein_coding
ENSG00000140105	14006.1	1.88193	0.00012039	Trained by BCG	WARS	395.588	287.551	2234.35	2570.06	1102.82	969.529	3446.5	5391.33	14	100800125	100843142	protein_coding
ENSG00000226979	171.562	1.4959	0.000692797	Trained by BCG	LTA	0.225963	0.406578	6.13865	8.37238	3.93102	1.90796	11.6238	18.3415	6	31539831	31542101	protein_coding
ENSG00000250264	684.464	2.38274	0.0010589	Trained by BCG	XXbac-BPG246D15.9	5.98482	3.15119	7.5089	10.4063	9.1938	8.40076	35.8502	33.8049	6	32781544	32806599	protein_coding
ENSG00000150510	281.705	2.74921	3.86627e-05	Trained by BCG	FAM124A	0.370536	0.612335	2.02192	2.15261	2.72445	3.39623	9.40035	10.7292	13	51796503	51857930	protein_coding
ENSG00000111913	370.89	1.60806	0.0137313	Trained by BCG	FAM65B	3.76007	9.41948	5.31163	5.40047	3.62382	6.30287	10.6454	14.1874	6	24797601	25042238	protein_coding
ENSG00000103313	227.573	1.39695	0.0107879	Trained by BCG	MEFV	0.701999	1.64439	3.15497	5.12328	2.21017	3.61714	5.65654	9.08047	16	3292028	3306627	protein_coding
ENSG00000152766	68.7465	6.50432	1.37388e-06	Trained by BCG	ANKRD22	0.0933069	0.779202	20.3783	28.4229	7.77543	5.93467	19.2066	31.7101	10	90581889	90611575	protein_coding
ENSG00000197249	1214.25	1.39277	0.0499922	Trained by BCG	SERPINA1	48.7296	171.331	248.112	282.631	93.758	218.309	264.841	324.276	14	94843084	94857030	protein_coding
ENSG00000141753	401.445	4.61672	2.60078e-06	Trained by BCG	IGFBP4	1.64393	4.43285	2.67149	3.71652	29.434	30.7183	82.2129	98.8485	17	38599702	38613983	protein_coding
ENSG00000154451	7888.05	6.48927	2.14199e-49	Trained by BCG	GBP5	6.3439	17.9556	351.033	450.792	432.719	384.725	1103.83	1545.91	1	89724633	89738544	protein_coding
ENSG00000136492	338.679	4.77057	9.59246e-11	Trained by BCG	BRIP1	0.650373	0.308203	0.42556	0.408187	2.94885	3.23196	7.23239	10.7684	17	59758627	59940882	protein_coding
ENSG00000167550	88.597	1.27279	6.70919e-05	Trained by BCG	RHEBL1	1.36223	2.39976	4.29222	5.86791	3.10323	5.48246	8.03621	10.6614	12	49458468	49463808	protein_coding
ENSG00000138135	60.6187	8.34135	7.9478e-09	Trained by BCG	CH25H	0.0210144	0.0366506	0.0539916	0.0222712	2.3968	2.26245	5.65282	8.67202	10	90965694	90967071	protein_coding
ENSG00000131203	8909.87	8.16421	1.83392e-31	Trained by BCG	IDO1	4.27418	12.5254	135.617	235.084	862.907	1100.24	2154.71	2945.15	8	39759794	39785963	protein_coding
ENSG00000183734	97.9864	1.61907	5.62983e-05	Trained by BCG	ASCL2	0.539986	0.769013	2.83202	3.10826	2.26857	4.28693	6.56387	6.75509	11	2289725	2292182	protein_coding
ENSG00000137731	54.9316	1.50945	0.00527416	Trained by BCG	FXYD2	2.9076	3.26107	6.32243	6.59256	4.12091	4.62828	11.2066	12.8384	11	117672445	117699413	protein_coding
ENSG00000004468	581.185	6.92689	2.2651e-12	Trained by BCG	CD38	0.628306	2.47412	19.3848	16.2033	61.564	72.3112	156.732	200.741	4	15779898	15851069	protein_coding
ENSG00000108702	572.303	8.70749	9.73456e-06	Trained by BCG	CCL1	0.669349	1.90166	8.01042	9.97073	195.525	261.36	553.522	580.16	17	32687347	32690250	protein_coding
ENSG00000108387	87.0525	1.19342	0.00240247	Trained by BCG	2004-09-01	5.07279	3.36378	8.95712	10.6085	6.93622	6.55263	16.8738	23.0243	17	56597611	56618179	protein_coding
ENSG00000110848	146.55	1.39553	0.033808	Trained by BCG	CD69	1.52809	2.58142	5.68172	6.19877	4.01881	5.39413	9.08605	13.7661	12	9905082	9913497	protein_coding
ENSG00000105499	849.572	2.07055	0.000423229	Trained by BCG	PLA2G4C	11.5389	13.3563	24.3679	19.4058	24.6262	24.8523	65.1678	72.8958	19	48551100	48614109	protein_coding
ENSG00000157240	274.014	1.10281	0.044386	Trained by BCG	FZD1	4.41408	3.88413	3.6884	3.25123	6.65278	7.68544	15.6039	21.5577	7	90893783	90898123	protein_coding
ENSG00000083097	692.193	1.96902	5.75534e-05	Trained by BCG	DOPEY1	4.18433	4.07994	4.77841	4.222	4.11256	3.35947	9.17798	13.6799	6	83777385	83881069	protein_coding
ENSG00000128203	205.467	1.55352	9.67888e-06	Trained by BCG	ASPHD2	0.572374	0.86725	3.26729	3.48517	2.609	3.65673	6.48517	7.68608	22	26825239	26840981	protein_coding
ENSG00000117594	837.828	1.47601	0.00084799	Trained by BCG	HSD11B1	41.0414	35.9904	206.737	214.212	84.0079	54.7731	208.693	244.968	1	209859510	209908295	protein_coding
ENSG00000100368	1288.44	1.30798	0.012133	Trained by BCG	CSF2RB	16.629	35.5936	70.8598	74.798	29.4053	36.8686	68.2207	85.8894	22	37309670	37336491	protein_coding
ENSG00000163568	175.125	6.05071	3.22856e-28	Trained by BCG	AIM2	0.405606	1.54442	6.19659	7.15985	19.4813	23.0025	43.1046	58.3317	1	159032274	159116886	protein_coding
ENSG00000166928	246.206	2.31255	4.17095e-05	Trained by BCG	MS4A14	4.35745	6.33834	3.25615	3.51267	4.7796	8.52253	11.1344	13.3432	11	60146003	60185161	protein_coding
ENSG00000014914	46.2636	2.3263	3.50952e-07	Trained by BCG	MTMR11	1.34627	0.704924	1.88034	1.70254	2.22691	4.34307	5.80617	5.55364	1	149900543	149908791	protein_coding
ENSG00000158517	5533.58	5.5719	1.21919e-06	Trained by BCG	NCF1	24.5051	48.0352	265.418	331.008	815.995	1044.63	1821.51	2289.8	7	74188309	74203659	protein_coding
ENSG00000177469	163.978	1.90466	0.0151363	Trained by BCG	PTRF	1.01439	0.373276	2.14765	1.70245	2.155	1.16812	5.28463	5.56929	17	40554468	40575338	protein_coding
ENSG00000168016	567.752	2.38223	0.000175836	Trained by BCG	TRANK1	7.52894	6.47817	11.942	12.1027	25.3776	38.0775	51.9978	72.2251	3	36868311	36986548	protein_coding
ENSG00000161835	92.0894	2.25519	1.43621e-13	Trained by BCG	GRASP	1.3206	2.41235	1.91159	2.22218	3.17526	3.16224	6.60613	8.68635	12	52400724	52409673	protein_coding
ENSG00000161574	28.2143	Inf	9.49553e-08	Trained by BCG	CCL15	0.00334112	0.499787	2.49019	4.97758	5.53023	5.31752	12.9378	13.4725	17	34310692	34328590	protein_coding
ENSG00000127920	94.9816	2.16197	3.11011e-05	Trained by BCG	GNG11	3.9086	5.06883	4.48038	4.8278	6.27727	13.2925	12.8418	16.9122	7	93551011	93555831	protein_coding
ENSG00000183558	65.0971	2.04256	0.00390631	Trained by BCG	HIST2H2AA3	1.63443	1.44618	3.89425	2.8227	4.42801	4.45213	11.3067	9.59927	1	149813505	149814478	protein_coding
ENSG00000184678	197.195	1.38794	0.000402184	Trained by BCG	HIST2H2BE	2.82394	2.46815	5.38652	5.59342	4.52446	4.60776	9.78781	11.3673	1	149856010	149858232	protein_coding
ENSG00000164463	599.995	1.54179	3.9957e-06	Trained by BCG	CREBRF	7.37351	13.9785	9.24525	8.3973	8.28867	13.5864	16.3721	21.4879	5	172483355	172566291	protein_coding
ENSG00000122641	1607.25	5.84608	4.92791e-09	Trained by BCG	INHBA	1.16597	2.09398	28.2527	32.3603	47.4567	74.6354	98.8573	115.407	7	41724712	41742706	protein_coding
ENSG00000203812	106.167	2.32987	0.000824478	Trained by BCG	HIST2H2AA4	10.1722	11.3394	23.3289	27.5533	36.8424	36.981	89.3648	74.0139	1	149822643	149823191	protein_coding
ENSG00000125629	603.713	1.4229	4.07717e-05	Trained by BCG	INSIG2	12.3583	15.0887	17.5598	17.5217	18.5523	22.0703	34.961	47.3051	2	118846028	118868573	protein_coding
ENSG00000162614	105.92	3.39785	2.22529e-07	Trained by BCG	NEXN	0.320952	0.588386	0.641069	1.13214	4.14463	10.7837	8.45488	9.91221	1	78354198	78409580	protein_coding
ENSG00000196684	110.464	3.90571	1.06699e-08	Trained by BCG	HSH2D	0.862348	1.89194	1.57591	2.32183	7.65914	11.0656	13.7996	20.1024	19	16244838	16269344	protein_coding
ENSG00000169715	45.6766	1.39688	0.0384142	Trained by BCG	MT1E	5.44756	2.52183	11.3723	12.0397	10.4148	9.88111	18.8635	27.1966	16	56659387	56661024	protein_coding
ENSG00000164691	520.054	1.82773	5.12797e-07	Trained by BCG	TAGAP	9.72803	17.1431	28.2558	31.9238	25.6171	33.1717	50.2394	62.0076	6	159455500	159466184	protein_coding
ENSG00000122417	207.606	1.94379	2.74579e-09	Trained by BCG	ODF2L	4.71698	5.27144	4.37263	3.80717	5.8216	5.81974	10.6544	14.8446	1	86812508	86862025	protein_coding
ENSG00000140511	345.324	5.42717	2.28142e-15	Trained by BCG	HAPLN3	0.812886	3.21784	27.4878	27.6807	29.1655	19.067	59.543	66.6568	15	89420519	89438857	protein_coding
ENSG00000105825	857.064	7.2253	1.06365e-06	Trained by BCG	TFPI2	0.575378	0.899431	1.70378	1.05017	69.8674	140.185	121.106	178.299	7	93514709	93520303	protein_coding
ENSG00000137747	112.488	4.22621	1.785e-12	Trained by BCG	TMPRSS13	0.395675	0.395507	0.54628	0.700767	5.63492	5.48865	10.6892	13.1338	11	117771358	117800174	protein_coding
ENSG00000181192	275.271	1.10949	0.00232343	Trained by BCG	DHTKD1	4.38101	5.39321	6.57439	6.72766	5.81389	6.05622	11.3931	13.0282	10	12110971	12165224	protein_coding
ENSG00000185338	80.2642	5.85212	4.78634e-16	Trained by BCG	SOCS1	0.289762	0.643459	4.43554	5.30628	11.8595	10.9837	22.9114	26.5211	16	11348262	11350036	protein_coding
ENSG00000128284	1488.49	4.55432	6.0673e-14	Trained by BCG	APOL3	11.7861	21.1461	124.303	135.642	122.764	136.035	238.453	270.399	22	36536372	36562225	protein_coding
ENSG00000167207	168.72	1.59592	0.00326788	Trained by BCG	NOD2	2.59699	5.71094	4.09285	4.69279	6.33859	15.598	11.4845	14.5157	16	50727514	50766988	protein_coding
ENSG00000121858	2250.17	6.64533	7.10091e-20	Trained by BCG	TNFSF10	2.65623	7.31872	21.3102	30.9602	246.892	400.687	455.768	555.357	3	172223298	172241297	protein_coding
ENSG00000075213	269.422	3.65004	0.000112059	Trained by BCG	SEMA3A	0.765849	1.31467	1.10208	1.52896	5.29994	6.52516	9.65378	11.9785	7	83587659	84122040	protein_coding
ENSG00000185245	88.1942	4.77686	0.0103457	Trained by BCG	GP1BA	0.286428	0.560748	4.59019	4.28209	5.38579	4.5527	12.6482	9.30731	17	4835592	4838325	protein_coding
ENSG00000165949	74.7031	4.40352	0.000165261	Trained by BCG	IFI27	1.00157	2.46765	8.79265	15.339	30.4712	33.8903	46.0108	77.8056	14	94571182	94583033	protein_coding
ENSG00000082269	358.163	1.84932	6.4412e-13	Trained by BCG	FAM135A	3.15318	2.75476	3.24291	3.40048	4.46817	4.00025	8.33377	9.79315	6	71122644	71270877	protein_coding
ENSG00000100911	3235.12	1.85993	1.09911e-06	Trained by BCG	PSME2	138.252	177.875	588.666	737.912	393.848	354.555	704.127	891.764	14	24612574	24616779	protein_coding
ENSG00000136213	119.8	1.78829	2.3252e-10	Trained by BCG	CHST12	2.88302	2.60087	3.01636	2.71672	3.57086	5.35253	7.35348	7.03576	7	2443223	2474242	protein_coding
ENSG00000135052	302.114	1.16439	0.000152913	Trained by BCG	GOLM1	5.48758	5.43974	6.59516	6.99515	5.45939	6.30797	9.62105	12.364	9	88641061	88715088	protein_coding
ENSG00000166523	450.839	2.28083	2.63701e-05	Trained by BCG	CLEC4E	11.4912	26.1428	62.6306	70.6961	45.6295	76.3896	81.0864	101.401	12	8685901	8693559	protein_coding
ENSG00000185885	484.72	4.37467	2.48992e-12	Trained by BCG	IFITM1	6.93657	20.8032	26.715	33.2163	102.509	140.874	174.698	230.81	11	313506	315272	protein_coding
ENSG00000164442	810.619	1.23954	1.04072e-06	Trained by BCG	CITED2	34.9484	21.8099	29.2132	28.0371	24.6046	34.7116	44.0399	52.4346	6	139693393	139695757	protein_coding
ENSG00000102554	141.858	3.59314	2.04705e-29	Trained by BCG	KLF5	0.524878	0.496421	0.740031	0.707772	4.38534	3.12819	8.19501	8.98157	13	73629114	73651676	protein_coding
ENSG00000154642	217.796	1.76327	1.93795e-05	Trained by BCG	C21orf91	2.98159	5.86729	4.80118	7.40989	9.7841	14.7406	16.818	20.6643	21	19161284	19191703	protein_coding
ENSG00000134321	16409.1	9.82774	1.87013e-45	Trained by BCG	RSAD2	1.27549	1.52803	12.4207	31.636	771.446	1346.19	1325.58	1627.59	2	7005937	7038370	protein_coding
ENSG00000111012	895.923	2.71294	0.0227301	Trained by BCG	CYP27B1	11.7725	6.20668	34.0802	40.883	56.7111	33.4816	104.865	111.645	12	58156117	58161034	protein_coding
ENSG00000115415	9490.55	1.73683	0.000118365	Trained by BCG	STAT1	137.051	314.489	929.879	1107.17	337.158	465.772	602.926	678.681	2	191829084	191885686	protein_coding
ENSG00000127311	128.91	2.39126	1.252e-06	Trained by BCG	HELB	1.41696	2.08988	2.16602	2.37066	5.3329	5.9613	9.01568	11.2032	12	66696325	66737423	protein_coding
ENSG00000164674	156.824	1.1313	0.000313027	Trained by BCG	SYTL3	7.40538	2.92888	5.0381	6.03034	4.79253	3.01893	8.07519	10.0718	6	159071046	159185908	protein_coding
ENSG00000240065	778.829	1.95771	8.65051e-08	Trained by BCG	PSMB9	56.711	71.9188	295.292	351.189	158.536	158.226	274.748	324.796	6	32811913	32847364	protein_coding
ENSG00000255398	480.68	5.82358	3.23054e-06	Trained by BCG	HCAR3	0.897393	0.811526	40.5844	52.4298	36.0297	33.2196	68.4997	66.5343	12	123199303	123201439	protein_coding
ENSG00000105856	1815.86	1.50488	5.30381e-10	Trained by BCG	HBP1	39.0224	46.0262	41.665	39.3743	45.9149	53.4241	77.2123	94.7006	7	106809406	106842974	protein_coding
ENSG00000188811	1487.1	1.05612	1.06254e-05	Trained by BCG	NHLRC3	28.0144	26.674	30.1111	31.3732	25.3361	26.1973	43.0149	51.6679	13	39612443	39625205	protein_coding
ENSG00000079263	181.064	2.2621	1.73895e-06	Trained by BCG	SP140	5.98061	5.96566	12.7717	16.4683	25.2812	31.1994	42.6796	51.5049	2	231090445	231223762	protein_coding
ENSG00000008441	143.708	3.02489	8.12785e-07	Trained by BCG	NFIX	1.24566	1.15549	2.26548	2.27043	6.64607	3.84504	11.5272	13.1139	19	13106584	13209610	protein_coding
ENSG00000014257	173.515	1.85608	2.28854e-07	Trained by BCG	ACPP	6.79008	5.20074	4.17028	4.02599	5.31304	6.30802	8.56593	11.1134	3	132036211	132087142	protein_coding
ENSG00000169248	4172.89	10.392	2.2254e-11	Trained by BCG	CXCL11	0.459237	1.16365	10.884	9.57229	482.1	385.701	751.545	1017.18	4	76954835	76962568	protein_coding
ENSG00000114439	720.879	1.18757	3.6553e-06	Trained by BCG	BBX	7.5228	7.85515	7.77276	8.36069	7.55431	8.97738	13.1772	14.5318	3	107241783	107530171	protein_coding
ENSG00000067992	325.529	1.48912	4.40412e-09	Trained by BCG	PDK3	9.89455	11.9873	10.2682	9.9421	11.2103	19.3435	18.866	22.1717	X	24483338	24557954	protein_coding
ENSG00000159873	707.94	1.79171	5.21098e-06	Trained by BCG	CCDC117	12.7258	14.6846	10.8245	13.2557	31.0421	32.1169	51.9073	60.433	22	29168662	29185283	protein_coding
ENSG00000165474	251.329	2.43575	0.00369489	Trained by BCG	GJB2	4.03605	10.3747	15.3655	19.7186	15.6754	48.0937	24.3757	32.3339	13	20761609	20767037	protein_coding
ENSG00000178199	100.576	1.18717	0.0255981	Trained by BCG	ZC3H12D	4.06952	13.498	4.27749	5.00089	3.71087	10.6112	6.73196	6.6902	6	149768794	149806197	protein_coding
ENSG00000102531	3061.18	1.83489	0.000230153	Trained by BCG	FNDC3A	27.4426	30.6481	28.8955	30.2355	70.8179	82.3855	118.566	137.243	13	49550048	49783888	protein_coding
ENSG00000001084	4648.52	1.38263	0.00541085	Trained by BCG	GCLC	138.478	85.6286	111.133	98.9082	106.014	131.648	178.705	204	6	53362139	53481768	protein_coding
ENSG00000105287	209.617	1.1502	0.00184656	Trained by BCG	PRKD2	3.66482	4.53048	4.83311	4.98048	4.41898	5.34074	7.48157	8.45973	19	47177574	47220384	protein_coding
ENSG00000235750	1243.8	3.58785	1.77396e-20	Trained by BCG	KIAA0040	5.1406	7.4334	12.5199	14.8103	47.0469	47.0367	79.9013	89.5282	1	175126123	175162135	protein_coding
ENSG00000105559	158.956	5.01353	8.56338e-17	Trained by BCG	PLEKHA4	0.698457	0.718212	1.04014	1.17146	4.94033	8.89682	7.35299	10.4192	19	49340355	49371884	protein_coding
ENSG00000166927	4148.64	1.79764	1.39156e-09	Trained by BCG	MS4A7	149.4	345.723	132.377	140.525	189.025	358.489	303.431	374.53	11	60145955	60163424	protein_coding
ENSG00000183765	286.775	1.66743	3.23874e-10	Trained by BCG	CHEK2	11.3037	9.50026	9.77893	9.0254	12.662	11.5328	20.4139	24.9838	22	29083731	29138410	protein_coding
ENSG00000166396	141.258	6.98194	1.43379e-05	Trained by BCG	SERPINB7	0.227825	0.569443	1.33437	0.398687	11.883	52.8815	18.3041	24.2788	18	61420169	61472604	protein_coding
ENSG00000180758	231.227	1.73677	0.000120253	Trained by BCG	GPR157	2.45045	2.92618	2.98094	3.45204	5.99848	5.26574	9.69825	11.6837	1	9160364	9189229	protein_coding
ENSG00000134028	2334.92	1.15995	0.00293352	Trained by BCG	ADAMDEC1	40.973	110.536	67.3615	67.9163	61.4768	151.158	112.422	106.183	8	24241798	24263526	protein_coding
ENSG00000121281	4055.36	1.19369	5.76416e-07	Trained by BCG	ADCY7	62.3973	70.299	67.3943	62.739	67.7782	124.302	112.337	128.497	16	50280048	50352046	protein_coding
ENSG00000162433	762.387	1.56902	0.000711545	Trained by BCG	AK4	19.4413	13.0515	41.7393	42.9103	46.7992	91.5886	81.246	84.4142	1	65613232	65697828	protein_coding
ENSG00000179604	142.264	1.51305	0.00162214	Trained by BCG	CDC42EP4	2.58047	2.59703	2.63586	2.34097	5.53761	3.98517	9.8384	9.68109	17	71279763	71308314	protein_coding
ENSG00000173706	901.424	1.51175	0.00285821	Trained by BCG	HEG1	7.8216	15.1103	7.86837	8.7274	16.4975	22.9972	28.2461	29.7074	3	124684554	124774802	protein_coding
ENSG00000137265	270.19	1.61576	4.55006e-10	Trained by BCG	IRF4	0.928731	2.2304	2.51575	2.93581	3.46477	4.00051	5.50307	6.65576	6	391739	411447	protein_coding
ENSG00000104714	353.032	1.36933	0.000172045	Trained by BCG	ERICH1	14.2829	14.5274	17.5172	16.9972	25.9613	27.0305	41.5201	49.1803	8	564746	688106	protein_coding
ENSG00000100342	1597.26	2.67039	5.30977e-13	Trained by BCG	APOL1	19.717	29.8223	92.5158	111.011	109.642	73.7558	181.401	200.007	22	36649056	36663576	protein_coding
ENSG00000177989	69.3974	1.12322	0.0488516	Trained by BCG	ODF3B	4.91395	9.27166	9.20742	12.567	7.18271	9.4828	13.4017	11.5573	22	50968139	50971009	protein_coding
ENSG00000123146	2452.06	1.38532	0.023664	Trained by BCG	CD97	60.0948	43.5525	96.2143	103.779	108.336	89.7992	171.789	203.618	19	14492213	14519531	protein_coding
ENSG00000121380	86.4917	6.4378	4.22319e-07	Trained by BCG	BCL2L14	0.148045	0.209559	0.341271	0.352812	11.3136	5.21376	17.9634	21.2392	12	12202797	12363947	protein_coding
ENSG00000005059	514.526	1.58269	5.18321e-07	Trained by BCG	CCDC109B	11.5957	14.7405	12.103	13.6886	15.9582	23.2349	25.4079	29.8671	4	110481361	110609874	protein_coding
ENSG00000117228	23116.9	6.33861	5.21329e-33	Trained by BCG	GBP1	22.4567	38.8578	401.481	456.421	1333.58	954.375	2114	2502.03	1	89518002	89531043	protein_coding
ENSG00000166801	889.034	1.06286	0.00258872	Trained by BCG	FAM111A	22.3743	24.7155	31.2234	33.0887	37.2896	44.9292	60.6567	68.2707	11	58910221	58922512	protein_coding
ENSG00000153814	290.652	1.40835	0.010564	Trained by BCG	JAZF1	5.71166	5.35362	4.91795	4.97315	10.7294	10.5583	16.218	20.7346	7	27870192	28220362	protein_coding
ENSG00000196814	232.613	2.07731	4.75435e-08	Trained by BCG	FAM125B	2.52274	2.31068	3.52072	3.51705	6.48306	8.37659	10.4363	11.8347	9	129089128	129269320	protein_coding
ENSG00000181634	835.449	5.14199	1.6661e-15	Trained by BCG	TNFSF15	2.57779	3.39767	8.46551	9.93386	66.8641	74.0122	103.549	126.1	9	117551600	117568406	protein_coding
ENSG00000111276	464.417	1.02876	0.00153262	Trained by BCG	CDKN1B	10.8228	18.1626	13.0714	13.379	11.4096	12.0346	18.9342	20.1276	12	12867992	12875305	protein_coding
ENSG00000086300	4250	1.82961	2.72767e-07	Trained by BCG	SNX10	99.5237	61.9969	271.056	312.153	265.366	292.227	406.172	499.794	7	26331541	26413949	protein_coding
ENSG00000162654	5736.24	6.58643	5.02128e-39	Trained by BCG	GBP4	2.18341	4.95424	54.1816	60.5505	151.146	150.962	235.509	278.225	1	89646831	89664615	protein_coding
ENSG00000119922	20346.7	8.44069	8.00588e-34	Trained by BCG	IFIT2	3.73003	6.57151	21.3167	29.9189	917.662	1484.34	1366.26	1725.81	10	91061712	91069033	protein_coding
ENSG00000139572	312.649	2.884	1.24192e-05	Trained by BCG	GPR84	5.71276	5.86694	23.8855	25.743	29.5181	41.9237	45.1686	54.2282	12	54756229	54758271	protein_coding
ENSG00000095794	324.764	1.34591	0.000423914	Trained by BCG	CREM	25.0236	33.3074	27.9287	29.2526	42.6826	43.6945	63.5433	80.0124	10	35415719	35501886	protein_coding
ENSG00000204267	1957.71	2.09945	5.81441e-09	Trained by BCG	TAP2	20.5742	26.6604	90.8812	103.372	68.1823	63.3721	101.059	128.261	6	32789610	32806557	protein_coding
ENSG00000173200	198.338	1.74734	1.67942e-09	Trained by BCG	PARP15	4.18118	4.47694	2.81888	3.42555	4.84804	9.36106	7.17616	9.07499	3	122296449	122357894	protein_coding
ENSG00000174749	144.824	1.70336	1.10616e-05	Trained by BCG	C4orf32	2.83434	3.30289	5.50636	5.73131	6.58241	5.17195	9.53384	12.4307	4	113066553	113110237	protein_coding
ENSG00000159200	978.626	1.60736	0.000178609	Trained by BCG	RCAN1	22.8336	29.5253	25.1847	25.0906	50.6542	51.7482	77.0367	91.0835	21	35885440	35987441	protein_coding
ENSG00000105639	193.035	1.95368	2.64903e-06	Trained by BCG	JAK3	1.63554	6.74501	8.28133	8.86243	5.11131	4.80937	7.49617	9.46054	19	17935589	17958880	protein_coding
ENSG00000102524	1062.62	3.64447	4.02444e-13	Trained by BCG	TNFSF13B	18.1386	26.8135	60.7719	65.9658	164.483	218.66	264.427	278.93	13	108903588	108959385	protein_coding
ENSG00000059728	1283.16	1.38508	0.00986986	Trained by BCG	MXD1	14.0047	38.0231	15.0558	16.2529	27.3148	24.2728	38.8264	51.2845	2	70124820	70170077	protein_coding
ENSG00000002549	7994.2	2.49085	7.93509e-12	Trained by BCG	LAP3	134.465	219.972	508.757	606.453	542.496	566.993	833.414	955.88	4	17578815	17609595	protein_coding
ENSG00000025708	2968.23	2.19461	3.57449e-06	Trained by BCG	TYMP	76.046	127.986	258.971	310.356	245.345	317.898	425.835	378.787	22	50964181	50968485	protein_coding
ENSG00000151693	215.306	2.25695	2.12847e-05	Trained by BCG	ASAP2	1.4723	1.3645	3.23283	3.37126	5.12332	4.51707	8.68514	8.08011	2	9346894	9545812	protein_coding
ENSG00000231925	2725.79	1.05485	0.00252393	Trained by BCG	TAPBP	56.3451	60.6568	125.361	127.724	92.5611	88.5533	151.425	151.39	6	33267471	33282164	protein_coding
ENSG00000204642	1768.64	2.33197	1.49206e-10	Trained by BCG	HLA-F	57.3547	90.4586	217.233	247.992	218.445	210.255	351.58	361.362	6	29690552	29706305	protein_coding
ENSG00000010030	338.469	8.82602	3.11654e-46	Trained by BCG	ETV7	0.122764	0.612587	13.8294	18.6932	34.2499	30.0606	53.1978	58.5373	6	36322419	36356164	protein_coding
ENSG00000182197	460.342	4.59397	1.69615e-09	Trained by BCG	EXT1	0.915306	1.21601	2.48389	1.50372	30.5859	31.2566	40.4406	58.8517	8	118806729	119124092	protein_coding
ENSG00000049449	1144.47	1.43366	5.69414e-05	Trained by BCG	RCN1	33.5981	28.3796	56.2903	64.0512	72.5876	59.5488	104.188	131.283	11	31833939	32127301	protein_coding
ENSG00000170175	100.541	1.21294	0.00216367	Trained by BCG	CHRNB1	6.68729	8.24026	7.57475	7.51827	10.8314	15.9021	16.3536	18.7566	17	7348380	7361026	protein_coding
ENSG00000043143	634.007	1.71753	2.22449e-06	Trained by BCG	PHF15	5.93903	10.9721	11.9924	12.632	14.8408	16.0841	21.6712	26.4257	5	133860003	133918918	protein_coding
ENSG00000128383	1928.36	6.32898	3.33738e-08	Trained by BCG	APOBEC3A	5.71875	11.5942	47.1552	87.3453	245.391	327.974	317.71	477.327	22	39348746	39359188	protein_coding
ENSG00000116205	212.992	1.14699	9.34623e-06	Trained by BCG	TCEANC2	3.42666	3.92979	3.60626	3.42215	4.12027	4.63155	6.57965	6.76899	1	54519260	54578192	protein_coding
ENSG00000125148	2219.43	4.46961	4.90551e-27	Trained by BCG	MT2A	33.8721	27.4515	187.89	228.88	525.852	598.334	781.607	919.931	16	56642111	56643409	protein_coding
ENSG00000183741	634.001	1.17949	0.000947226	Trained by BCG	CBX6	7.27535	10.2929	19.6857	19.7386	12.3157	11.58	20.0811	19.4796	22	39257455	39268319	protein_coding
ENSG00000169136	2383.22	3.06692	2.65957e-14	Trained by BCG	ATF5	30.7796	44.253	63.8652	64.6713	193.529	285.64	302.634	318.35	19	50431974	50437192	protein_coding
ENSG00000183337	376.485	1.22292	0.0135441	Trained by BCG	BCOR	4.18957	4.80649	5.9998	5.68028	6.41369	12.224	9.63935	10.9141	X	39909068	40036582	protein_coding
ENSG00000239713	765.91	2.6643	9.74789e-13	Trained by BCG	APOBEC3G	14.2647	18.2126	33.5366	42.1823	72.2259	85.5644	107.366	123.067	22	39436924	39483748	protein_coding
ENSG00000105976	322.651	2.67417	0.00656579	Trained by BCG	MET	0.634484	0.837108	1.30897	1.70957	4.36594	19.2237	6.83182	7.09222	7	116312248	116438440	protein_coding
ENSG00000106070	325.94	2.32023	0.000950919	Trained by BCG	GRB10	4.70407	6.36845	4.62833	4.25846	15.7542	21.2246	23.3859	26.8197	7	50657760	50861159	protein_coding
ENSG00000159231	61.8416	1.99312	0.0245908	Trained by BCG	CBR3	2.64173	3.09665	4.37238	5.07469	7.7852	6.23338	12.6535	12.1319	21	37507210	37518864	protein_coding
ENSG00000175073	1022.23	1.26282	1.97402e-07	Trained by BCG	VCPIP1	4.81005	6.48161	6.05803	6.44671	6.81425	7.12007	10.004	11.6851	8	67540722	67579452	protein_coding
ENSG00000013374	2404.57	2.70053	2.6483e-13	Trained by BCG	NUB1	34.1468	40.2904	74.8002	81.7689	188.672	191.602	296.211	302.41	7	151038785	151075535	protein_coding
ENSG00000157483	3945.84	1.1517	1.34986e-06	Trained by BCG	MYO1E	63.2791	42.0866	52.1682	45.1075	57.5219	79.1692	83.4135	98.7481	15	59427113	59665099	protein_coding
ENSG00000114127	2822.92	3.00618	3.99922e-11	Trained by BCG	XRN1	9.84354	12.9643	18.6602	20.5247	60.9937	78.0283	88.5313	104.57	3	142025449	142166904	protein_coding
ENSG00000198133	140.174	3.55038	9.2552e-05	Trained by BCG	TMEM229B	1.25382	1.88764	7.05429	5.57427	9.5439	10.0573	16.0002	14.1615	14	67913801	68000456	protein_coding
ENSG00000104518	599.285	1.22549	0.00357374	Trained by BCG	GSDMD	24.1365	30.2598	47.3549	53.0103	38.9495	34.7554	59.3079	63.7563	8	144635377	144645232	protein_coding
ENSG00000076067	157.487	2.38674	9.41526e-06	Trained by BCG	RBMS2	2.08546	2.48811	1.81358	1.71717	4.48488	7.24524	6.89558	7.24725	12	56915713	56984745	protein_coding
ENSG00000115904	1280.06	1.5145	4.96393e-10	Trained by BCG	SOS1	13.3941	10.9915	12.0593	13.4376	17.7667	20.0842	25.4279	30.5616	2	39208537	39351486	protein_coding
ENSG00000138646	4868.35	6.53978	1.44568e-26	Trained by BCG	HERC5	3.36342	4.72228	5.11844	6.27847	227.388	279.317	327.485	387.518	4	89378268	89427314	protein_coding
ENSG00000157693	690.211	1.76277	2.43457e-05	Trained by BCG	C9orf91	12.3186	12.5718	12.2298	13.4331	25.7877	33.6082	38.636	42.1781	9	117373486	117408702	protein_coding
ENSG00000204264	1723.03	1.1376	0.00118201	Trained by BCG	PSMB8	120.051	120.455	268.376	302.104	192.235	184.64	288.871	313.316	6	32808494	32812480	protein_coding
ENSG00000148429	319.832	1.24519	0.000659538	Trained by BCG	USP6NL	4.39727	5.90308	6.29283	6.96549	7.46539	7.69617	10.695	12.6417	10	11502509	11653753	protein_coding
ENSG00000148175	3021.9	1.33384	0.000245644	Trained by BCG	STOM	101.357	98.3481	182.506	194.243	194.928	187.862	286.371	320.409	9	124101355	124132531	protein_coding
ENSG00000117280	678.451	1.20851	0.0308891	Trained by BCG	RAB7L1	19.4048	22.2056	18.8856	20.273	34.4823	18.0568	51.5413	55.4627	1	205737114	205744588	protein_coding
ENSG00000236939	9.2719	5.17756	5.28022e-08	Trained by BCG	C8orf56	0.24754	0.789463	1.41508	2.07056	5.86661	13.795	7.42982	10.7623	8	104145191	104153703	protein_coding
ENSG00000128394	101.303	2.60666	3.22829e-10	Trained by BCG	APOBEC3F	3.24064	3.80358	7.08478	7.32733	11.0086	13.6885	16.6246	17.4879	22	39436609	39449915	protein_coding
ENSG00000067057	891.377	1.30146	0.000247517	Trained by BCG	PFKP	23.3494	16.8719	42.8524	42.0008	42.5485	38.6586	61.8724	69.9537	10	3109712	3179904	protein_coding
ENSG00000168394	5611.78	3.52168	2.4895e-20	Trained by BCG	TAP1	40.5491	55.4406	277.462	337.473	333.102	296.567	472.355	558.901	6	32812986	32821755	protein_coding
ENSG00000151849	302.431	1.56885	0.00437883	Trained by BCG	CENPJ	4.77269	4.8973	5.61727	5.80512	9.64718	9.87875	13.8725	15.8878	13	25457171	25497018	protein_coding
ENSG00000105327	138.849	1.31001	0.0100292	Trained by BCG	BBC3	4.99215	5.73854	6.38762	7.59234	7.57744	4.31702	12.5826	10.7914	19	47724079	47736023	protein_coding
ENSG00000104973	317.788	1.09849	0.00256705	Trained by BCG	MED25	10.9899	12.0894	13.305	12.5314	17.1986	19.8198	26.4366	26.442	19	50321536	50340235	protein_coding
ENSG00000162231	1781.79	1.47585	3.03989e-05	Trained by BCG	NXF1	36.9315	37.3383	38.3599	40.7827	73.8329	86.2443	102.73	123.912	11	62559598	62573774	protein_coding
ENSG00000113810	637.869	1.00034	4.26178e-05	Trained by BCG	SMC4	13.6106	10.3265	12.0622	11.6791	10.546	7.05186	14.3117	18.0569	3	160117062	160152750	protein_coding
ENSG00000026103	591.641	2.13524	3.14748e-05	Trained by BCG	FAS	12.7257	14.8742	21.4219	21.8244	39.751	24.0669	59.1232	62.6013	10	90750414	90775542	protein_coding
ENSG00000107290	3457.57	1.21575	3.72104e-07	Trained by BCG	SETX	19.5331	21.9745	20.5169	20.443	22.5353	23.4797	32.1043	36.7607	9	135136743	135230372	protein_coding
ENSG00000133606	1758.18	1.11315	3.45042e-06	Trained by BCG	MKRN1	45.5736	42.215	45.8621	45.6826	48.1057	44.6181	69.424	77.0857	7	140152840	140179369	protein_coding
ENSG00000135114	7052.18	9.26935	1.09808e-64	Trained by BCG	OASL	1.31417	1.79113	3.20929	4.10648	586.704	735.058	810.235	971.863	12	121458121	121477045	protein_coding
ENSG00000162522	375.783	2.32797	6.62239e-10	Trained by BCG	KIAA1522	2.60695	2.85754	3.43587	3.15721	9.34447	8.83993	13.6182	14.7489	1	33207486	33240571	protein_coding
ENSG00000105711	95.1431	3.75601	2.23329e-07	Trained by BCG	SCN1B	1.003	6.7589	1.43838	2.28237	8.37	18.1671	12.577	12.8044	19	35521592	35531352	protein_coding
ENSG00000187037	100.496	2.50722	0.000321852	Trained by BCG	GPR141	4.0105	7.32533	9.76279	14.1997	18.1076	25.6894	25.8036	29.0732	7	37723399	37873390	protein_coding
ENSG00000138821	2330.05	3.55904	5.95247e-05	Trained by BCG	SLC39A8	13.2401	11.6908	28.4151	28.7095	107.852	158.493	142.266	184.294	4	103172198	103352415	protein_coding
ENSG00000176046	1229.06	2.48083	0.00209595	Trained by BCG	NUPR1	55.0636	76.551	104.187	121.247	211.397	281.939	311.768	328.234	16	28548606	28550495	protein_coding
ENSG00000172183	2445.18	7.95884	1.06623e-61	Trained by BCG	ISG20	1.88288	4.55382	13.202	15.3719	546.624	570.242	779.859	873.243	15	89179384	89199714	protein_coding
ENSG00000066583	439.729	1.16426	0.00126322	Trained by BCG	ISOC1	16.3891	13.8689	21.7682	23.6554	27.1798	20.1499	39.5074	42.6765	5	128430386	128449721	protein_coding
ENSG00000069493	171.753	1.61265	0.000264892	Trained by BCG	CLEC2D	9.69087	19.5709	18.081	20.596	22.2331	25.2708	28.3511	38.6315	12	9809270	9848413	protein_coding
ENSG00000197555	572.389	1.47538	4.25584e-05	Trained by BCG	SIPA1L1	7.40077	8.15495	14.0877	13.1629	15.3508	13.7633	21.8828	24.3021	14	71787166	72207946	protein_coding
ENSG00000136867	1831.9	1.29701	0.000234567	Trained by BCG	SLC31A2	70.5763	58.9739	134.321	133.831	128.08	103.698	189.243	195.977	9	115913222	115926417	protein_coding
ENSG00000156136	749.849	1.02807	2.30621e-05	Trained by BCG	DCK	17.9614	21.722	19.6199	20.076	19.4478	21.7645	27.1397	31.2531	4	71858255	71896631	protein_coding
ENSG00000136810	11416.5	1.91239	2.79813e-07	Trained by BCG	TXN	734.707	978.744	1786.73	2075.64	1985.15	2544.04	2691.83	3253.67	9	113006091	113018920	protein_coding
ENSG00000074660	483.088	2.3693	2.33151e-10	Trained by BCG	SCARF1	5.47228	7.70533	15.8933	15.8003	20.2762	16.3585	30.9032	29.5463	17	1537152	1549041	protein_coding
ENSG00000100209	151.559	1.46217	0.000158146	No priming	HSCB	12.7141	10.731	8.9165	10.7319	29.2525	23.0902	40.7629	46.176	22	29138019	29153503	protein_coding
ENSG00000003400	654.109	1.56365	1.48411e-05	No priming	CASP10	9.45126	8.28742	11.8142	12.9436	25.6343	25.0361	35.7308	40.4435	2	202047604	202094129	protein_coding
ENSG00000168310	934.398	1.01132	0.00415803	No priming	IRF2	36.8048	49.9951	49.3132	53.7584	52.3722	75.6082	76.4425	79.0336	4	185308867	185395734	protein_coding
ENSG00000127603	7462.99	1.74394	2.55795e-05	No priming	MACF1	27.496	33.3559	31.319	32.0683	60.2104	73.2324	86.609	91.9155	1	39546988	39952849	protein_coding
ENSG00000147050	1026.9	2.0756	1.14918e-08	No priming	KDM6A	12.4479	12.9745	13.2789	13.5594	37.7683	42.4474	52.549	59.3832	X	44732757	44971847	protein_coding
ENSG00000143554	1382.34	1.0836	0.000925465	No priming	SLC27A3	46.8916	27.2614	67.9478	69.7979	66.6865	47.5012	90.8968	106.707	1	153746830	153752633	protein_coding
ENSG00000096968	1789.79	3.06864	3.52148e-16	No priming	JAK2	9.67974	11.0146	26.8738	29.8324	62.129	64.2368	85.8577	96.9802	9	4985033	5128183	protein_coding
ENSG00000205220	916.638	1.07766	0.00227671	No priming	PSMB10	62.5069	65.4513	146.351	157.611	95.896	78.9617	135.633	146.122	16	67968405	67970990	protein_coding
ENSG00000171631	268.148	1.68904	0.0460075	No priming	P2RY6	6.56081	13.2385	18.2228	20.4291	15.3104	27.2043	20.3032	24.6456	11	72975550	73009662	protein_coding
ENSG00000132003	229.314	1.1752	0.00610009	No priming	ZSWIM4	1.37961	1.55245	3.75634	3.25233	3.94866	6.3757	5.74511	5.84198	19	13906274	13943044	protein_coding
ENSG00000152413	223.096	1.04969	4.7841e-05	No priming	HOMER1	3.16316	1.99511	4.52865	3.93083	5.35068	3.71943	8.96269	6.7263	5	78668459	78810040	protein_coding
ENSG00000262355	67.4176	2.4841	0.000289104	No priming	SAMD4A	1.25266	1.41648	0.00436489	1.33696	5.36474	10.5575	8.2672	7.42077	14	55034638	55255662	protein_coding
ENSG00000163162	1333.86	1.26106	0.000355259	No priming	RNF149	41.187	37.2476	51.1672	54.919	67.658	79.6646	90.8167	106.935	2	101887681	101925163	protein_coding
ENSG00000197721	38.3126	1.5517	0.000113557	No priming	CR1L	0.163406	0.383019	2.20331	3.50898	4.44115	2.81154	6.46568	6.5133	1	207818458	207911761	protein_coding
ENSG00000138119	8680.56	1.1484	0.000972074	No priming	MYOF	89.347	60.5437	146.317	142.831	145.935	166.041	200.986	225.42	10	95066186	95242074	protein_coding
ENSG00000137198	315.357	3.20315	5.88006e-15	No priming	GMPR	4.94668	3.15454	6.47948	7.54776	32.0599	46.6223	45.1634	48.0774	6	16238811	16295780	protein_coding
ENSG00000181649	74.5033	3.22242	0.00827719	No priming	PHLDA2	1.98746	1.06764	3.588	3.846	13.426	9.78649	21.4641	17.574	11	2949503	2950685	protein_coding
ENSG00000169245	19789.1	9.78386	2.16977e-12	No priming	CXCL10	4.82677	19.6227	301.621	268.637	2992.85	2805.78	3716.45	4960.37	4	76942273	76944650	protein_coding
ENSG00000155363	926.787	1.66611	3.40527e-06	No priming	MOV10	14.3956	15.5664	26.0983	24.7511	35.7992	40.8985	47.8387	55.8157	1	113215763	113243368	protein_coding
ENSG00000161570	9704.73	7.09641	8.86499e-38	No priming	CCL5	13.0639	29.0055	41.5691	55.9455	1384.94	1145.78	1900.15	2106.45	17	34198495	34207797	protein_coding
ENSG00000152601	3547.76	1.35253	0.00012419	No priming	MBNL1	55.9616	64.9021	72.6643	73.0088	111.605	123.923	153.841	169.022	3	151961617	152183569	protein_coding
ENSG00000146373	240.738	1.65042	2.50828e-10	No priming	RNF217	4.1343	3.58192	5.10167	3.56742	5.99692	5.56691	7.61774	9.71926	6	125283691	125413779	protein_coding
ENSG00000006459	1031.28	1.10648	0.00180715	No priming	JHDM1D	9.65566	16.6296	13.7535	18.4477	16.0618	28.2331	22.5907	23.8133	7	139784546	139876835	protein_coding
ENSG00000113583	1296.67	1.77115	7.8892e-07	No priming	C5orf15	30.9946	38.1481	53.7851	57.3386	79.801	78.0411	109.907	120.638	5	133291201	133304478	protein_coding
ENSG00000134627	134.48	1.99881	8.02741e-13	No priming	PIWIL4	1.49558	1.93138	2.05702	1.73439	4.19443	3.52087	5.57544	6.53264	11	94277006	94354587	protein_coding
ENSG00000010671	2236.7	1.34611	2.23379e-08	No priming	BTK	60.064	62.5733	56.5953	59.444	73.2808	67.9236	99.3902	111.546	X	100604435	100641183	protein_coding
ENSG00000136514	298.449	4.17483	1.02814e-16	No priming	RTP4	2.4327	3.97727	9.53111	11.2282	30.8205	35.6321	42.0644	46.5623	3	187086120	187089864	protein_coding
ENSG00000184588	887.048	4.34797	7.1821e-10	No priming	PDE4B	2.34441	6.91423	11.449	13.9201	36.8735	55.4607	47.1398	58.7151	1	66258197	66840259	protein_coding
ENSG00000171049	198.707	3.05773	5.37971e-07	No priming	FPR2	2.26621	6.39204	16.8613	19.6391	13.4621	17.5612	17.2682	21.3487	19	52264183	52273760	protein_coding
ENSG00000179294	274.845	2.95581	3.316e-07	No priming	C17orf96	2.1609	3.97524	9.18171	8.50792	11.9456	12.0216	16.9312	17.3261	17	36827961	36831187	protein_coding
ENSG00000118507	102.892	1.35742	0.000632643	No priming	AKAP7	2.96198	4.03865	3.7007	4.80688	5.28942	6.62443	7.65013	7.49596	6	131456806	131604675	protein_coding
ENSG00000065243	556.205	1.42178	8.84268e-09	No priming	PKN2	7.97265	10.1285	7.98303	8.01591	10.772	13.9951	14.1487	16.6672	1	89149905	89301938	protein_coding
ENSG00000139350	436.312	1.31257	0.000294804	No priming	NEDD1	10.3404	10.8104	9.59439	9.60289	18.2207	18.6416	25.8039	26.2563	12	97301001	97347129	protein_coding
ENSG00000136231	140.827	1.69422	0.0204506	No priming	IGF2BP3	3.52344	6.18194	8.22729	12.947	13.2572	18.2697	16.9677	20.9049	7	23349828	23510086	protein_coding
ENSG00000133639	2116.58	2.60707	1.54147e-10	No priming	BTG1	27.6843	36.2377	43.6545	44.4615	121.198	166.554	161.379	184.82	12	92536286	92539673	protein_coding
ENSG00000185880	872.208	1.59776	8.21201e-06	No priming	TRIM69	23.403	31.9437	58.8533	61.7565	53.4284	56.8833	74.2363	78.258	15	45021186	45060027	protein_coding
ENSG00000029153	492.623	2.35384	1.30484e-09	No priming	ARNTL2	5.57233	6.42823	16.1239	15.3603	21.7225	23.6152	31.4066	30.5816	12	27485787	27576241	protein_coding
ENSG00000119138	696.251	1.16594	0.00226193	No priming	KLF9	9.02413	7.70296	12.9032	11.4887	14.5456	18.2159	20.4872	21.0036	9	72999503	73029540	protein_coding
ENSG00000178202	495.883	1.53651	0.000180877	No priming	KDELC2	7.08313	5.53841	6.84014	7.04068	15.1024	15.1908	20.51	22.5154	11	108342832	108369159	protein_coding
ENSG00000160767	160.691	1.08963	0.00435126	No priming	FAM189B	4.103	3.23719	5.21658	4.67015	6.52559	4.76886	9.43107	9.15954	1	155216996	155225274	protein_coding
ENSG00000182782	458.689	8.14053	1.03454e-12	No priming	HCAR2	0.19581	0.27138	20.5504	26.16	36.166	30.1021	52.6794	50.3474	12	123185840	123187890	protein_coding
ENSG00000156875	2201.41	2.22688	7.64588e-09	No priming	HIAT1	31.5413	30.5933	35.1268	36.4415	105.927	94.3859	141.012	160.543	1	100503653	100548933	protein_coding
ENSG00000076108	2049.74	1.53982	1.43008e-05	No priming	BAZ2A	21.1068	22.1791	28.3181	26.8116	43.344	39.4537	57.2822	65.7741	12	56989380	57030600	protein_coding
ENSG00000137710	2829.96	1.48519	0.00388581	No priming	RDX	49.6172	66.1272	66.2127	69.6418	103.137	175.15	146.13	146.677	11	110045605	110167447	protein_coding
ENSG00000204592	16830.1	1.17225	0.000774258	No priming	HLA-E	459.8	609.944	819.706	861.416	768.81	884.016	1076.49	1102.81	6	30457244	30461982	protein_coding
ENSG00000185201	272.661	1.32251	0.0247237	No priming	IFITM2	35.0707	66.5076	45.2998	53.2239	65.8175	105.642	82.7381	103.731	11	307631	315272	protein_coding
ENSG00000243649	2055.5	7.06651	6.95781e-24	No priming	CFB	1.65093	4.23615	22.3337	29.666	149.185	117.087	209.735	212.835	6	31895475	31919861	protein_coding
ENSG00000213064	514.043	2.24373	1.5515e-09	No priming	SFT2D2	19.9807	17.5881	30.4417	29.7554	71.4041	63.6506	95.4455	105.84	1	168195176	168212378	protein_coding
ENSG00000137414	367.738	1.07465	1.72389e-05	No priming	FAM8A1	5.76969	5.31502	5.37549	5.33541	5.84006	5.38855	7.51769	8.92391	6	17600586	17611950	protein_coding
ENSG00000116701	20354.7	1.49103	2.31593e-05	No priming	NCF2	554.785	598.325	832.529	840.002	1124.92	1458.53	1565.53	1596.55	1	183524698	183560011	protein_coding
ENSG00000106588	2245.01	1.55322	1.20275e-05	No priming	PSMA2	95.6042	91.3462	139.317	155.806	203.869	179.016	268.913	303.916	7	42956460	42971822	protein_coding
ENSG00000163877	263.251	1.12129	0.00232904	No priming	SNIP1	7.8157	8.97259	9.36324	8.92884	12.1042	10.3473	16.0095	17.8873	1	38002142	38019903	protein_coding
ENSG00000150347	652.677	2.47647	3.39953e-11	No priming	ARID5B	3.2681	4.83648	5.40644	4.84303	13.5612	12.1816	17.7114	20.239	10	63661059	63856703	protein_coding
ENSG00000173193	13437.8	3.70068	5.54617e-22	No priming	PARP14	26.6808	42.1298	81.3357	87.5926	254.6	290.635	341.909	368.995	3	122399465	122449687	protein_coding
ENSG00000055609	1918.42	1.00062	0.00768463	No priming	MLL3	11.8032	13.2744	11.4353	11.4201	11.2939	10.1527	14.1583	17.3343	7	151832010	152133090	protein_coding
ENSG00000088827	1748.98	2.31676	0.000496347	No priming	SIGLEC1	10.0594	41.9401	17.6559	25.144	36.0191	63.481	45.0034	55.3917	20	3667617	3687775	protein_coding
ENSG00000205413	2946.55	3.88508	9.68021e-16	No priming	SAMD9	5.97265	7.07182	7.13003	7.88487	64.1632	89.0232	82.755	96.0589	7	92728829	92747336	protein_coding
ENSG00000110436	374.739	4.06734	0.0197811	No priming	SLC1A2	0.733206	0.431087	2.88548	2.63894	5.47232	1.53876	8.47314	6.7622	11	35272753	35441610	protein_coding
ENSG00000115267	6148.21	4.82026	5.22479e-31	No priming	IFIH1	14.0333	19.265	32.9753	40.8434	285.545	336.978	371.433	422.849	2	163123589	163175213	protein_coding
ENSG00000134326	3255.44	7.03061	3.71286e-40	No priming	CMPK2	2.63276	2.65127	9.22664	13.825	207.956	260.281	262.053	315.467	2	6980701	7006766	protein_coding
ENSG00000123610	6548.24	8.96372	1.03991e-30	No priming	TNFAIP6	2.22026	4.6682	35.4324	56.0833	798.094	897.3	968.329	1246.9	2	152214106	152236560	protein_coding
ENSG00000138814	404.785	1.15864	0.000126388	No priming	PPP3CA	11.4778	14.0354	8.02548	9.12077	10.5035	20.5882	14.5429	14.5787	4	101944566	102269435	protein_coding
ENSG00000172613	188.309	2.21455	1.30537e-08	No priming	RAD9A	4.09078	7.84189	7.19057	6.91834	14.2563	12.6728	19.4252	20.0435	11	67159176	67165881	protein_coding
ENSG00000154305	1258.42	1.3239	0.000187699	No priming	MIA3	26.4402	29.4543	29.0833	30.6295	49.6851	55.9838	67.0236	70.5236	1	222791428	222841354	protein_coding
ENSG00000124762	5343.13	1.48438	0.00603287	No priming	CDKN1A	147.205	164.208	343.598	338.276	297.43	333.198	421.505	400.635	6	36644305	36655116	protein_coding
ENSG00000137959	1285.76	7.2126	6.29725e-21	No priming	IFI44L	1.01161	1.81027	6.26913	8.16251	118.812	161.303	147.605	180.489	1	79085607	79108484	protein_coding
ENSG00000159202	2716.61	1.59285	6.94083e-06	No priming	UBE2Z	51.6422	54.8926	93.691	96.385	125.913	156.088	168.318	179.061	17	46985731	47006418	protein_coding
ENSG00000187257	323.573	1.1984	0.00108858	No priming	RSBN1L	7.68511	8.46161	9.70477	9.72443	12.856	11.669	17.0375	18.2482	7	77325760	77409008	protein_coding
ENSG00000183137	162.144	1.09009	3.99786e-05	No priming	CEP57L1	9.70089	6.73322	9.07338	7.92205	7.98127	7.74947	10.9475	10.9258	6	109416313	109485135	protein_coding
ENSG00000136869	3236.84	1.21202	6.60816e-05	No priming	TLR4	66.5582	98.0225	46.8028	48.4091	57.0106	69.8766	71.2349	84.5542	9	120466610	120479149	protein_coding
ENSG00000111961	677.169	2.34025	0.000478848	No priming	SASH1	3.13029	4.59601	5.80947	5.92034	11.1187	17.1177	14.6368	15.7077	6	148593440	148873186	protein_coding
ENSG00000128590	739.185	1.26958	0.00039298	No priming	DNAJB9	18.4242	16.8906	16.9942	17.6328	31.1946	31.3357	38.0792	47.0552	7	108210012	108215294	protein_coding
ENSG00000145016	1123.96	2.44804	2.99805e-11	No priming	KIAA0226	6.96298	7.83312	11.703	10.375	30.4756	34.7294	40.3716	42.7279	3	197398264	197476598	protein_coding
ENSG00000214262	165.813	1.65211	1.93137e-05	No priming	ANKRD36BP1	5.28909	5.38528	6.79379	6.53326	12.0225	10.4936	15.5558	17.187	1	168214803	168216581	protein_coding
ENSG00000077454	637.48	1.03478	2.35202e-05	No priming	LRCH4	19.5411	23.9483	23.1329	21.435	24.6835	19.732	34.2382	32.794	7	100169855	100183776	protein_coding
ENSG00000259207	1004.4	1.02773	0.00353034	No priming	ITGB3	15.5347	12.2434	19.7008	19.7484	23.136	25.6782	31.1319	31.6883	17	45331208	45421658	protein_coding
ENSG00000106392	400.098	1.15869	3.04316e-06	No priming	C1GALT1	14.5546	16.1635	14.1991	17.1232	21.5414	27.9756	28.7392	29.75	7	7196565	7288251	protein_coding
ENSG00000133101	795.934	3.30566	0.000239315	No priming	CCNA1	9.04488	2.82414	9.86515	9.72369	66.6646	31.714	85.51	95.3624	13	37005967	37017019	protein_coding
ENSG00000131943	347.159	1.46678	6.45369e-05	No priming	C19orf12	11.3731	11.3341	15.6155	15.5395	23.6727	18.577	32.001	32.1885	19	30190448	30206364	protein_coding
ENSG00000131979	3872.36	7.32505	3.82586e-42	No priming	GCH1	2.0018	5.26204	36.2188	43.0839	219.849	242.389	276.04	320.033	14	55308726	55369570	protein_coding
ENSG00000197536	133.712	3.33379	4.03187e-15	No priming	C5orf56	2.83295	3.91551	8.31227	9.77015	20.158	17.484	28.4084	26.2207	5	131746328	131811736	protein_coding
ENSG00000043462	2135.66	1.82231	3.39493e-07	No priming	LCP2	76.6545	119.763	135.614	156.306	205.847	281.582	255.764	300.124	5	169673241	169725231	protein_coding
ENSG00000189114	205.863	1.12774	0.0026094	No priming	BLOC1S3	5.6377	6.2573	6.71256	6.55011	9.2607	8.84328	12.4037	12.5801	19	45682003	45685057	protein_coding
ENSG00000103540	287.349	1.61341	1.90442e-05	No priming	CCP110	3.28702	3.66709	3.59057	3.52246	6.97783	4.91861	8.66465	10.1593	16	19535133	19564730	protein_coding
ENSG00000110324	12377.3	3.22615	9.12012e-18	No priming	IL10RA	76.9391	101.238	111.072	108.341	525.098	514.041	684.006	732.04	11	117857063	117872196	protein_coding
ENSG00000173821	20169.5	3.22632	1.39742e-17	No priming	RNF213	40.1615	68.8919	123.16	140.735	294.965	341.607	376.648	418.591	17	78234665	78372586	protein_coding
ENSG00000155158	1177.74	1.76464	0.00295507	No priming	TTC39B	20.9303	11.1461	22.6266	23.5814	40.9856	40.311	51.7643	58.7022	9	15170843	15307358	protein_coding
ENSG00000114166	768.847	1.1302	3.34172e-06	No priming	KAT2B	9.99137	10.0303	10.9403	11.2836	12.9879	17.4077	16.4434	18.5584	3	20081515	20195896	protein_coding
ENSG00000221963	3151.31	3.33605	1.43185e-18	No priming	APOL6	20.7671	30.8914	70.9271	80.7642	152.849	148.225	197.969	213.162	22	36044442	36057404	protein_coding
ENSG00000123240	2751.14	2.57148	2.40838e-12	No priming	OPTN	30.5663	57.0803	65.7378	74.3177	140.702	125.208	176.775	201.439	10	13141449	13180291	protein_coding
ENSG00000156500	104.689	1.29884	4.59121e-06	No priming	FAM122C	1.81155	1.86378	3.07481	3.41582	4.90491	4.69924	6.10519	7.07838	X	133930819	133988640	protein_coding
ENSG00000177409	7913.61	4.64795	6.21652e-31	No priming	SAMD9L	14.4494	19.8726	53.1	60.546	272.82	271.313	343.882	385.213	7	92759368	92777682	protein_coding
ENSG00000136826	496.785	3.0902	3.75334e-12	No priming	KLF4	4.157	5.41907	5.13094	5.07308	27.4602	34.7409	36.5301	36.8496	9	110247133	110252763	protein_coding
ENSG00000117226	1504.02	2.91218	2.83827e-14	No priming	GBP3	14.5481	18.9397	39.7934	40.6145	84.3808	81.8509	107.816	117.543	1	89472349	89488577	protein_coding
ENSG00000116663	735.41	2.92381	1.1101e-14	No priming	FBXO6	13.6871	19.1878	54.2463	58.6567	75.8765	68.8165	100.678	101.797	1	11724181	11734411	protein_coding
ENSG00000251201	199.626	1.16563	0.0038375	No priming	TMED7-TICAM2	3.99807	4.75824	4.84445	5.9301	6.36726	7.82313	7.57642	9.40474	5	114914339	114961858	protein_coding
ENSG00000171223	1284.18	2.01031	3.84508e-05	No priming	JUNB	32.966	33.3199	57.7388	53.5785	96.3945	95.5319	145.883	111.144	19	12902310	12904124	protein_coding
ENSG00000196588	733.975	1.11346	4.92277e-06	No priming	MKL1	13.0912	12.3508	15.0017	13.3414	17.8148	16.7312	23.8361	23.6013	22	40806285	41032706	protein_coding
ENSG00000143466	875.244	1.38223	0.000634362	No priming	IKBKE	18.3752	20.9598	39.0238	38.796	36.4081	52.439	45.9568	50.9855	1	206643791	206670223	protein_coding
ENSG00000137275	1349.84	1.84154	3.0401e-07	No priming	RIPK1	17.3157	18.8369	19.3809	19.6624	44.5055	43.7551	58.0536	60.2919	6	3064092	3115421	protein_coding
ENSG00000100219	2853.82	2.24557	6.1685e-10	No priming	XBP1	65.1433	80.4487	88.6644	97.7278	231.335	197.736	290.364	324.424	22	29190543	29196585	protein_coding
ENSG00000166750	2938.63	2.88302	0.0026296	No priming	SLFN5	9.30549	13.535	13.1928	14.784	57.3415	56.4988	74.5409	77.7346	17	33570086	33594739	protein_coding
ENSG00000135148	2085.59	2.52165	6.54816e-12	No priming	TRAFD1	27.7685	37.27	64.5281	72.1548	117.995	116.064	153.682	159.389	12	112563305	112591407	protein_coding
ENSG00000122643	1914.03	4.59343	4.26228e-12	No priming	NT5C3	12.3346	12.4821	17.6064	19.6024	244.207	255.345	288.111	359.516	7	33053742	33102409	protein_coding
ENSG00000135604	965.173	3.04132	9.64324e-16	No priming	STX11	12.6394	12.1255	39.0091	40.489	74.4733	72.508	100.244	97.1132	6	144471663	144509507	protein_coding
ENSG00000119917	20760.5	6.91719	4.62952e-54	No priming	IFIT3	15.5873	13.6049	73.2874	93.5258	1360.76	1636.86	1710.77	1888.88	10	91087651	91100728	protein_coding
ENSG00000188610	60.502	1.80871	4.57717e-05	No priming	FAM72B	2.33381	2.9875	3.4354	3.6369	6.55648	8.03449	8.79735	8.54552	1	120837272	120855681	protein_coding
ENSG00000180817	1092.01	2.45959	2.76368e-11	No priming	PPA1	32.0568	33.4115	56.5131	60.2351	131.006	92.4531	163.262	182.378	10	71962587	71993667	protein_coding
ENSG00000180628	1228.07	1.69183	2.92507e-06	No priming	PCGF5	31.3449	31.8277	33.131	38.3025	70.1164	94.31	89.7856	95.043	10	92979908	93044088	protein_coding
ENSG00000132510	593.048	2.28867	6.82831e-10	No priming	KDM6B	5.74633	6.36253	11.9499	10.6617	32.9042	31.7137	43.8742	42.8027	17	7743222	7758114	protein_coding
ENSG00000111224	305.809	1.79103	1.52984e-06	No priming	PARP11	8.44199	11.8641	10.4126	13.9145	17.9283	19.3696	22.7031	24.5098	12	3900213	3982608	protein_coding
ENSG00000163297	2078.71	2.40225	0.00034937	No priming	ANTXR2	36.4116	35.4922	41.5308	41.6112	140.364	203.645	191.84	177.605	4	80822303	81046608	protein_coding
ENSG00000145545	200.839	1.38447	1.2058e-07	No priming	SRD5A1	6.28479	4.67414	5.36647	5.75321	7.95888	7.72292	10.3752	10.5448	5	6633456	6669675	protein_coding
ENSG00000160190	290.855	1.08248	0.00310748	No priming	SLC37A1	7.32571	7.19301	13.794	13.7414	12.6084	9.76915	16.0439	17.0897	21	43916128	44001550	protein_coding
ENSG00000137752	1407.21	1.4538	4.07979e-05	No priming	CASP1	94.025	132.43	184.97	218.579	175.231	240.861	216.654	243.154	11	104896170	104972158	protein_coding
ENSG00000072364	3141.79	1.34812	1.92875e-08	No priming	AFF4	22.1695	20.0035	21.9862	22.7847	32.5916	28.5476	39.8865	45.4736	5	132211071	132299326	protein_coding
ENSG00000144445	225.996	1.04199	4.87664e-05	No priming	KANSL1L	3.3697	5.01964	3.72892	4.0616	4.83191	5.36026	6.04736	6.60379	2	210885435	211036107	protein_coding
ENSG00000153094	246.961	2.36676	9.26545e-10	No priming	BCL2L11	3.39266	5.05957	5.08634	5.92446	11.6096	7.77604	15.0573	15.3104	2	111876955	111924587	protein_coding
ENSG00000179750	63.4198	2.62074	0.000110512	No priming	APOBEC3B	2.13572	0.46063	0.996386	1.6914	4.68749	4.14778	5.7556	6.50059	22	39378352	39388809	protein_coding
ENSG00000139266	116.544	1.69463	0.000234549	No priming	2009-03-01	3.11597	6.44963	3.45901	4.53013	7.31543	6.74713	9.30548	9.81167	12	58148881	58154190	protein_coding
ENSG00000125347	3385.74	3.4808	2.5489e-14	No priming	IRF1	29.7793	68.9215	294.354	322.56	261.315	183.81	349.488	331.942	5	131817301	131826490	protein_coding
ENSG00000089041	3759.7	2.62786	8.56038e-13	No priming	P2RX7	48.8843	58.9827	108.374	113.144	223.649	235.822	284.803	297.882	12	121570622	121623876	protein_coding
ENSG00000176438	199.124	1.86645	0.000108313	No priming	SYNE3	3.02958	3.21333	3.50848	3.11234	8.33546	10.905	10.6876	11.0007	14	95883941	95942173	protein_coding
ENSG00000141682	1003.85	4.73413	3.69743e-17	No priming	PMAIP1	4.35088	4.21238	7.06756	7.86672	85.2271	87.3769	104.975	115.869	18	57567180	57571538	protein_coding
ENSG00000125726	31.1234	2.19128	0.000196279	No priming	CD70	0.168613	0.433931	1.23679	1.92671	4.22048	2.28844	5.77262	5.16179	19	6583135	6591163	protein_coding
ENSG00000106829	441.744	1.26938	0.0128519	No priming	TLE4	11.4284	15.4751	14.8633	15.1048	18.5358	27.737	22.7414	25.261	9	82186688	82341658	protein_coding
ENSG00000104951	1941.7	3.33005	4.55368e-12	No priming	IL4I1	22.738	43.7913	54.9968	57.7732	164.564	234.654	210.862	215.193	19	50392916	50432796	protein_coding
ENSG00000128335	2488.44	2.19049	1.43587e-09	No priming	APOL2	50.4542	40.8886	126.292	133.293	179.521	133.667	221.772	242.753	22	36622256	36636000	protein_coding
ENSG00000026751	51411.7	4.3872	1.60078e-28	No priming	SLAMF7	238.228	234.317	911.348	1038.31	4000.74	2757.31	4898.96	5449.04	1	160709037	160724611	protein_coding
ENSG00000020633	872.65	2.16132	3.84821e-09	No priming	RUNX3	9.15291	10.9831	12.7002	12.1295	30.2237	22.4713	39.5535	38.4281	1	25226002	25291612	protein_coding
ENSG00000186818	5997.86	1.37539	8.91224e-05	No priming	LILRB4	234.56	258.987	361.183	376.432	444.595	607.368	566.914	578.725	19	55155340	55181810	protein_coding
ENSG00000184384	1113.6	2.06824	1.24724e-08	No priming	MAML2	6.97112	7.56622	6.76696	7.11166	20.9619	22.4276	26.0537	27.9341	11	95709762	96076382	protein_coding
ENSG00000172123	151.813	1.41926	0.000238165	No priming	SLFN12	4.64328	5.99901	4.10723	5.47083	8.40662	12.5866	11.1157	10.523	17	33738079	33760218	protein_coding
ENSG00000147454	384.077	2.18955	0.00183815	No priming	SLC25A37	4.85125	5.29304	5.51836	5.5269	17.1538	35.1861	23.3781	20.7269	8	23386318	23432976	protein_coding
ENSG00000157227	7052.05	2.03925	0.000207466	No priming	MMP14	82.8731	171.895	284.227	313.355	236.016	330.368	296.152	310.296	14	23305766	23318236	protein_coding
ENSG00000185745	8505.61	8.62305	2.23119e-42	No priming	IFIT1	2.70162	4.46826	6.02965	7.73686	747.861	1034.14	926.1	995.448	10	91152303	91163745	protein_coding
ENSG00000137628	2567.14	4.04828	4.27507e-21	No priming	DDX60	5.6619	7.49465	11.1289	13.3292	66.142	75.5242	83.5723	86.1179	4	169137444	169239958	protein_coding
ENSG00000179331	143.226	1.23993	0.00121483	No priming	RAB39A	5.46478	7.95155	11.1859	10.1305	9.43101	11.292	12.4988	11.6964	11	107799229	107834208	protein_coding
ENSG00000042286	1296.18	1.30401	7.11628e-08	No priming	AIFM2	24.9258	15.2532	25.5616	24.8021	35.6497	27.212	44.7085	46.6119	10	71857979	71892690	protein_coding
ENSG00000124795	2152.71	1.04397	0.00292698	No priming	DEK	69.3978	74.7387	78.1511	86.5881	107.171	106.231	135.821	138.626	6	18224099	18265054	protein_coding
ENSG00000137842	512.467	1.3026	1.33918e-07	No priming	TMEM62	14.428	14.6943	12.7132	13.7074	19.3568	20.5792	22.8809	26.6701	15	43415477	43477344	protein_coding
ENSG00000146192	1135	1.6596	6.22181e-05	No priming	FGD2	33.4304	49.8762	44.6614	51.2803	75.0767	87.1735	93.2495	98.9215	6	36973422	36996846	protein_coding
ENSG00000146247	735.835	1.02979	2.20372e-05	No priming	PHIP	8.19851	9.7872	9.00068	8.57785	10.0871	11.9499	12.2681	13.5254	6	79650263	79787953	protein_coding
ENSG00000196550	100.882	2.19929	5.69526e-05	No priming	FAM72A	5.73453	5.25339	7.64121	6.57779	14.5243	17.3235	17.2785	19.8299	1	206136916	206155151	protein_coding
ENSG00000079332	2577.99	1.98175	3.47231e-08	No priming	SAR1A	40.5508	38.8286	39.7742	39.6748	129.875	120.715	161.78	169.987	10	71909960	71930279	protein_coding
ENSG00000133106	2233.11	4.74166	9.25248e-31	No priming	EPSTI1	9.50265	19.9331	34.959	50.4444	189.404	220.868	239.997	242.824	13	43460524	43566407	protein_coding
ENSG00000163644	428.874	3.95379	2.8119e-21	No priming	PPM1K	4.85206	6.00153	6.13541	6.75171	48.7117	42.2582	59.8416	64.2856	4	89183315	89205921	protein_coding
ENSG00000163840	3557.3	2.49762	8.18653e-12	No priming	DTX3L	19.8673	28.4398	36.8259	41.3562	80.7945	99.0779	98.7006	107.131	3	122283085	122294050	protein_coding
ENSG00000047365	1290.55	2.23261	9.38858e-10	No priming	ARAP2	7.46772	8.39658	11.3262	11.9669	30.6185	32.4643	36.4334	41.5175	4	36067620	36246131	protein_coding
ENSG00000120899	2185.02	1.0181	0.00765623	No priming	PTK2B	34.7168	28.3668	45.4213	44.3584	72.9486	43.6725	92.0419	93.5119	8	27168999	27316903	protein_coding
ENSG00000126709	1840.87	2.75763	1.02857e-13	No priming	IFI6	77.1206	62.8304	123.636	194.238	375.867	396.045	480.086	473.842	1	27992572	27998729	protein_coding
ENSG00000164305	1219.16	1.12206	3.16695e-06	No priming	CASP3	36.2042	42.8175	36.2184	39.3569	46.3826	54.697	55.8266	61.8583	4	185548850	185570663	protein_coding
ENSG00000204516	709.529	2.23994	2.09409e-07	No priming	MICB	13.7199	13.74	19.6221	20.4642	50.0171	46.7917	59.2124	67.1496	6	31462658	31478901	protein_coding
ENSG00000178764	234.135	1.57933	0.00110058	No priming	ZHX2	2.77706	4.81133	2.64406	2.64629	5.95466	6.28129	6.97419	8.06908	8	123793633	123986750	protein_coding
ENSG00000172780	235.013	1.70282	0.00474891	No priming	RAB43	3.54005	2.96404	7.26602	3.78893	7.71115	7.02929	10.4127	9.06715	3	128806412	128841644	protein_coding
ENSG00000138688	2165.59	1.16827	0.000892083	No priming	KIAA1109	21.87	21.543	18.629	18.6273	33.0718	28.0335	38.9223	44.6171	4	123073488	123283913	protein_coding
ENSG00000127191	254.802	1.08886	0.00309099	No priming	TRAF2	8.46191	10.4329	18.7379	19.6604	13.0395	13.2011	17.222	15.701	9	139776364	139821059	protein_coding
ENSG00000062194	1400.35	1.63851	4.71387e-06	No priming	GPBP1	27.4216	31.8074	27.2724	30.001	65.4613	62.5065	78.9271	86.152	5	56469775	56560505	protein_coding
ENSG00000204397	302.991	1.2385	0.00068842	No priming	CARD16	43.8112	67.3035	77.9133	87.1497	72.2226	104.099	88.5196	93.5272	11	104912053	104972158	protein_coding
ENSG00000101596	1532.03	1.21069	0.0070498	No priming	SMCHD1	16.1763	20.8059	20.8095	23.0564	28.1993	40.9771	34.0166	37.056	18	2655737	2805015	protein_coding
ENSG00000156587	3134.92	2.07292	8.09701e-09	No priming	UBE2L6	109.253	125.661	297.835	335.117	330.096	376.219	405.501	424.203	11	57319129	57335757	protein_coding
ENSG00000169379	153.512	1.23481	0.00135998	No priming	ARL13B	3.84637	3.96422	3.99043	4.59595	6.12605	7.14788	7.5791	7.79363	3	93698983	93774512	protein_coding
ENSG00000166881	1463.61	3.11317	2.05796e-11	No priming	TMEM194A	6.63493	6.9743	10.767	10.8336	40.7243	24.2584	46.858	55.327	12	57449426	57481846	protein_coding
ENSG00000205208	114.211	1.72901	1.98043e-05	No priming	C4orf46	2.63782	3.01083	2.80236	2.58086	5.37219	4.33048	6.59699	6.87947	4	159587831	159593407	protein_coding
ENSG00000111335	7803.41	5.09561	2.5671e-35	No priming	OAS2	13.1751	15.0501	38.5748	47.9065	333.78	334.671	393.302	443.669	12	113416200	113449528	protein_coding
ENSG00000057657	386.358	1.82381	5.65121e-06	No priming	PRDM1	5.15571	9.27763	14.6471	14.7442	15.0061	17.953	18.1116	19.489	6	106534195	106557814	protein_coding
ENSG00000153147	2598.86	1.83921	2.75951e-07	No priming	SMARCA5	15.6336	17.0286	16.7	17.9754	40.8036	36.3082	47.8534	54.3312	4	144434616	144478639	protein_coding
ENSG00000143147	113.282	2.81754	3.31548e-07	No priming	GPR161	1.29469	1.43211	0.948284	1.10627	6.8508	7.68717	8.6305	8.52492	1	168053997	168106821	protein_coding
ENSG00000222009	117.879	1.42088	0.000354001	No priming	BTBD19	3.09944	2.47922	3.49163	3.39408	5.88913	4.7934	6.91409	7.82702	1	45274154	45281257	protein_coding
ENSG00000155287	764.66	2.91434	1.37708e-14	No priming	SLC25A28	18.3263	19.5388	25.2408	29.8757	108.444	107.966	129.199	142.184	10	101370282	101380535	protein_coding
ENSG00000087299	94.8282	1.39316	0.00108648	No priming	L2HGDH	3.12698	2.70054	2.67256	2.63751	4.11305	4.55718	5.18639	5.10498	14	50704281	50779266	protein_coding
ENSG00000005483	1509.33	1.08988	5.82086e-06	No priming	MLL5	22.3341	26.2902	22.7932	22.0817	26.8546	23.1144	32.3801	34.7946	7	104654626	104754808	protein_coding
ENSG00000154359	584.546	1.44256	6.47957e-05	No priming	LONRF1	13.6515	12.7495	22.0221	23.4818	27.3574	24.3824	34.4128	33.8887	8	12579403	12613582	protein_coding
ENSG00000106366	2766.91	3.71175	0.000646296	No priming	SERPINE1	13.797	9.11781	42.8482	35.8107	144.41	74.61	188.105	172.126	7	100770370	100782547	protein_coding
ENSG00000105829	509.641	1.3041	1.35019e-07	No priming	BET1	23.5852	21.7688	24.9593	24.1734	36.9258	34.8186	43.8437	48.2611	7	93592074	93633694	protein_coding
ENSG00000162236	652.389	1.08707	8.65886e-06	No priming	STX5	23.2854	26.8117	27.2928	27.7533	34.484	33.5733	40.3404	45.6435	11	62574369	62599560	protein_coding
ENSG00000143641	1732.12	1.12867	2.45808e-06	No priming	GALNT2	29.0437	27.2821	31.326	32.1749	42.2417	42.2614	50.9421	54.262	1	230193536	230417870	protein_coding
ENSG00000196843	616.595	1.87368	2.94636e-07	No priming	ARID5A	14.7333	20.6062	30.3625	31.1426	39.2544	31.3443	50.1661	47.5624	2	97202480	97218375	protein_coding
ENSG00000186480	5421.61	2.4355	9.68144e-06	No priming	INSIG1	76.3207	60.6254	88.4364	83.4561	308.024	348.853	346.781	419.961	7	155089486	155101945	protein_coding
ENSG00000180616	289.206	5.04728	4.34268e-05	No priming	SSTR2	0.955118	0.388361	1.88541	2.24983	23.3745	24.4579	29.4149	28.7279	17	71161151	71167185	protein_coding
ENSG00000129667	1661.35	1.48247	2.82017e-05	No priming	RHBDF2	40.4571	39.2649	93.0204	88.3512	80.6197	84.5148	103.581	96.7154	17	74466976	74497508	protein_coding
ENSG00000124201	7826.4	2.86854	9.19225e-15	No priming	ZNFX1	28.0344	26.8137	49.8631	50.7284	148.515	152.781	180.453	188.456	20	47854483	47894963	protein_coding
ENSG00000047932	542.661	1.03479	2.38554e-05	No priming	GOPC	9.12851	9.32203	8.08066	8.28471	9.79894	9.23584	11.3095	12.9848	6	117639374	117923691	protein_coding
ENSG00000132694	2605.3	1.16616	0.000901291	No priming	ARHGEF11	38.2518	51.0816	51.8117	53.3601	91.7973	95.2357	110.704	116.824	1	156904632	157015162	protein_coding
ENSG00000196352	708.226	1.45984	0.00232308	No priming	CD55	27.3583	36.8627	37.6721	43.4433	46.6877	42.1638	55.5096	60.1369	1	207494853	207534311	protein_coding
ENSG00000100908	38.0307	1.02655	0.00243699	No priming	EMC9	5.12279	4.52159	4.17209	5.25063	6.36619	5.28325	8.53847	7.22783	14	24608174	24610797	protein_coding
ENSG00000089127	3477.33	3.10512	1.17909e-16	No priming	OAS1	53.836	47.9313	73.6381	85.8965	338.81	381.68	416.996	421.459	12	113344582	113369990	protein_coding
ENSG00000185507	871.583	5.49465	5.33083e-30	No priming	IRF7	5.40247	8.76537	13.311	17.4409	94.0556	111.979	118.628	114.09	11	612553	615999	protein_coding
ENSG00000178685	997.118	2.03114	2.27115e-08	No priming	PARP10	16.9226	22.5087	43.7389	44.6359	58.1739	64.5698	73.5074	70.4016	8	145051321	145086940	protein_coding
ENSG00000136603	526.626	1.76322	9.08924e-05	No priming	SKIL	6.93353	9.61324	10.0447	9.33054	19.7591	27.1631	23.5932	25.2619	3	170075466	170114623	protein_coding
ENSG00000122591	447.8	1.10795	0.00218103	No priming	FAM126A	7.82488	7.15008	5.55074	4.77781	11.9234	10.8967	15.1693	14.2955	7	22980878	23053749	protein_coding
ENSG00000149218	375.219	1.41067	0.00160247	No priming	ENDOD1	4.82008	2.62174	5.09791	5.16554	9.50866	10.61	11.8185	11.664	11	94822974	94865809	protein_coding
ENSG00000155304	698.557	1.0406	0.00350877	No priming	HSPA13	19.2383	20.4343	21.4757	23.9421	28.9469	27.8755	30.6073	40.6278	21	15743436	15755805	protein_coding
ENSG00000258929	60.8514	2.27838	7.20948e-07	No priming	RP11-58E21.3	2.14045	0.939402	2.23522	2.31293	6.02314	6.35722	7.21675	7.60347	14	50474031	50507947	protein_coding
ENSG00000175471	1077.67	1.73188	1.43398e-06	No priming	MCTP1	23.3221	34.8766	37.4783	39.6236	60.417	57.785	68.9141	79.7179	5	94039446	94620279	protein_coding
ENSG00000151748	485.019	1.55755	1.87494e-05	No priming	SAV1	9.72245	9.86244	13.0404	14.3996	22.929	21.0994	27.475	28.901	14	51098776	51135049	protein_coding
ENSG00000116691	301.212	1.08043	0.00315901	No priming	MIIP	15.2187	21.141	26.7194	27.2746	24.1021	21.2224	29.3886	29.8669	1	12079523	12092102	protein_coding
ENSG00000126767	758.481	1.91412	1.42931e-07	No priming	ELK1	18.4442	14.334	20.568	19.2563	50.6643	64.5034	62.9113	61.6086	X	47494920	47510003	protein_coding
ENSG00000100596	1277.3	1.08839	0.00201446	No priming	SPTLC2	15.289	17.1868	15.7644	16.3167	33.6629	34.9839	38.9319	43.757	14	77972340	78083116	protein_coding
ENSG00000168300	388.731	1.00366	5.10343e-05	No priming	PCMTD1	19.898	20.9382	17.9852	16.5287	20.244	21.5005	24.4686	25.2392	8	52730140	52811735	protein_coding
ENSG00000100225	2116.24	1.10808	3.58256e-06	No priming	FBXO7	72.5462	70.4655	74.9059	75.2907	96.0372	90.6232	115.099	120.523	22	32870663	32894818	protein_coding
ENSG00000163635	574.41	1.01663	0.00441122	No priming	ATXN7	7.21059	8.91899	10.1317	11.407	10.9673	12.2872	12.8763	14.0252	3	63850233	63989138	protein_coding
ENSG00000141582	142.866	1.19758	1.1103e-05	No priming	CBX4	3.48688	4.44792	4.3807	3.92144	5.67584	2.55561	7.91847	5.97791	17	77806955	77813228	protein_coding
ENSG00000112941	543.99	1.56305	1.67698e-05	No priming	PAPD7	8.98038	8.61753	8.93066	8.37473	19.2817	17.6361	23.5945	23.6132	5	6714718	6757161	protein_coding
ENSG00000106591	606.408	1.0813	9.52049e-06	No priming	MRPL32	42.4426	33.5909	42.8853	43.3855	52.5554	49.167	62.6574	65.8652	7	42971799	42988557	protein_coding
ENSG00000168610	2710.88	1.50441	2.1697e-05	No priming	STAT3	40.3171	62.5251	71.3709	75.9909	87.8734	72.6768	106.301	108.5	17	40465342	40540449	protein_coding
ENSG00000185404	536.017	1.39354	0.000110058	No priming	SP140L	14.6782	16.2082	21.8913	22.3415	29.9625	42.5691	36.211	36.9692	2	231191899	231268447	protein_coding
ENSG00000105939	4313.77	3.46187	2.64078e-19	No priming	ZC3HAV1	12.3571	14.7206	14.296	15.4188	146.62	169.926	168.726	188.998	7	138728266	138794465	protein_coding
ENSG00000078401	144.821	6.07796	5.47527e-08	No priming	EDN1	0.249668	0.456433	1.38852	2.34902	11.3365	13.4868	10.9795	16.6415	6	12290596	12297427	protein_coding
ENSG00000132792	1134.98	1.12371	0.00146481	No priming	CTNNBL1	44.5508	54.3823	51.8468	58.9403	69.3363	85.2782	83.5081	85.3076	20	36322408	36500531	protein_coding
ENSG00000113368	375.063	1.56382	1.97828e-05	No priming	LMNB1	10.5195	8.82567	26.0641	30.5029	22.0359	20.0814	26.6329	26.9916	5	126112315	126172712	protein_coding
ENSG00000125844	3114.16	1.08838	0.00187908	No priming	RRBP1	55.1771	53.4656	59.5246	61.309	86.0408	75.6173	104.547	104.585	20	17594323	17662940	protein_coding
ENSG00000114450	1678.62	1.61945	8.12105e-06	No priming	GNB4	31.2104	35.3842	30.9241	34.0481	70.912	80.948	81.4865	90.776	3	179116990	179169378	protein_coding
ENSG00000087008	426.982	1.48844	4.51744e-05	No priming	ACOX3	11.4289	9.92897	14.7617	16.3252	32.0779	31.0185	38.8568	39.0351	4	8368439	8442450	protein_coding
ENSG00000099968	1186.87	1.10329	0.00176063	No priming	BCL2L13	34.5994	31.3522	45.6017	47.3113	65.2498	81.1729	77.6715	80.7674	22	18111621	18213388	protein_coding
ENSG00000181381	4902.97	3.02825	2.88184e-12	No priming	DDX60L	28.3872	19.5253	28.7515	30.972	169.867	181.757	195.66	216.664	4	169277886	169458937	protein_coding
ENSG00000159388	2491.3	1.85778	0.00313817	No priming	BTG2	47.6811	44.8682	61.2648	56.4375	124.317	113.971	150.895	150.303	1	203274619	203278730	protein_coding
ENSG00000136560	2063.41	1.30263	0.000224189	No priming	TANK	81.2183	86.4391	104.825	111.446	158.221	158.363	186.726	196.139	2	161993419	162092732	protein_coding
ENSG00000204217	1163.06	1.95056	7.08086e-08	No priming	BMPR2	4.66507	5.09879	4.70438	4.70508	12.9326	13.2645	15.8438	15.4377	2	203241659	203432474	protein_coding
ENSG00000107201	5967.54	5.86262	1.27336e-27	No priming	DDX58	5.42539	6.7968	9.46838	11.5382	245.496	305.635	281.274	312.175	9	32455300	32526322	protein_coding
ENSG00000187608	9558.72	8.14505	4.16286e-27	No priming	ISG15	13.5116	12.7034	35.0574	44.4227	2689.47	2966.04	3367.23	3128.74	1	948803	949920	protein_coding
ENSG00000146278	958.157	2.79989	2.85997e-11	No priming	PNRC1	22.9625	38.5143	47.7778	49.4462	105.045	151.345	120.976	132.715	6	89790470	89794879	protein_coding
ENSG00000086619	207.685	1.43211	0.00372659	No priming	ERO1LB	2.95863	4.82901	2.38694	2.51419	5.75422	4.65809	6.61417	7.26943	1	236378855	236445319	protein_coding
ENSG00000115594	1929.31	2.31787	2.56357e-07	No priming	IL1R1	16.8685	35.5246	15.5721	16.012	56.2422	91.2353	66.0615	69.6171	2	102681004	102796334	protein_coding
ENSG00000112419	849.944	1.30727	0.000243593	No priming	PHACTR2	9.59679	10.2989	13.8888	13.2461	22.4623	24.8117	25.9764	28.1964	6	143857982	144152322	protein_coding
ENSG00000135363	550.649	1.17005	1.79893e-06	No priming	LMO2	31.0611	27.7486	24.036	24.5098	33.0032	44.7617	39.0879	40.3654	11	33880122	33913836	protein_coding
ENSG00000186827	53.3189	4.99874	3.89742e-06	No priming	TNFRSF4	0.343637	1.26768	4.01908	3.04911	8.18233	15.142	11.2811	8.39441	1	1146706	1149518	protein_coding
ENSG00000163565	3023.7	1.4025	7.01221e-05	No priming	IFI16	71.7818	124.247	93.2908	103.362	131.598	185.359	155.131	161.289	1	158969758	159024945	protein_coding
ENSG00000102699	3760.34	1.01469	1.95595e-05	No priming	PARP4	52.0939	51.1955	47.9887	48.4413	59.0571	67.5287	71.5128	70.3434	13	24995064	25086948	protein_coding
ENSG00000258315	305.599	1.04923	0.00401799	No priming	C17orf49	32.4162	44.9511	56.4304	61.3412	48.3958	46.368	58.8295	57.3778	17	6917814	6920844	protein_coding
ENSG00000134780	803.806	1.12222	1.28136e-05	No priming	DAGLA	9.30732	7.52602	10.3864	8.13026	12.385	17.7042	15.7893	13.9461	11	61447905	61514473	protein_coding
ENSG00000054267	868.881	1.19388	0.000799034	No priming	ARID4B	12.3184	14.0525	12.2372	13.6726	19.7503	20.0421	22.855	24.5457	1	235294949	235491534	protein_coding
ENSG00000065427	2253.98	1.1253	0.00134126	No priming	KARS	82.0025	80.043	128.479	136.19	133.406	122.169	156.876	163.286	16	75661622	75682541	protein_coding
ENSG00000143384	5572.19	1.74603	9.06968e-07	No priming	MCL1	79.2898	90.1746	129.806	129.041	224.42	217.364	260.596	277.686	1	150547032	150552066	protein_coding
ENSG00000116001	818.516	1.21363	0.000646201	No priming	TIA1	35.2134	32.451	31.7245	34.9698	59.0053	56.3597	67.6999	73.7717	2	70436576	70475792	protein_coding
ENSG00000136754	3880.28	1.67252	2.5098e-06	No priming	ABI1	77.3056	89.5815	77.7689	76.1753	181.711	185.706	210.073	225.452	10	27035522	27150016	protein_coding
ENSG00000243414	186.707	1.46248	0.00122096	No priming	TICAM2	3.6296	4.44111	5.05653	4.10811	7.4851	6.90752	9.86633	8.07225	5	114914339	114961876	protein_coding
ENSG00000168062	368.58	4.88434	7.5094e-30	No priming	BATF2	1.38497	4.74964	14.4979	18.9932	27.8582	30.0842	31.6063	35.0469	11	64755415	64764517	protein_coding
ENSG00000140464	1669.83	3.71194	1.17196e-21	No priming	PML	8.09968	8.92895	20.055	21.3773	84.5668	81.3805	99.7463	102.493	15	74287014	74340153	protein_coding
ENSG00000099985	72.9322	3.3934	0.00184435	No priming	OSM	0.846899	0.921598	6.04225	5.59268	5.60293	10.4591	6.19455	7.1907	22	30658818	30662829	protein_coding
ENSG00000138594	1551.39	1.00623	2.65245e-05	No priming	TMOD3	30.4477	30.628	26.2799	28.8996	35.7054	37.2916	40.7594	44.5358	15	52121825	52239492	protein_coding
ENSG00000151414	996.925	1.04371	1.5157e-05	No priming	NEK7	18.3654	22.6733	20.3065	19.7097	25.1688	27.5848	28.4463	31.6784	1	198126093	198291550	protein_coding
ENSG00000186063	1976.55	1.92452	8.60644e-08	No priming	AIDA	32.4661	35.6983	34.1367	35.6259	87.064	97.0821	99.8397	107.885	1	222841355	222886552	protein_coding
ENSG00000196954	1883.67	1.94968	5.85845e-08	No priming	CASP4	87.092	113.022	150.75	169.922	227.529	235.949	255.183	287.201	11	104813593	104840163	protein_coding
ENSG00000122257	1099.7	1.40651	7.96042e-05	No priming	RBBP6	15.674	14.8991	14.3164	14.917	30.7443	25.4786	37.1191	36.0639	16	24549014	24584184	protein_coding
ENSG00000035720	47.4262	4.81982	0.0015612	No priming	STAP1	0.262801	0.551014	0.508105	0.610142	5.59121	4.58765	6.20066	7.07658	4	68424446	68473055	protein_coding
ENSG00000068079	1985.28	3.83156	7.99046e-23	No priming	IFI35	26.968	44.6041	109.676	134.724	281.196	283.622	323.606	343.516	17	41158742	41166473	protein_coding
ENSG00000164327	889.785	1.47263	3.96613e-05	No priming	RICTOR	5.84083	7.16998	6.28575	5.72513	12.5752	14.4456	14.5012	15.3246	5	38938021	39074510	protein_coding
ENSG00000134758	343.84	1.10028	0.00260765	No priming	RNF138	9.83466	13.8031	11.8108	9.65991	20.9132	26.4214	23.7018	25.8693	18	29671818	29711524	protein_coding
ENSG00000123374	276.5	1.14672	6.15139e-06	No priming	CDK2	8.61251	8.18897	7.84319	8.54835	11.5916	9.25021	13.1162	14.3397	12	56360553	56366568	protein_coding
ENSG00000108771	1983.41	4.41927	3.1067e-28	No priming	DHX58	10.1904	13.3371	20.4088	22.59	150.373	134.958	175.199	180.92	17	40253422	40264751	protein_coding
ENSG00000102780	290.712	1.7372	3.55559e-06	No priming	DGKH	3.6147	3.25888	3.83173	3.39414	8.69245	7.08433	10.08	10.4991	13	42614176	42830714	protein_coding
ENSG00000146425	1955.96	2.09058	7.04921e-09	No priming	DYNLT1	141.515	123.813	207.437	218.825	426.211	431.034	493.505	512.958	6	159057506	159065771	protein_coding
ENSG00000112658	708.5	1.00466	3.65302e-05	No priming	SRF	13.3738	14.2952	18.8852	16.2069	25.1375	25.1256	30.1309	29.2155	6	43139037	43149243	protein_coding
ENSG00000137767	5883.27	1.7327	1.02651e-06	No priming	SQRDL	168.651	140.809	246.526	264.083	409.019	480.458	475.515	489.608	15	45923346	45983492	protein_coding
ENSG00000104375	385.335	1.41893	0.000103669	No priming	STK3	8.60943	10.5249	8.16476	8.94858	17.1857	18.9786	19.8871	20.6491	8	99413631	99955055	protein_coding
ENSG00000114251	209.732	2.57632	0.0133794	No priming	WNT5A	0.483353	1.93095	1.44464	1.18599	4.86901	10.7058	5.90666	5.57374	3	55499743	55523973	protein_coding
ENSG00000008294	5681.69	1.56356	9.56354e-06	No priming	SPAG9	70.5311	62.9227	65.9526	66.0596	167.864	181.344	193.199	201.704	17	49039535	49198226	protein_coding
ENSG00000138496	3183.72	3.09756	1.44764e-16	No priming	PARP9	22.7992	32.3007	52.1105	63.0429	140.006	141.503	160.923	167.909	3	122246806	122283424	protein_coding
ENSG00000125779	518.561	1.14536	0.00145048	No priming	PANK2	16.152	18.0252	17.4517	18.0274	28.1024	28.6759	32.1351	33.8481	20	3869486	3907605	protein_coding
ENSG00000050344	576.271	2.91754	6.28838e-09	No priming	NFE2L3	4.08287	4.74886	11.7378	12.6151	21.5179	29.2641	25.1152	25.4035	7	26191860	26226745	protein_coding
ENSG00000173960	408.309	1.83172	8.09752e-07	No priming	UBXN2A	6.78025	6.02426	5.12941	5.98153	20.6403	14.3783	22.6644	25.7936	2	24150155	24227779	protein_coding
ENSG00000169871	700.114	2.0672	1.69766e-08	No priming	TRIM56	9.03627	8.91675	13.6636	13.2568	27.1822	26.9257	31.9519	31.8511	7	100728720	100735017	protein_coding
ENSG00000204681	89.6345	1.93986	0.00105015	No priming	GABBR1	3.4393	6.28245	2.78766	3.27574	5.49283	6.82973	7.16615	5.71938	6	29523406	29601753	protein_coding
ENSG00000178694	315.856	1.16283	0.00261138	No priming	NSUN3	9.40289	8.56799	11.0446	11.788	16.0394	16.4746	18.2901	19.3326	3	93781760	93847389	protein_coding
ENSG00000175130	401.975	3.47225	0.000854168	No priming	MARCKSL1	4.6333	7.07449	7.91716	8.20267	38.9362	24.0414	50.9831	40.2526	1	32799433	32801980	protein_coding
ENSG00000116667	260.663	1.3465	0.0173217	No priming	C1orf21	6.9404	10.4142	6.74316	5.08328	16.0277	20.4618	18.7819	18.728	1	184356192	184598154	protein_coding
ENSG00000170365	89.4673	1.51039	1.29115e-07	No priming	SMAD1	4.50268	4.08698	3.19875	2.95643	5.61179	5.45319	6.57363	6.55847	4	146402346	146479231	protein_coding
ENSG00000100647	2567	1.02499	0.00331638	No priming	KIAA0247	35.1764	48.0695	70.1296	72.1463	51.0301	71.6342	56.1322	63.1905	14	70078313	70181859	protein_coding
ENSG00000205730	1290.34	1.50951	2.27032e-05	No priming	ITPRIPL2	9.41852	9.48766	13.1373	12.7088	19.4922	20.0998	23.3372	22.1965	16	19125254	19132946	protein_coding
ENSG00000187097	376.777	1.15568	0.00146608	No priming	ENTPD5	5.36783	4.5116	6.35592	7.07268	8.91229	7.31212	10.1404	10.6774	14	74424713	74486102	protein_coding
ENSG00000172575	205.353	2.09303	5.92461e-08	No priming	RASGRP1	2.01042	3.74351	4.79748	5.14783	6.31994	5.81883	7.27684	7.47375	15	38780304	38857776	protein_coding
ENSG00000110925	561.224	1.59413	1.13705e-05	No priming	CSRNP2	7.92633	6.81205	9.65225	9.8278	16.2514	11.3177	18.2638	19.6413	12	51454990	51477447	protein_coding
ENSG00000100226	1183.74	2.70507	3.72339e-13	No priming	GTPBP1	7.33258	9.57331	13.0498	12.1676	47.2868	49.7516	53.0141	57.2713	22	39101728	39134304	protein_coding
ENSG00000142089	2120.74	5.05359	7.42918e-31	No priming	IFITM3	21.0637	46.1866	79.8741	112.352	501.319	533.393	573.528	595.612	11	319669	321340	protein_coding
ENSG00000029993	404.402	1.26797	5.80171e-05	No priming	HMGB3	13.5598	7.16432	10.9935	10.9137	16.5738	12.8553	20.0409	18.5622	X	150148982	150159248	protein_coding
ENSG00000060491	1201.43	1.66181	3.44799e-06	No priming	OGFR	26.801	24.3565	36.57	35.9821	58.5813	65.2382	72.6414	63.7974	20	61436187	61445352	protein_coding
ENSG00000158122	326.453	1.04691	0.00417264	No priming	AAED1	12.3296	14.8336	12.2172	12.7424	14.8506	17.6999	16.1756	18.4003	9	99401859	99417585	protein_coding
ENSG00000135899	1900.58	3.42425	3.26289e-19	No priming	SP110	21.1361	22.171	36.1711	39.2755	151.088	175.111	173.305	178.127	2	231032009	231090444	protein_coding
ENSG00000157764	208.695	1.02534	6.94599e-05	No priming	BRAF	5.87695	7.34159	6.61711	6.22574	8.02172	8.03969	9.2986	9.35169	7	140424943	140624564	protein_coding
ENSG00000143079	673.669	1.0158	2.88026e-05	No priming	CTTNBP2NL	10.4908	11.4999	10.0602	9.60098	13.4479	11.0763	15.6947	15.5321	1	112938803	113003786	protein_coding
ENSG00000168282	568.194	1.0364	0.0181749	No priming	MGAT2	15.5203	12.9356	17.807	17.281	23.385	20.806	28.8059	25.4848	14	50087489	50090198	protein_coding
ENSG00000128641	291.376	1.84099	0.000367741	No priming	MYO1B	3.08174	2.35364	4.0644	3.44943	7.47731	9.03111	9.13517	8.20874	2	192109911	192290115	protein_coding
ENSG00000198839	381.486	2.01408	6.73597e-08	No priming	ZNF277	10.6034	11.6737	12.9403	13.1506	30.3835	27.6971	32.5948	37.8775	7	111846643	111983151	protein_coding
ENSG00000102580	800.451	1.41034	8.41937e-05	No priming	DNAJC3	31.9858	34.8131	40.4301	40.8789	63.0376	59.07	70.9525	75.0825	13	96329411	96443301	protein_coding
ENSG00000001561	305.744	1.05235	0.00693575	No priming	ENPP4	4.66518	5.65067	6.90924	7.35324	7.03513	6.48936	6.98751	9.30614	6	46097701	46114435	protein_coding
ENSG00000130589	2926.3	6.11304	6.79913e-39	No priming	RP4-697K14.7	1.39813	2.23146	5.25645	6.36036	94.7422	93.568	114.888	104.464	20	62189439	62205592	protein_coding
ENSG00000119900	1517.78	1.9748	2.65015e-05	No priming	OGFRL1	43.2852	51.7071	48.1713	55.6282	123.411	197.044	138.715	146.808	6	71998506	72011973	protein_coding
ENSG00000017260	2077.98	1.28963	0.000247904	No priming	ATP2C1	42.3238	45.47	44.7905	47.7743	68.912	93.393	75.9353	83.4766	3	130569439	130735556	protein_coding
ENSG00000185947	1457.11	1.31697	0.0002014	No priming	ZNF267	28.7126	36.1315	37.6783	41.8606	56.8883	57.4407	63.0057	68.5839	16	31885079	31928668	protein_coding
ENSG00000137726	635.267	2.07847	0.00595767	No priming	FXYD6	26.593	41.2751	29.5963	30.287	88.5625	98.79	102.608	102.137	11	117707693	117748201	protein_coding
ENSG00000064932	794.37	1.92745	1.20245e-07	No priming	SBNO2	8.48915	14.609	22.856	22.6846	25.1523	24.3214	30.7071	27.4059	19	1107634	1174282	protein_coding
ENSG00000112096	101673	4.68817	1.23399e-27	No priming	SOD2	324.502	1199.03	1924.77	2314.04	6494.99	8886.49	7338.65	7662.99	6	160100096	160183561	protein_coding
ENSG00000136141	1069.58	1.02794	0.0462541	No priming	LRCH1	24.33	16.1036	23.5021	21.0894	37.0166	23.5328	42.5265	42.9599	13	47127303	47325710	protein_coding
ENSG00000113580	1966.57	1.33116	0.000162979	No priming	NR3C1	24.5949	30.9261	34.1427	34.905	46.5107	64.1095	51.901	55.3045	5	142657496	142815077	protein_coding
ENSG00000067066	2045.19	1.91526	9.49219e-08	No priming	SP100	47.2008	54.4661	62.6747	67.6104	131.456	160.884	149.641	153.317	2	231280657	231408805	protein_coding
ENSG00000213928	1215.25	1.87475	1.96508e-07	No priming	IRF9	50.7224	84.2041	86.3732	102.513	138.046	146.301	153.528	164.509	14	24630262	24635774	protein_coding
ENSG00000136732	523.44	1.19505	0.00546862	No priming	GYPC	39.3252	54.2237	57.4199	61.8432	65.5616	53.9966	72.7399	78.2563	2	127413509	127454246	protein_coding
ENSG00000160791	3205.43	1.31783	0.0385476	No priming	CCR5	59.2411	68.5532	69.7406	72.2903	104.61	197.94	116.294	124.631	3	46411633	46417697	protein_coding
ENSG00000184898	343.833	1.70792	4.39783e-06	No priming	RBM43	4.273	3.40492	3.54539	3.5308	10.1558	8.98526	11.9981	11.3807	2	152104454	152118393	protein_coding
ENSG00000160932	1852.39	1.51699	1.87381e-05	No priming	LY6E	103.71	49.1633	140.008	166.987	215.428	196.758	243.744	251.737	8	144099399	144105249	protein_coding
ENSG00000198855	300.397	1.39782	0.000151152	No priming	FICD	5.59868	5.88821	7.71545	8.6716	10.7194	11.142	11.6423	12.9855	12	108908962	108919614	protein_coding
ENSG00000157657	293.804	2.20684	6.32538e-09	No priming	ZNF618	1.62096	0.956443	2.2735	2.29338	5.92342	4.46968	7.40504	6.19946	9	116638562	116818871	protein_coding
ENSG00000102034	1994.6	2.02015	2.09564e-08	No priming	ELF4	20.9816	19.0336	29.0808	29.712	61.9717	49.05	70.6845	71.5824	X	129198849	129244691	protein_coding
ENSG00000095564	1508.23	1.10936	3.77567e-06	No priming	BTAF1	18.7867	17.9746	18.6068	18.5141	24.4197	23.9517	26.374	29.6677	10	93683526	93790082	protein_coding
ENSG00000088826	232.223	1.0017	0.00709806	No priming	SMOX	8.12981	10.0951	10.7808	9.83831	11.7741	19.723	13.777	13.2429	20	4101627	4168394	protein_coding
ENSG00000215301	11274.1	1.17904	7.03845e-07	No priming	DDX3X	230.339	213.309	238.738	223.96	350.565	347.837	396.173	406.839	X	41192651	41223725	protein_coding
ENSG00000188290	60.2581	6.9237	5.18439e-07	No priming	HES4	0.1298	0.110793	0.024194	0.0584502	11.0124	9.08629	14.3115	10.9108	1	934342	935552	protein_coding
ENSG00000086061	5799.82	1.84763	2.21898e-07	No priming	DNAJA1	139.475	159.637	209.685	228.106	374.015	372.433	416.613	439.879	9	33025209	33039905	protein_coding
ENSG00000196396	2892.44	1.04357	0.00285516	No priming	PTPN1	60.1313	46.2506	67.6221	61.2635	94.7039	90.5318	107.104	109.573	20	49126891	49201299	protein_coding
ENSG00000171522	875.182	2.85791	6.53728e-10	No priming	PTGER4	6.35313	10.5056	11.8935	10.9128	33.8322	32.5388	38.395	38.945	5	40679600	40693837	protein_coding
ENSG00000162645	6564.03	4.33331	1.80253e-22	No priming	GBP2	31.7572	40.7482	173.252	187.206	469.784	361.474	534.957	538.439	1	89571815	89616139	protein_coding
ENSG00000096060	1454.82	1.2747	0.000327685	No priming	FKBP5	25.6975	36.5735	50.0803	54.637	46.4615	52.5649	55.5476	50.6077	6	35541362	35696360	protein_coding
ENSG00000108219	2520.69	1.07058	0.00223872	No priming	TSPAN14	62.8384	73.0555	83.1608	80.2052	121.999	99.5909	132.717	145.964	10	82213922	82282387	protein_coding
ENSG00000149177	2943.69	1.95499	4.94766e-08	No priming	PTPRJ	25.84	32.5232	40.4002	41.7691	72.6652	88.6012	82.7482	83.2074	11	48002113	48189670	protein_coding
ENSG00000120539	863.334	3.37439	2.01285e-07	No priming	MASTL	5.16091	4.05194	5.55261	5.16569	40.1851	34.1169	42.506	49.1926	10	27443753	27475848	protein_coding
ENSG00000055332	2853.73	3.39596	1.14277e-18	No priming	EIF2AK2	11	13.2565	13.948	17.564	118.071	132.715	131.051	138.285	2	37326353	37384208	protein_coding
ENSG00000197019	299.171	1.20402	0.000997636	No priming	SERTAD1	9.86924	10.904	15.1832	15.4079	16.2257	23.4808	19.1454	17.8176	19	40927499	40931932	protein_coding
ENSG00000107771	1111.61	1.73484	1.47424e-06	No priming	FAM190B	11.3025	12.1568	12.3569	11.989	31.0177	24.4121	35.015	35.6308	10	86088342	86278273	protein_coding
ENSG00000152492	552.812	1.51127	3.1353e-05	No priming	CCDC50	8.03683	9.40613	7.83871	9.71287	18.2941	11.6252	19.9148	21.7405	3	191046866	191116459	protein_coding
ENSG00000164136	312.268	4.4253	1.9207e-25	No priming	IL15	1.84616	3.46392	8.46281	10.4166	32.0244	32.9331	35.6939	37.2154	4	142557752	142655140	protein_coding
ENSG00000125826	626.779	1.57506	1.28104e-05	No priming	RBCK1	19.7514	21.2916	30.5011	31.1918	50.1232	51.7717	59.3644	54.7352	20	388142	411610	protein_coding
ENSG00000123066	1909.85	1.53157	1.64143e-05	No priming	MED13L	11.9271	17.8086	16.9191	17.4278	24.9099	34.7979	27.7008	28.9669	12	116395711	116715143	protein_coding
ENSG00000150938	1588.63	2.50835	0.0278856	No priming	CRIM1	9.08584	16.1093	38.6026	31.4416	34.8171	58.0709	40.7554	38.4262	2	36583069	36778278	protein_coding
ENSG00000116954	1261.53	1.11602	1.34422e-05	No priming	RRAGC	32.3799	38.2207	31.0312	32.1472	43.2046	38.5985	46.9383	51.236	1	39303870	39325495	protein_coding
ENSG00000198742	446.286	1.1581	0.00133516	No priming	SMURF1	5.43994	5.79157	6.97167	6.98374	8.85556	8.12676	10.036	10.0864	7	98625061	98741723	protein_coding
ENSG00000139921	1253.87	1.08453	0.00212613	No priming	TMX1	37.3062	34.6396	38.8831	38.8092	58.0517	57.2624	64.2175	67.5933	14	51706880	51722759	protein_coding
ENSG00000159256	1269.17	1.09682	0.00191604	No priming	MORC3	21.491	26.6325	24.7709	24.9027	32.8963	36.5745	35.9468	38.6761	21	37692487	37758446	protein_coding
ENSG00000102081	605.246	1.28331	0.000658672	No priming	FMR1	14.1511	17.9426	15.1259	15.437	24.2328	29.2583	26.2976	28.6404	X	146993469	147032645	protein_coding
ENSG00000155313	1175.26	1.16509	0.000974891	No priming	USP25	20.3782	19.0807	22.694	23.0325	32.2797	33.4758	37.5892	35.5661	21	17102344	17252377	protein_coding
ENSG00000028116	492.448	1.39072	0.000119956	No priming	VRK2	16.7401	19.3071	22.1457	24.6994	31.6927	38.34	37.7584	34.0353	2	58134786	58387055	protein_coding
ENSG00000132274	4384.86	2.9791	1.47953e-15	No priming	TRIM22	55.4898	81.7478	123.694	143.095	380.832	384.751	421.12	440.671	11	5710919	5758319	protein_coding
ENSG00000102794	4059.28	11.304	4.95906e-09	No priming	IRG1	0.240961	0.225403	1.77759	1.45462	318.518	386.948	355.471	365.266	13	77522632	77532777	protein_coding
ENSG00000169155	838.297	1.3396	0.000178666	No priming	ZBTB43	8.99511	8.17018	8.92217	10.1799	17.2998	16.598	18.967	20.1424	9	129567285	129600489	protein_coding
ENSG00000137200	1479.07	2.22606	9.54747e-10	No priming	FTSJD2	15.7917	17.7211	22.7627	22.707	54.6498	60.4841	61.1194	62.3261	6	37400995	37450603	protein_coding
ENSG00000198900	1860.65	1.2567	0.000368192	No priming	TOP1	32.6366	34.7908	37.5942	39.5804	57.0487	50.7573	61.8301	66.8889	20	39657458	39753127	protein_coding
ENSG00000178104	6453.07	1.07157	0.00212044	No priming	PDE4DIP	191.721	249.915	299.929	312.848	359.7	502.884	407.255	403.112	1	144836157	145076186	protein_coding
ENSG00000111846	337.089	1.09717	0.00266067	No priming	GCNT2	9.05313	7.20951	7.42197	8.04382	9.41531	9.09124	10.8401	10.3574	6	10492456	10629601	protein_coding
ENSG00000198087	575.942	1.04504	0.00344622	No priming	CD2AP	7.67717	8.16761	6.56311	7.35813	11.1883	12.8494	12.3887	12.7997	6	47445525	47594999	protein_coding
ENSG00000106462	355.973	2.23209	3.18172e-09	No priming	EZH2	5.21084	4.82879	6.95166	6.9248	18.1533	19.46	19.2898	21.5737	7	148504475	148581413	protein_coding
ENSG00000137094	979.739	2.19773	1.86509e-09	No priming	DNAJB5	17.0228	9.34255	18.2917	15.8833	56.6105	48.0592	63.8374	63.5752	9	34989638	34998897	protein_coding
ENSG00000013364	3403.09	1.0385	0.00295154	No priming	MVP	112.255	132.971	174.307	185.908	170.982	162.381	188.584	195.943	16	29831715	29859355	protein_coding
ENSG00000221914	814.662	1.49875	3.03201e-05	No priming	PPP2R2A	23.7829	23.5144	25.5916	24.4128	52.5892	50.1856	57.1526	61.0755	8	26149007	26230196	protein_coding
ENSG00000165288	507.686	1.31648	0.00396493	No priming	BRWD3	4.23295	5.51179	4.0807	3.98651	8.09038	9.09638	8.2138	9.96539	X	79926353	80065187	protein_coding
ENSG00000135164	930.546	1.13882	0.00134977	No priming	DMTF1	27.1395	25.5476	27.8063	26.5461	41.9067	36.7358	48.0662	46.0654	7	86781677	86825653	protein_coding
ENSG00000163874	3548.09	4.79162	5.02559e-32	No priming	ZC3H12A	13.075	11.9286	30.1144	32.1575	231.179	142.886	265.77	252.888	1	37940153	37949978	protein_coding
ENSG00000132530	2749.31	4.45305	7.96565e-25	No priming	XAF1	10.621	15.5137	37.0875	42.4583	190.757	211.173	209.173	218.783	17	6658766	6678966	protein_coding
ENSG00000131669	4117.53	2.0772	1.60193e-06	No priming	NINJ1	151.424	267.257	258.45	281.461	459.999	708.491	515.45	515.522	9	95883771	95896570	protein_coding
ENSG00000136874	408.262	1.51841	3.31803e-05	No priming	STX17	9.61852	10.0364	9.90651	10.5432	19.642	23.2544	21.4066	22.5639	9	102668915	102732618	protein_coding
ENSG00000117475	1184.47	2.75736	1.54227e-13	No priming	BLZF1	14.624	12.8501	13.2318	12.4278	80.0772	63.2464	85.6568	93.5378	1	169337208	169365778	protein_coding
ENSG00000116668	207.537	1.22407	0.00115629	No priming	SWT1	3.62641	4.19542	3.48977	4.21171	6.22027	5.7785	6.28154	7.63705	1	185126212	185260897	protein_coding
ENSG00000105967	3424.66	1.30652	0.000202213	No priming	TFEC	64.6725	55.1146	76.4851	75.0432	117.044	120.516	127.771	134.074	7	115575202	115799950	protein_coding
ENSG00000254087	6102.96	2.73134	5.84757e-07	No priming	LYN	68.1489	123.516	108.032	125.44	315.677	428.641	343.026	362.868	8	56792372	56923939	protein_coding
ENSG00000106346	250.249	1.9891	1.80761e-07	No priming	USP42	2.26811	2.79142	2.83637	3.65379	6.90405	5.23376	7.43621	7.99948	7	6144515	6201195	protein_coding
ENSG00000128016	770.148	1.6853	3.64934e-06	No priming	ZFP36	24.9421	53.8718	25.4637	25.3596	57.9012	79.5475	62.2715	67.1203	19	39897487	39900045	protein_coding
ENSG00000234127	1181.9	1.85457	2.70082e-07	No priming	TRIM26	24.1311	26.3337	35.4916	35.8268	64.0354	55.6628	70.9385	72.1369	6	30152232	30181204	protein_coding
ENSG00000116711	870.03	2.64631	9.44268e-09	No priming	PLA2G4A	9.67711	9.64647	13.2677	15.2563	43.3878	50.4989	46.9709	49.9132	1	186798085	186958113	protein_coding
ENSG00000139180	1559.02	1.07429	0.00227324	No priming	NDUFA9	81.9016	67.6881	89.1557	93.9021	116.693	96.0824	129.17	131.38	12	4714110	4798454	protein_coding
ENSG00000163666	172.382	6.72282	1.82814e-13	No priming	HESX1	0.64112	1.07723	1.36883	2.17175	44.7657	54.1507	48.4532	51.4124	3	57231944	57260549	protein_coding
ENSG00000103257	757.072	1.43675	0.000400732	No priming	SLC7A5	10.9723	12.6994	27.1221	25.62	20.9621	29.8045	21.3207	25.4216	16	87863629	87903094	protein_coding
ENSG00000160233	109.863	1.68355	3.06267e-05	No priming	LRRC3	2.34516	4.31468	1.87989	2.21601	5.54951	5.37711	6.15654	6.21779	21	45875369	45878739	protein_coding
ENSG00000110057	1104.19	1.3063	0.000232004	No priming	UNC93B1	73.44	95.5256	81.1096	86.5698	113.605	128.969	119.906	133.31	11	67758575	67772452	protein_coding
ENSG00000139618	274.686	2.10645	0.0115275	No priming	BRCA2	1.85787	1.62577	1.38614	1.47658	5.39827	4.03856	6.23185	5.78499	13	32889611	32973805	protein_coding
ENSG00000166825	5798.24	1.72872	2.28835e-06	No priming	ANPEP	85.4089	100.193	102.718	101.397	235.103	319.229	257.698	265.59	15	90328120	90358633	protein_coding
ENSG00000143498	78.7	1.35088	0.0010328	No priming	TAF1A	4.14498	6.36147	5.90199	6.41855	7.90972	8.19614	9.41512	8.18556	1	222731244	222763275	protein_coding
ENSG00000151466	138.847	1.48585	0.000138385	No priming	SCLT1	2.87957	3.46422	3.21282	3.79335	6.37973	7.46847	7.10746	7.08514	4	129786076	130014764	protein_coding
ENSG00000071054	3818.68	2.26054	4.63293e-10	No priming	MAP4K4	37.7804	42.1109	35.3988	33.797	131.538	142.559	146.817	145.46	2	102313312	102508449	protein_coding
ENSG00000143344	3903.36	1.43746	0.0116662	No priming	RGL1	50.4579	132.738	55.9585	70.0501	94.9066	150.505	100.133	110.652	1	183605208	183897666	protein_coding
ENSG00000153898	654.038	5.89563	1.01132e-39	No priming	MCOLN2	0.933142	4.1542	8.25078	9.22928	60.1893	46.7694	67.4939	66.1734	1	85391268	85462796	protein_coding
ENSG00000242247	1386.33	1.2407	0.000453137	No priming	ARFGAP3	34.7609	39.629	51.0331	53.8157	58.9233	56.8802	61.6148	69.0694	22	43192508	43267429	protein_coding
ENSG00000135720	1740.56	1.02245	1.90631e-05	No priming	DYNC1LI2	36.0899	39.3413	41.0402	36.7888	53.4681	53.32	63.1909	55.3827	16	66754796	66785701	protein_coding
ENSG00000123609	1089.96	2.03389	4.72175e-08	No priming	NMI	31.641	39.6285	51.2225	58.4107	91.942	106.184	100.411	103.397	2	152126979	152146571	protein_coding
ENSG00000075142	688.164	1.08882	0.00224787	No priming	SRI	57.2634	60.2126	96.2248	100.326	97.7112	87.5614	100.785	115.771	7	87834433	87856308	protein_coding
ENSG00000170581	5614.82	2.74491	9.45377e-14	No priming	STAT2	60.8093	78.997	118.551	135.339	300.7	297.899	324.804	341.486	12	56735381	56753939	protein_coding
ENSG00000138600	2431.94	1.078	0.00211383	No priming	SPPL2A	114.402	128.353	137.628	149.68	177.104	162.379	186.052	206.364	15	50999506	51058005	protein_coding
ENSG00000125430	841.213	6.48884	1.64575e-19	No priming	HS3ST3B1	0.386549	1.25813	3.52216	3.62468	24.3671	38.5308	25.9971	27.9825	17	14204400	14252721	protein_coding
ENSG00000100567	2192.13	1.20149	0.000638014	No priming	PSMA3	181.988	167.785	247.311	256.45	302.448	273.333	320.441	349.074	14	58711549	58738730	protein_coding
ENSG00000157601	10329.7	6.46138	3.52482e-49	No priming	MX1	10.6839	17.2002	47.6818	71.0861	644.454	739.528	705.902	720.268	21	42792231	42831141	protein_coding
ENSG00000104320	5508.41	3.52818	7.24779e-15	No priming	NBN	23.3538	34.4767	61.5481	71.6577	295.39	287.082	299.008	354.56	8	90945564	91015456	protein_coding
ENSG00000172738	107.81	2.34995	2.19018e-05	No priming	TMEM217	3.35219	1.61464	6.58707	5.93649	13.8495	7.02089	15.7274	14.9031	6	37179956	37225931	protein_coding
ENSG00000130449	511.891	1.06398	1.46315e-05	No priming	ZSWIM6	6.89871	7.14357	6.43255	6.2354	8.74958	10.5404	9.24848	10.0899	5	60628100	60841997	protein_coding
ENSG00000179021	598.183	1.36018	0.000162863	No priming	C3orf38	20.3079	19.4388	22.8234	23.6505	37.1947	29.3351	40.1949	41.8606	3	88198893	88207118	protein_coding
ENSG00000169228	306.165	1.0149	0.00551966	No priming	RAB24	16.7152	17.9429	25.5959	28.747	25.7664	26.1885	30.3363	26.4959	5	176728199	176730745	protein_coding
ENSG00000126353	1748.92	4.67469	9.48864e-07	No priming	CCR7	6.94323	16.57	12.5347	12.8682	134.237	105.616	151.98	143.836	17	38710021	38721724	protein_coding
ENSG00000091317	5251.95	1.1919	0.000660903	No priming	CMTM6	91.6426	86.308	118.102	119.813	151.182	128.674	164.452	168.668	3	32522804	32544900	protein_coding
ENSG00000149554	169.579	1.26144	1.82789e-06	No priming	CHEK1	7.63271	3.85979	5.45506	5.89473	9.2082	5.6191	9.75452	10.5259	11	125495036	125546150	protein_coding
ENSG00000121797	2365.45	1.40998	6.51991e-05	No priming	CCRL2	87.0505	76.2918	114.7	119.523	175.285	190.055	181.051	204.526	3	46448654	46451014	protein_coding
ENSG00000077458	217.966	1.12966	1.06799e-05	No priming	FAM76B	8.91166	9.34989	7.82687	7.87136	11.0697	12.3063	11.7585	12.5873	11	95502106	95523573	protein_coding
ENSG00000103966	1855.8	1.29972	0.000228824	No priming	EHD4	33.1206	33.7547	28.4452	28.8719	59.2434	64.1881	65.3284	64.6251	15	42190950	42264776	protein_coding
ENSG00000158457	1235.63	2.34199	0.000112316	No priming	TSPAN33	25.4953	31.8565	58.3798	58.6679	98.7508	68.6383	119.02	97.5889	7	128784712	128808671	protein_coding
ENSG00000204388	983.722	2.0293	1.73323e-06	No priming	HSPA1B	17.4162	32.3394	24.7757	24.3846	57.3406	45.0125	62.3789	63.3112	6	31795512	31798031	protein_coding
ENSG00000117020	537.453	2.07609	1.95149e-08	No priming	AKT3	5.39916	7.95687	10.6672	11.3733	18.5563	21.6646	19.3684	21.289	1	243651535	244014381	protein_coding
ENSG00000173039	1494.18	2.20395	1.44371e-09	No priming	RELA	23.0754	25.7721	34.3203	33.9228	85.7029	72.4043	95.4421	92.3307	11	65421067	65430565	protein_coding
ENSG00000140853	1927.37	2.3936	5.72307e-11	No priming	NLRC5	15.9103	20.8308	44.0549	46.762	66.0833	59.735	70.4531	74.2239	16	57023397	57117443	protein_coding
ENSG00000167236	30.9523	3.18018	3.74114e-05	No priming	CCL23	1.46028	6.87812	1.63578	1.87307	10.0804	23.4642	11.4154	10.6408	17	34340097	34345005	protein_coding
ENSG00000196639	253.582	2.26822	4.38748e-06	No priming	HRH1	2.20604	3.6539	2.25583	2.19105	8.24444	8.888	8.52927	9.50742	3	11178779	11305243	protein_coding
ENSG00000150687	163.589	2.78719	2.59688e-06	No priming	PRSS23	3.05358	4.08204	1.04774	1.01045	20.1538	23.1235	21.7193	22.3637	11	86502101	86663886	protein_coding
ENSG00000151327	539.361	1.93114	2.6443e-07	No priming	FAM177A1	26.3215	26.8786	25.4813	28.8041	80.4556	58.798	87.4391	88.5376	14	35514113	35582336	protein_coding
ENSG00000059378	2087.2	1.97344	4.05102e-08	No priming	PARP12	42.7837	58.6587	77.7965	84.709	129.532	145.434	139.985	143.259	7	139723544	139763521	protein_coding
ENSG00000112773	1033.48	1.09901	0.00190057	No priming	FAM46A	12.8245	11.3138	9.29976	8.75188	20.5676	18.9801	22.0085	22.9524	6	82201156	82462491	protein_coding
ENSG00000136051	3032.82	1.1045	3.65122e-06	No priming	KIAA1033	44.223	49.705	41.7151	40.9536	59.9805	66.7825	63.5605	67.4524	12	105501102	105562912	protein_coding
ENSG00000151553	556.831	1.04382	2.02033e-05	No priming	FAM160B1	7.14281	7.26428	7.19766	6.99397	10.9168	9.37884	11.6385	12.2024	10	116581503	116659591	protein_coding
ENSG00000130813	908.409	2.73648	2.78499e-13	No priming	C19orf66	14.6757	17.8431	19.9074	21.2238	74.5111	80.662	82.9458	79.7696	19	10196806	10203927	protein_coding
ENSG00000136643	939.39	1.91623	1.241e-07	No priming	RPS6KC1	9.30548	9.56777	9.66249	9.94358	27.2308	28.9978	29.7195	29.7383	1	213224589	213448116	protein_coding
ENSG00000101460	88.2391	4.51164	2.40916e-19	No priming	MAP1LC3A	0.878791	2.20242	1.72005	2.06475	17.5458	23.2628	21.2628	17.0401	20	33134658	33148149	protein_coding
ENSG00000146859	1310.7	1.22025	0.000551712	No priming	TMEM140	55.4642	44.6494	71.2059	73.7832	94.396	82.5157	102.911	102.965	7	134832824	134850650	protein_coding
ENSG00000134470	1322.8	6.56679	2.24488e-34	No priming	IL15RA	3.49343	7.09335	31.0179	34.2907	168.887	165.581	178.689	189.479	10	5991038	6020150	protein_coding
ENSG00000165806	1665.08	2.44974	2.51773e-11	No priming	CASP7	26.088	25.5528	42.4302	45.7847	102.876	74.8754	113.744	110.226	10	115438942	115490662	protein_coding
ENSG00000111331	9152.31	4.4827	1.23539e-23	No priming	OAS3	14.768	12.0193	27.3117	31.3313	229.461	232.693	241.25	258.13	12	113376157	113411054	protein_coding
ENSG00000160584	725.562	1.71476	2.30224e-06	No priming	SIK3	7.63341	8.50241	11.7572	13.1914	18.6691	13.0695	18.681	21.9398	11	116714118	116969153	protein_coding
ENSG00000152229	2319.65	3.70661	5.9843e-19	No priming	PSTPIP2	13.6841	26.8203	70.5358	77.9068	130.671	121.044	135.729	148.421	18	43563503	43652250	protein_coding
ENSG00000196428	291.442	1.20534	0.00112034	No priming	TSC22D2	7.67817	8.60194	7.47546	8.17679	11.4426	10.6075	12.1097	12.7681	3	150126122	150177903	protein_coding
ENSG00000130303	2450.93	1.38745	8.49755e-05	No priming	BST2	172.125	183.102	259.123	286.26	328.868	330.425	353.186	360.9	19	17513748	17516457	protein_coding
ENSG00000164465	200.016	1.27476	5.44927e-05	No priming	DCBLD1	7.3438	6.81607	4.56318	4.09391	7.38319	6.47215	7.4068	8.62384	6	117774980	117891021	protein_coding
ENSG00000136286	987.609	3.5854	3.7656e-14	No priming	MYO1G	5.02096	20.4404	16.7364	20.006	41.4911	55.6276	43.185	46.8072	7	45002261	45018697	protein_coding
ENSG00000154237	672.542	1.00581	3.65204e-05	No priming	LRRK1	6.26025	6.53983	6.56813	6.46829	9.19988	10.3548	10.4787	9.4727	15	101459420	101610317	protein_coding
ENSG00000197142	1863.02	1.6552	4.71511e-05	No priming	ACSL5	49.2331	51.8592	89.4583	94.363	108.629	145.75	118.136	116.693	10	114133776	114188138	protein_coding
ENSG00000115839	1463.17	1.03421	0.00329496	No priming	RAB3GAP1	26.0871	27.339	26.3611	26.2614	39.5255	40.3303	42.6016	42.7815	2	135809835	135933964	protein_coding
ENSG00000197329	2677.03	4.59653	1.52724e-09	No priming	PELI1	6.3703	13.242	5.21608	5.37311	109.367	156.425	112.639	123.555	2	64319786	64371588	protein_coding
ENSG00000120910	521.14	2.01075	5.29358e-08	No priming	PPP3CC	13.0657	14.0267	14.7545	15.3028	34.4367	37.8504	37.9538	36.3446	8	22298332	22398652	protein_coding
ENSG00000070731	163.67	1.1244	0.003568	No priming	ST6GALNAC2	6.22267	3.97126	6.60841	6.97599	9.75091	4.15299	10.8059	10.2089	17	74561461	74582145	protein_coding
ENSG00000102921	1635.9	1.87333	1.87531e-07	No priming	N4BP1	23.3249	36.1777	50.3201	51.0813	75.0602	91.6935	79.2285	82.4989	16	48572637	48654059	protein_coding
ENSG00000103642	2624.36	1.03429	0.00314392	No priming	LACTB	110.95	109.437	110.461	112.786	159.239	144.909	172.29	170.778	15	63413999	63434260	protein_coding
ENSG00000143155	605.308	1.19167	0.000888097	No priming	TIPRL	27.0489	29.4478	30.0976	31.3243	46.5259	43.4906	50.6549	49.5617	1	168148171	168169950	protein_coding
ENSG00000198648	188.178	1.48249	2.86355e-06	No priming	STK39	4.55176	3.26051	2.68891	2.90328	5.1185	3.50757	5.59973	5.41674	2	168810530	169104651	protein_coding
ENSG00000020577	565.946	2.10735	1.81085e-05	No priming	SAMD4A	8.06074	11.6179	9.34339	8.64858	19.9683	28.266	21.4532	21.5224	14	55033815	55260033	protein_coding
ENSG00000092330	1518.48	1.04509	1.27907e-05	No priming	TINF2	54.2929	55.6073	57.0147	54.4257	76.6456	72.0244	84.205	80.6861	14	24708849	24711880	protein_coding
ENSG00000118503	7401.5	3.46497	8.08597e-20	No priming	TNFAIP3	38.7009	39.663	77.511	77.5497	317.267	302.338	327.046	355.365	6	138188351	138204449	protein_coding
ENSG00000176928	119.541	4.38974	5.29821e-21	No priming	GCNT4	0.351116	0.640728	0.487995	0.475991	5.2889	5.20297	5.70716	5.65962	5	74323289	74326724	protein_coding
ENSG00000182541	660.738	2.35934	2.05322e-10	No priming	LIMK2	7.92097	14.9638	25.6602	28.0374	31.0569	21.3048	29.0529	37.6799	22	31608225	31676066	protein_coding
ENSG00000143322	2191.78	1.09881	0.00175389	No priming	ABL2	20.4745	17.5172	26.2632	23.9101	33.7121	37.2486	36.1761	36.2166	1	179068462	179198819	protein_coding
ENSG00000160710	6857.96	1.94247	5.4617e-08	No priming	ADAR	61.718	69.4463	92.2239	98.7769	158.967	177.799	169.217	172.042	1	154554538	154600475	protein_coding
ENSG00000164949	369.803	1.06878	0.00347491	No priming	GEM	17.0402	6.97957	13.7927	11.996	18.5521	22.9031	20.753	19.0511	8	95261481	95274578	protein_coding
ENSG00000128512	3530.86	2.17007	3.40069e-07	No priming	DOCK4	20.6761	38.3342	45.9657	51.3984	66.5198	81.6812	73.4933	69.057	7	111366174	111846466	protein_coding
ENSG00000187116	432.073	1.95542	1.69386e-05	No priming	LILRA5	16.1958	21.7427	20.1339	26.3064	44.8461	55.6215	49.1786	46.908	19	54818353	54824409	protein_coding
ENSG00000132109	1283.55	2.0602	1.33624e-08	No priming	TRIM21	30.2563	29.5075	48.3794	51.0424	91.8633	84.6119	98.4962	98.3204	11	4406127	4414926	protein_coding
ENSG00000185262	275.185	1.58743	0.00276437	No priming	FAM100B	11.5695	13.3278	18.735	18.6134	24.3528	24.3	25.2201	26.9177	17	74261283	74267375	protein_coding
ENSG00000162616	273.675	1.12247	0.000232919	No priming	DNAJB4	12.5952	16.1363	10.6622	10.1262	15.1582	20.9851	15.7798	16.648	1	78444859	78483648	protein_coding
ENSG00000204138	761.975	1.84812	3.62536e-07	No priming	PHACTR4	6.32762	7.55005	6.80838	6.96055	16.8267	19.0834	17.9235	18.037	1	28696114	28826881	protein_coding
ENSG00000166128	2531.26	1.06071	0.00246796	No priming	RAB8B	77.5559	86.5089	73.986	71.9421	142.052	149.302	147.303	155.746	15	63481668	63559981	protein_coding
ENSG00000130202	2030.61	3.24985	1.11178e-17	No priming	PVRL2	21.0703	26.4083	40.2296	39.9091	149.353	96.854	161.242	157.032	19	45349393	45392485	protein_coding
ENSG00000186174	353.305	1.80778	0.000735583	No priming	BCL9L	4.55612	7.00385	7.14991	6.79931	10.4515	6.23013	11.0643	11.2071	11	118764584	118796317	protein_coding
ENSG00000111912	1186.96	1.7183	1.70962e-06	No priming	NCOA7	18.0515	12.7948	14.7026	12.6695	69.585	52.3175	74.2643	74.0017	6	126102307	126252266	protein_coding
ENSG00000108932	759.37	1.54727	0.0177539	No priming	SLC16A6	13.9404	14.1062	14.4612	13.5939	28.0828	83.1844	30.9203	28.9048	17	66263167	66287408	protein_coding
ENSG00000173846	1034.47	2.00827	3.22255e-08	No priming	PLK3	24.0786	20.7364	34.9946	34.6051	65.0991	58.2178	69.2237	69.4527	1	45265897	45271662	protein_coding
ENSG00000197872	1156.78	2.29002	1.27233e-05	No priming	FAM49A	11.1472	25.135	15.6342	19.0505	74.7467	86.4637	78.8601	80.2911	2	16730727	16847599	protein_coding
ENSG00000137947	1214.01	1.92349	1.05555e-07	No priming	GTF2B	46.4093	43.7608	54.3307	53.8051	128.441	99.4157	131.509	141.686	1	89318615	89357627	protein_coding
ENSG00000161692	98.6695	1.14337	0.00473998	No priming	DBF4B	4.05339	3.06997	3.44924	3.07029	5.33656	5.62904	5.31752	6.02304	17	42785976	42829632	protein_coding
ENSG00000169118	924.796	1.13714	2.62795e-06	No priming	CSNK1G1	7.87569	7.87903	8.17063	7.2094	13.6938	11.5236	13.7956	15.3033	15	64457716	64648442	protein_coding
ENSG00000080815	3350.24	1.3444	0.000135113	No priming	PSEN1	66.2498	72.9137	74.3507	75.8957	134.63	138.77	141.807	144.046	14	73603126	73690399	protein_coding
ENSG00000173801	259.534	2.28037	2.98879e-09	No priming	JUP	2.90679	2.67496	4.12032	3.92308	10.6988	12.5713	12.0209	10.6875	17	39775692	39943183	protein_coding
ENSG00000112763	724.536	1.29446	0.000296416	No priming	BTN2A1	19.1724	20.9142	23.5036	25.7617	31.6342	32.6403	32.9594	34.1274	6	26458150	26476849	protein_coding
ENSG00000083799	1856.55	2.01637	2.38098e-08	No priming	CYLD	20.6059	25.6274	30.9791	33.5494	68.5419	64.0733	71.2412	74.0675	16	50775961	50835846	protein_coding
ENSG00000173786	1931.73	2.6119	1.46147e-12	No priming	CNP	23.9536	30.262	26.7488	26.5892	106.452	103.974	114.969	110.553	17	40118759	40127194	protein_coding
ENSG00000124731	130.629	1.23715	0.0314511	No priming	TREM1	6.16746	9.98665	7.90924	5.54378	11.7213	21.71	12.8879	11.9234	6	41243712	41254457	protein_coding
ENSG00000116675	370.082	2.03428	5.51287e-08	No priming	DNAJC6	3.4591	1.97409	2.6917	2.17222	10.0676	13.7208	11.0403	10.261	1	65713902	65881552	protein_coding
ENSG00000258659	368.04	1.01577	0.00496885	No priming	TRIM34	12.354	13.2796	12.337	12.7749	19.5444	25.9353	21.2532	20.0807	11	5617946	5665628	protein_coding
ENSG00000108106	263.185	2.03905	8.81821e-08	No priming	UBE2S	13.5948	11.7171	18.3643	18.3784	40.4496	38.2515	45.6996	39.8197	19	55912652	55919325	protein_coding
ENSG00000003402	6263.05	2.91145	4.50463e-15	No priming	CFLAR	87.4395	91.7554	118.707	115.824	574.367	411.626	584.925	629.012	2	201980827	202029033	protein_coding
ENSG00000127481	4301.15	1.08762	0.00186982	No priming	UBR4	34.0248	44.8604	37.2779	38.1695	44.3787	40.944	44.9928	48.7745	1	19401000	19536770	protein_coding
ENSG00000188211	446.048	1.25548	1.07221e-06	No priming	NCR3LG1	5.49372	5.04657	4.34776	4.13701	6.86368	7.84434	6.80576	7.69506	11	17373273	17398888	protein_coding
ENSG00000167703	1572.05	2.17706	2.40332e-07	No priming	SLC43A2	21.6935	32.0867	32.3073	30.0806	73.5744	93.7031	79.1829	76.2156	17	1477673	1532180	protein_coding
ENSG00000033327	1321.1	1.39296	9.06035e-05	No priming	GAB2	13.3771	17.4099	17.0561	18.0944	26.7006	17.9251	26.8719	29.453	11	77926343	78129394	protein_coding
ENSG00000089351	2110.07	4.12926	1.39293e-25	No priming	GRAMD1A	11.2006	13.5748	30.0564	30.5635	175.436	217.681	176.467	193.614	19	35491227	35517373	protein_coding
ENSG00000163486	1325.84	1.85376	2.53963e-07	No priming	SRGAP2	26.4375	30.8243	29.2651	31.4118	68.5934	93.2764	70.9668	73.5657	1	206516198	206637783	protein_coding
ENSG00000138670	1531.46	1.71788	1.51899e-06	No priming	RASGEF1B	33.4147	36.4387	40.1488	43.2351	76.2714	88.8345	75.4467	85.2464	4	82347547	82393082	protein_coding
ENSG00000113811	657.019	1.1829	0.000937103	No priming	RP11-884K10.5	63.9658	71.2484	77.6227	82.7905	103.279	101.795	100.425	116.909	3	53918437	53926015	protein_coding
ENSG00000117091	4120.53	2.07829	7.61571e-09	No priming	CD48	175.033	244.185	241.95	279.506	532.561	541.786	538.172	581.56	1	160648536	160681641	protein_coding
ENSG00000175505	411.853	3.24078	0.000114137	No priming	CLCF1	5.0593	3.99737	8.99996	7.07115	35.1887	18.6378	36.8688	37.0837	11	67131639	67141648	protein_coding
ENSG00000165527	906.109	1.11901	0.00162804	No priming	ARF6	43.0882	58.8301	47.3659	49.5392	67.7002	66.7277	73.359	68.7418	14	50359810	50361490	protein_coding
ENSG00000101017	4021.51	3.78847	3.08467e-20	No priming	CD40	38.6793	40.4047	152.978	172.714	402.383	220.145	417.407	426.862	20	44746911	44758502	protein_coding
ENSG00000125384	362.32	2.05057	0.00482752	No priming	PTGER2	6.79244	14.5318	11.8594	15.0578	19.9036	50.3342	21.0363	20.7244	14	52781023	52795324	protein_coding
ENSG00000059758	751.692	1.38918	0.000108215	No priming	CDK17	18.0905	15.1721	17.089	16.6904	31.5695	29.7383	34.2297	31.9629	12	96672039	96794338	protein_coding
ENSG00000120217	5120.77	4.4554	6.46529e-21	No priming	CD274	16.999	25.2281	111.996	136.575	262.91	235.973	262.541	288.699	9	5450503	5470566	protein_coding
ENSG00000114354	989.207	1.13683	0.00137443	No priming	TFG	41.0764	45.757	42.3476	44.1697	65.2139	57.4572	67.3011	69.2541	3	100428205	100467810	protein_coding
ENSG00000176102	508.153	1.11576	0.00194467	No priming	CSTF3	16.347	13.8286	16.1839	16.9471	25.6463	25.7892	26.5285	27.1679	11	33098734	33183917	protein_coding
ENSG00000069869	149.699	1.13627	0.00315319	No priming	NEDD4	6.55702	7.83534	5.2982	5.72873	7.5354	9.91685	7.41181	8.35128	15	56119120	56285944	protein_coding
ENSG00000174485	837.835	1.69154	2.9539e-06	No priming	DENND4A	6.96683	8.91523	7.77718	7.98024	16.7086	12.3006	16.8126	18.1263	15	65950384	66084631	protein_coding
ENSG00000167460	9912.48	1.15298	1.21888e-06	No priming	TPM4	325.651	250.026	266.53	268.242	418.497	518.482	436.789	438.171	19	16178317	16213813	protein_coding
ENSG00000188313	3587.75	3.54987	2.8961e-16	No priming	PLSCR1	52.221	113.425	146.904	173.768	516.447	580.45	525.815	553.681	3	146232967	146262651	protein_coding
ENSG00000033178	1186.32	1.01493	0.00396856	No priming	UBA6	18.1338	20.7243	20.4634	20.7321	31.2696	26.1309	32.6244	32.7254	4	68481479	68566897	protein_coding
ENSG00000086065	1837.05	1.47694	3.12376e-05	No priming	CHMP5	80.1114	81.5074	111.8	125.939	161.764	140.957	166.17	171.778	9	33264940	33281977	protein_coding
ENSG00000108510	2277.45	1.50315	2.27878e-05	No priming	MED13	14.115	14.996	18.1498	17.7852	32.2191	31.9404	31.4129	35.8716	17	60019966	60142643	protein_coding
ENSG00000115159	2118.32	1.04036	0.00298671	No priming	GPD2	39.9085	34.0072	48.8798	50.0029	64.5057	59.8301	71.5022	63.1919	2	157291802	157470247	protein_coding
ENSG00000041357	2507.95	1.33488	0.000153937	No priming	PSMA4	149.96	145.039	205.296	235.094	287.135	247.292	297.413	301.54	15	78832747	78841604	protein_coding
ENSG00000115520	541.918	1.05257	0.00331761	No priming	COQ10B	18.4756	18.362	24.1577	25.8108	29.0046	26.1307	28.9985	31.4676	2	198318147	198340032	protein_coding
ENSG00000010818	1779.66	3.90035	2.71469e-23	No priming	HIVEP2	2.48188	4.0775	6.48013	7.24812	27.5935	25.4133	28.3723	29.1483	6	143072604	143266338	protein_coding
ENSG00000166401	846.121	1.28579	0.000313535	No priming	SERPINB8	28.6243	29.4455	28.1239	29.8	58.7445	65.4953	58.1651	64.2604	18	61637159	61672278	protein_coding
ENSG00000160285	2344.02	2.35997	9.43966e-11	No priming	LSS	22.2196	24.8556	31.0014	32.9376	81.8752	101.637	88.0235	82.5672	21	47608360	47648738	protein_coding
ENSG00000106605	2330.36	1.54573	1.31531e-05	No priming	BLVRA	143.548	104.887	109.785	107.981	306.455	245.652	320.202	318.059	7	43798279	43846939	protein_coding
ENSG00000116350	1044.3	1.0176	0.00400746	No priming	SRSF4	36.363	41.3961	39.1833	40.6739	53.9762	51.4285	55.3532	57.0011	1	29474255	29508499	protein_coding
ENSG00000121848	676.123	1.76728	3.82892e-06	No priming	RNF115	10.8139	10.2338	10.7326	11.7231	29.1414	16.5584	30.9357	29.681	1	145611036	145690661	protein_coding
ENSG00000113532	544.629	2.05882	6.09511e-08	No priming	ST8SIA4	6.67415	9.59853	5.79546	5.29057	20.327	24.1248	20.5849	21.6626	5	100145357	100238970	protein_coding
ENSG00000136048	3590.18	2.35641	4.57519e-08	No priming	DRAM1	41.3347	53.7991	76.5665	80.2183	155.027	181.732	157.718	164.474	12	102271129	102405908	protein_coding
ENSG00000213689	395.164	1.04962	0.0100924	No priming	TREX1	30.3709	26.3298	37.1765	34.6303	41.4907	45.9568	46.2073	40.0038	3	48506445	48509044	protein_coding
ENSG00000014138	341.57	1.04298	0.00425184	No priming	POLA2	10.5565	8.60885	10.3722	13.7499	19.3112	12.8902	21.5269	18.5754	11	65029233	65073060	protein_coding
ENSG00000034677	2615.04	2.56663	3.99359e-09	No priming	RNF19A	26.1488	21.2637	26.8966	23.9523	119.378	90.7708	124.6	122.923	8	101269288	101348446	protein_coding
ENSG00000109220	119.937	1.12276	3.53401e-05	No priming	CHIC2	8.88741	9.15795	8.39333	8.33127	12.8313	13.5196	12.8582	13.7334	4	54875956	54930857	protein_coding
ENSG00000130066	14967.9	1.06691	0.00218323	No priming	SAT1	1215.18	1811.98	1363.42	1456.01	1844.17	1965.8	1852.21	1968.06	X	23801290	23804343	protein_coding
ENSG00000030066	1131.5	1.079	0.00222972	No priming	NUP160	15.922	13.7481	13.3981	13.4953	24.8156	24.2215	25.7792	25.5481	11	47799639	47870107	protein_coding
ENSG00000124224	116.016	1.01347	0.0101959	No priming	PPP4R1L	4.95698	5.83249	5.35777	5.52139	6.94839	7.4406	7.6539	6.70944	20	56806188	56884495	protein_coding
ENSG00000189266	2107.12	1.20088	0.000652995	No priming	PNRC2	68.0247	72.6369	69.2082	69.6494	118.524	108.687	120.938	123.929	1	24285599	24289952	protein_coding
ENSG00000100220	2410.54	1.6252	4.74359e-06	No priming	C22orf28	69.1878	72.1577	69.5523	73.8057	156.61	179.522	162.591	160.897	22	32783569	32808242	protein_coding
ENSG00000066697	787.495	1.93813	1.02663e-07	No priming	MSANTD3	29.6665	27.2772	45.945	45.9365	83.5402	96.3057	89.7292	82.7367	9	103189438	103213511	protein_coding
ENSG00000104450	141.366	4.53682	1.21654e-22	No priming	SPAG1	1.26005	0.564713	0.749426	0.839779	6.49471	5.17026	6.20213	7.20382	8	101170134	101271506	protein_coding
ENSG00000070190	868.448	2.18187	2.78331e-09	No priming	DAPP1	17.4798	20.4838	29.1995	31.072	60.7748	55.7459	63.7221	61.6939	4	100737990	100791311	protein_coding
ENSG00000165304	137.537	1.61775	0.000204439	No priming	MELK	3.48088	1.45113	1.8317	2.19627	8.10795	5.27557	7.24614	9.43394	9	36572859	36677678	protein_coding
ENSG00000091073	518.051	1.46546	5.18445e-05	No priming	DTX2	14.7148	14.1582	19.9398	21.5364	28.1344	33.9986	29.0851	28.7915	7	76090993	76135312	protein_coding
ENSG00000086062	3450.61	2.13625	3.22312e-09	No priming	B4GALT1	33.6011	42.3361	55.6701	57.7362	111.783	116.237	113.65	116.083	9	33104080	33167354	protein_coding
ENSG00000117360	1184.99	1.99273	3.81583e-08	No priming	PRPF3	27.1559	27.2238	35.7294	39.422	76.2715	69.2301	77.285	79.4294	1	150293925	150325671	protein_coding
ENSG00000092820	1776.64	1.02517	1.81204e-05	No priming	EZR	44.5547	35.6851	46.0164	41.2518	63.1365	45.4665	64.8277	64.6126	6	159186773	159240444	protein_coding
ENSG00000166920	6328.22	4.02442	2.57955e-13	No priming	C15orf48	139.633	126.471	354.936	392.937	1568.91	2065.13	1589.81	1626.02	15	45722727	45740959	protein_coding
ENSG00000135655	2374.25	1.12733	0.00130249	No priming	USP15	87.0396	68.293	87.7208	93.7756	137.613	122.061	141.694	140.374	12	62654119	62811211	protein_coding
ENSG00000170142	1651.34	1.42817	5.7637e-05	No priming	UBE2E1	76.0574	88.9306	87.5406	89.5869	139.453	151.923	139.048	146.713	3	23847394	23932807	protein_coding
ENSG00000198060	388.946	1.16119	2.99904e-06	No priming	2005-03-01	17.6963	16.8479	16.7211	15.9085	24.2341	20.6434	24.4693	25.1744	10	94050920	94113721	protein_coding
ENSG00000169504	5584	2.11005	4.65691e-09	No priming	CLIC4	56.1486	52.6708	71.6922	77.3001	188.762	152.739	193.899	192.542	1	25071848	25170815	protein_coding
ENSG00000256515	5762.21	7.70524	1.20346e-22	No priming	CCL3L3	9.70002	16.6512	42.9735	51.5455	1465	1892.17	1394.22	1597.32	17	34522271	34524157	protein_coding
ENSG00000152061	598.078	1.23104	0.000609863	No priming	RABGAP1L	13.1974	13.8652	11.3665	11.1667	28.0879	38.64	29.3385	28.0044	1	174128548	174964445	protein_coding
ENSG00000124882	724.703	4.26863	4.09071e-05	No priming	EREG	1.69935	1.96019	2.40015	1.93139	23.1288	38.2813	23.2827	23.8829	4	75230860	75254468	protein_coding
ENSG00000105402	2328.84	1.14128	0.00113824	No priming	NAPA	100.456	119.476	148.061	162.925	161.783	173.023	161.057	168.837	19	47990891	48018497	protein_coding
ENSG00000158050	1117.1	1.31845	0.00423934	No priming	DUSP2	46.4056	21.9449	34.2654	27.5975	83.6764	51.1751	84.8734	85.6645	2	96808905	96811179	protein_coding
ENSG00000118495	386.534	1.78382	1.53242e-06	No priming	PLAGL1	7.96018	6.41515	6.87295	7.62169	17.958	13.9945	19.3093	17.2813	6	144261437	144385735	protein_coding
ENSG00000183864	423.119	1.16133	2.70132e-06	No priming	TOB2	7.23763	7.89404	6.43999	5.7174	9.67211	8.68907	9.62699	10.0765	22	41829496	41843027	protein_coding
ENSG00000152778	1075.32	3.87012	9.55909e-23	No priming	IFIT5	6.29597	8.44601	14.9161	17.4197	64.8916	61.4321	66.3523	65.815	10	91174343	91180758	protein_coding
ENSG00000106803	1074.52	1.00702	2.85646e-05	No priming	SEC61B	211.614	195.879	202.863	211.813	293.781	257.016	291.866	306.454	9	101984346	101992897	protein_coding
ENSG00000198604	3837.2	2.37934	6.41787e-11	No priming	BAZ1A	24.2445	25.0098	32.2954	34.7025	93.9603	79.6739	94.2742	96.8319	14	35221937	35344853	protein_coding
ENSG00000196628	697.847	1.99911	5.02648e-05	No priming	TCF4	9.65657	11.0727	6.52901	6.91397	26.8545	37.141	28.812	25.7982	18	52889562	53332018	protein_coding
ENSG00000116514	2170.39	3.80668	1.33805e-22	No priming	RNF19B	13.4944	25.8598	38.0161	40.18	137.247	124.58	137.584	141.457	1	33402046	33430286	protein_coding
ENSG00000197272	1284.21	10.5238	5.75664e-30	No priming	IL27	0.209673	0.639325	6.72894	10.7923	232.766	151.547	234.866	238.257	16	28510683	28523372	protein_coding
ENSG00000103671	782.346	1.13348	0.00148294	No priming	TRIP4	29.3149	29.2382	29.7963	34.7504	48.4447	38.687	48.7335	49.701	15	64679947	64747502	protein_coding
ENSG00000163602	550.475	1.18936	0.000941241	No priming	RYBP	7.74311	8.52416	7.50457	7.86425	12.5388	16.8151	12.4267	13.0152	3	72423744	72496069	protein_coding
ENSG00000204209	786.628	1.23767	0.000540127	No priming	DAXX	24.8576	25.1891	31.7994	31.9163	40.0578	29.6228	42.0712	39.1013	6	33286335	33297046	protein_coding
ENSG00000144802	1809.92	4.05738	3.37043e-19	No priming	NFKBIZ	7.47584	14.3969	16.101	18.2023	90.3684	62.8829	89.7828	93.232	3	101546835	101579866	protein_coding
ENSG00000160326	1585.38	4.88871	1.91724e-32	No priming	SLC2A6	4.59126	8.09826	31.1014	31.2764	99.9961	89.7522	111.08	91.4302	9	136336217	136344259	protein_coding
ENSG00000184988	1462.91	2.37489	1.26621e-08	No priming	TMEM106A	21.548	29.3666	25.5817	26.6121	85.31	76.3764	85.327	87.2552	17	41363894	41371589	protein_coding
ENSG00000155629	8396.14	1.31029	0.000184472	No priming	PIK3AP1	125.956	164.856	164.125	180.095	222.652	277.755	216.168	234.2	10	98353069	98480271	protein_coding
ENSG00000104432	77.7256	4.21536	4.04236e-18	No priming	IL7	1.14723	1.90092	2.51062	3.06284	15.302	19.3117	14.8321	16.0914	8	79587978	79717758	protein_coding
ENSG00000163872	746.783	1.30247	0.000282785	No priming	YEATS2	10.9928	10.5194	11.0378	11.3866	15.2645	15.6537	15.5589	15.2839	3	183415606	183530413	protein_coding
ENSG00000162714	402.565	1.08761	1.11191e-05	No priming	ZNF496	6.13778	5.70997	5.60675	4.92784	8.39709	7.60662	8.86741	8.05729	1	247460714	247495148	protein_coding
ENSG00000148926	1349.43	3.66635	5.41252e-10	No priming	ADM	27.4446	55.9956	60.5549	76.0381	213.508	246.093	211.178	219.131	11	10326227	10328944	protein_coding
ENSG00000030110	1375.55	1.32455	0.00345702	No priming	BAK1	43.0298	31.7157	57.6127	57.3592	80.5594	54.8321	79.7723	82.5675	6	33540329	33548019	protein_coding
ENSG00000167604	328.215	1.02989	4.02572e-05	No priming	NFKBID	20.2385	15.333	18.3269	16.2689	25.4106	19.2705	26.395	24.7964	19	36379143	36393185	protein_coding
ENSG00000144566	1389.74	1.09055	0.001978	No priming	RAB5A	45.1063	46.311	42.6192	40.5231	72.0801	80.9367	68.8765	76.2396	3	19988571	20026667	protein_coding
ENSG00000140968	3207.53	1.95974	1.03872e-05	No priming	IRF8	66.6116	73.6864	81.2703	84.24	210.433	172.99	199.829	223.744	16	85932409	85956197	protein_coding
ENSG00000146232	1129.9	1.46327	4.10351e-05	No priming	NFKBIE	27.2922	31.4825	47.1247	46.6575	59.2855	55.3036	64.66	54.4611	6	44225919	44233500	protein_coding
ENSG00000011638	200.855	1.27849	7.88866e-07	No priming	TMEM159	15.469	14.2943	10.9574	11.0746	20.8256	15.0296	19.1657	22.6755	16	21169698	21191937	protein_coding
ENSG00000198160	620.755	1.24535	0.000535832	No priming	MIER1	12.4768	15.1632	13.5187	15.018	22.7402	21.4018	22.2018	23.4467	1	67390578	67454302	protein_coding
ENSG00000206418	917.243	1.94704	9.0635e-08	No priming	RAB12	20.6165	26.4413	25.693	26.3944	58.7834	44.7073	58.9101	59.0599	18	8609443	8639379	protein_coding
ENSG00000196116	1882.32	3.1703	5.22034e-17	No priming	TDRD7	11.4254	12.458	12.8352	13.2001	74.7972	72.8938	75.1553	74.5779	9	100174232	100258407	protein_coding
ENSG00000152242	431.498	1.03393	2.91641e-05	No priming	C18orf25	6.02698	6.15082	6.10792	6.73183	9.89723	7.24918	9.3248	10.4777	18	43753988	43846954	protein_coding
ENSG00000185722	2202	1.35802	0.000117004	No priming	ANKFY1	20.698	21.2684	24.3299	24.8213	39.9427	39.8593	40.852	39.045	17	4067201	4167274	protein_coding
ENSG00000143153	1686.63	1.34157	2.6688e-08	No priming	ATP1B1	79.7318	50.8538	62.5367	61.4936	115.628	78.8377	112.739	118.5	1	169074935	169101960	protein_coding
ENSG00000115504	168.157	1.3613	0.000916774	No priming	EHBP1	3.45374	3.02169	2.68028	2.91965	5.39049	5.13653	5.15255	5.6241	2	62900986	63273622	protein_coding
ENSG00000163249	999.095	1.00065	3.21168e-05	No priming	CCNYL1	27.6069	30.0537	27.1596	26.4892	40.0366	36.1319	38.5287	41.421	2	208576264	208626563	protein_coding
ENSG00000108669	2958.26	1.0756	6.30712e-06	No priming	CYTH1	86.9413	85.7591	96.2786	96.5052	158.341	118.473	163.13	153.007	17	76670130	76778376	protein_coding
ENSG00000168994	470.311	1.03601	0.00404879	No priming	PXDC1	22.6635	27.5536	27.1403	26.6722	33.1771	31.2123	33.4162	32.8023	6	3722854	3752260	protein_coding
ENSG00000092098	603.856	1.25896	0.000464155	No priming	RNF31	15.9406	18.382	21.3085	17.8411	28.0876	26.3223	26.9463	29.094	14	24615892	24629870	protein_coding
ENSG00000145901	9092.75	4.38535	2.36069e-28	No priming	TNIP1	36.3998	47.8056	89.3302	89.0569	628.294	685.858	646.213	607.33	5	150409506	150473138	protein_coding
ENSG00000067082	4059.36	1.20755	0.000567981	No priming	KLF6	64.0798	77.2768	60.4857	61.8502	110.964	122.478	111.778	109.555	10	3818188	3827473	protein_coding
ENSG00000185215	20671.8	3.17819	3.96168e-17	No priming	TNFAIP2	183.148	279.709	393.531	423.927	1565.06	1061.29	1583.6	1536.38	14	103589779	103603776	protein_coding
ENSG00000087074	2845.38	1.96928	1.23973e-07	No priming	PPP1R15A	56.1126	53.6605	77.2407	73.88	154.792	212.636	158.091	150.188	19	49375649	49379318	protein_coding
ENSG00000141141	596.286	1.10613	5.8505e-06	No priming	DDX52	13.4968	11.2927	12.0798	12.9766	19.3088	18.7708	19.0411	19.4115	17	35969826	36003493	protein_coding
ENSG00000189067	13230.6	1.23596	0.000421835	No priming	LITAF	606.141	605.252	701.835	676.307	1126.63	793.739	1154.03	1088.29	16	11641853	11730237	protein_coding
ENSG00000154310	1310.87	2.28321	4.29859e-10	No priming	TNIK	10.383	12.4646	14.6173	14.8608	38.487	38.8528	38.4947	38.0693	3	170779128	171178197	protein_coding
ENSG00000159314	735.266	1.48335	3.75953e-05	No priming	ARHGAP27	13.2073	18.1207	13.8204	14.6789	27.83	23.0661	27.4904	27.8702	17	43471275	43511787	protein_coding
ENSG00000172345	222.923	1.29562	4.66627e-07	No priming	STARD5	4.91289	5.67126	4.05763	4.06422	13.2096	10.3639	13.123	13.1378	15	81601394	81616524	protein_coding
ENSG00000138448	1659.26	1.46059	0.00304027	No priming	ITGAV	18.0432	19.5886	17.7631	14.7245	37.3513	59.7439	36.7475	37.2852	2	187454792	187545628	protein_coding
ENSG00000115750	193.561	1.11093	1.68521e-05	No priming	TAF1B	7.44054	6.33856	6.061	6.42836	10.4915	10.0408	11.3887	9.39258	2	9983483	10074537	protein_coding
ENSG00000167182	181.511	1.14123	0.00251793	No priming	SP2	4.06956	6.49537	6.30568	6.10081	6.38691	6.26263	6.41441	6.21279	17	45973516	46006323	protein_coding
ENSG00000078804	667.756	2.70228	8.08136e-13	No priming	TP53INP2	5.04868	6.30788	7.78528	7.60676	23.6283	17.9657	22.7531	23.9176	20	33292094	33301243	protein_coding
ENSG00000184979	2150.33	6.49333	3.04151e-34	No priming	USP18	2.5587	1.02237	2.29953	3.10962	165.32	194.296	161.322	165.095	22	18632666	18660164	protein_coding
ENSG00000151694	2148.51	1.80701	4.40298e-07	No priming	ADAM17	24.2174	25.0826	25.5373	23.5792	60.1571	56.1457	58.6575	60.0718	2	9628615	9695921	protein_coding
ENSG00000123091	817.188	1.12456	0.00157537	No priming	RNF11	37.3348	34.1957	34.8482	36.4934	60.1016	51.4996	57.2299	61.3024	1	51701943	51739127	protein_coding
ENSG00000183484	789.239	4.61123	9.82043e-21	No priming	GPR132	2.20854	4.63628	6.37056	6.67343	40.6283	23.7239	40.8119	39.2869	14	105515728	105531782	protein_coding
ENSG00000151287	161.16	1.43136	0.000228908	No priming	TEX30	9.98359	9.93942	10.0715	10.9436	19.9977	13.1844	18.6627	20.7469	13	103418340	103426161	protein_coding
ENSG00000026508	31627.2	2.69413	2.26089e-13	No priming	CD44	348.002	393.722	738.969	723.067	2005.86	1806.74	2135.04	1814.72	11	35160417	35253949	protein_coding
ENSG00000134371	916.038	1.21388	0.000655487	No priming	CDC73	12.1939	11.682	10.6914	11.2519	20.5751	21.4799	20.4054	20.0988	1	193091147	193223031	protein_coding
ENSG00000122068	1523.91	1.21957	0.000557054	No priming	FYTTD1	32.9268	27.6169	33.2599	34.6013	55.9199	52.9662	54.4972	55.5529	3	197464050	197511317	protein_coding
ENSG00000110911	2899.47	1.44194	4.44987e-05	No priming	SLC11A2	62.2224	82.2623	64.2196	67.0981	124.008	173.236	121.368	122.486	12	51373184	51422349	protein_coding
ENSG00000177917	284.764	1.47452	7.56885e-05	No priming	ARL6IP6	10.3953	11.58	8.46182	9.61004	19.0918	19.9967	18.4119	19.108	2	153574407	153617688	protein_coding
ENSG00000115419	1904.15	1.15631	0.00103174	No priming	GLS	35.0144	37.0282	47.45	46.9151	70.5681	59.5528	66.7751	71.8158	2	191745553	191830278	protein_coding
ENSG00000153827	4593.65	1.05082	0.00260994	No priming	TRIP12	68.9928	63.0736	70.2745	69.6508	103.497	95.0273	101.985	101.14	2	230631930	230787955	protein_coding
ENSG00000104312	1953.98	3.0186	8.97654e-16	No priming	RIPK2	25.0953	30.9698	41.2633	46.5791	148.334	147.312	148.351	142.674	8	90769975	90803291	protein_coding
ENSG00000065060	1588.4	1.01655	0.00388294	No priming	UHRF1BP1	11.8027	14.7806	13.205	13.7374	17.5073	17.1078	17.5289	16.8039	6	34759857	34850915	protein_coding
ENSG00000136695	147.92	2.47271	0.00804568	No priming	IL36RN	1.91787	0.827493	1.37202	1.17801	7.55526	9.06417	6.78204	8.03396	2	113816215	113822325	protein_coding
ENSG00000176463	1019.64	2.32895	2.67168e-10	No priming	SLCO3A1	12.7868	13.7199	17.9498	19.2687	51.9606	53.899	53.671	47.8931	15	92396925	92715665	protein_coding
ENSG00000233404	232.758	1.17438	0.00462479	No priming	AC005035.1	7.45727	7.85044	5.9386	5.17807	11.8663	12.4854	12.22	10.9637	2	102508955	102511150	protein_coding
ENSG00000151135	261.462	1.20083	0.000163384	No priming	C12orf23	8.14106	8.30807	7.52266	6.99876	13.1719	10.6727	12.2847	13.4388	12	107349497	107372556	protein_coding
ENSG00000140280	229.493	2.54627	4.86357e-07	No priming	LYSMD2	7.05758	10.2244	11.6412	13.1588	28.1092	31.8825	28.1279	26.7285	15	52015208	52043782	protein_coding
ENSG00000111817	1194.65	1.22738	0.0062789	No priming	DSE	20.7581	25.0375	27.2936	27.9072	35.0366	44.3992	33.7187	34.5439	6	116575336	116759442	protein_coding
ENSG00000100418	764.28	1.10565	0.0018581	No priming	DESI1	16.1863	14.7856	25.8932	26.0289	26.2996	21.7944	25.5633	25.6582	22	41994032	42017100	protein_coding
ENSG00000164430	426.603	3.21123	2.53973e-16	No priming	MB21D1	3.21115	4.1483	6.97399	7.0409	21.0664	19.3083	20.1665	20.8268	6	74123238	74161999	protein_coding
ENSG00000196083	422.925	2.44723	1.11646e-09	No priming	IL1RAP	3.42117	3.21514	4.36014	4.46178	14.4831	11.4481	12.6372	15.5179	3	190231840	190375843	protein_coding
ENSG00000017483	161.65	5.22648	6.58967e-22	No priming	SLC38A5	0.989525	1.20084	1.63805	2.24422	16.6724	16.0877	17.483	14.9222	X	48316920	48328644	protein_coding
ENSG00000068400	1006.33	1.00579	0.00437622	No priming	GRIPAP1	26.3897	23.5139	34.4192	33.6934	38.0879	29.7505	37.113	36.8866	X	48830134	48858675	protein_coding
ENSG00000127666	546.944	2.36944	2.398e-10	No priming	TICAM1	7.50502	7.24561	11.643	11.1664	27.9714	23.06	28.0961	26.1056	19	4815939	4831737	protein_coding
ENSG00000105339	397.853	1.27116	0.000507311	No priming	DENND3	7.21873	15.4163	12.8018	15.6027	15.7427	11.378	15.9365	14.5581	8	142127377	142205907	protein_coding
ENSG00000011422	8935.55	2.24453	4.74908e-10	No priming	PLAUR	266.459	183.311	335.123	344.735	857.986	882.954	800.636	861.279	19	44150271	44174502	protein_coding
ENSG00000188157	757.986	2.09747	8.31193e-07	No priming	AGRN	5.64385	5.92028	8.91326	7.46419	21.4758	21.9606	21.1521	20.4083	1	955503	991496	protein_coding
ENSG00000164181	981.808	6.10607	2.91575e-37	No priming	ELOVL7	1.09615	1.84886	3.47647	4.58467	55.6293	61.7654	52.2718	55.3631	5	60047618	60140216	protein_coding
ENSG00000196141	1098.35	1.74819	1.20016e-06	No priming	SPATS2L	33.8784	28.7869	32.2001	34.8796	74.5152	77.3852	75.9977	68.0913	2	201170604	201343253	protein_coding
ENSG00000131042	2610.09	2.05345	0.00120408	No priming	LILRB2	45.8226	89.8278	68.3355	77.9617	137.654	217.935	135.684	130.042	19	54777675	54785039	protein_coding
ENSG00000153560	1155.38	1.17034	0.000960093	No priming	UBP1	24.0441	23.8949	26.3831	26.0487	40.2854	38.4672	39.2196	38.5436	3	33429828	33482863	protein_coding
ENSG00000132475	7428.93	1.82612	2.90998e-07	No priming	H3F3B	427.461	433.007	533.662	513.218	1181.01	1198.43	1133.11	1146.42	17	73772517	73775860	protein_coding
ENSG00000110218	896.947	2.68582	7.17078e-13	No priming	PANX1	9.8537	10.6941	14.9637	16.8463	45.8118	45.5526	42.7455	45.65	11	93862094	93915138	protein_coding
ENSG00000115919	7280.82	2.49642	1.04036e-07	No priming	KYNU	148.555	142.552	271.869	260.374	618.128	728.825	600.539	591.505	2	143635067	143799890	protein_coding
ENSG00000139117	616.33	1.4911	3.9085e-05	No priming	CPNE8	13.5505	15.8334	11.3428	12.4276	27.6787	18.8839	25.4365	27.9358	12	39040624	39301232	protein_coding
ENSG00000137965	3937.12	4.94604	1.32518e-33	No priming	IFI44	20.9824	18.3664	26.2505	32.4741	548.358	556.751	536.283	520.248	1	79115481	79129763	protein_coding
ENSG00000144655	812.592	3.81046	6.71649e-22	No priming	CSRNP1	3.85707	3.39424	6.14792	6.0553	39.4794	29.6084	38.3555	37.5974	3	39183346	39196053	protein_coding
ENSG00000157800	108.01	1.18005	0.00309997	No priming	SLC37A3	2.70076	2.81353	3.37015	3.0311	5.62224	3.94873	5.30255	5.51087	7	139993493	140104233	protein_coding
ENSG00000021355	2051.1	1.36029	0.000123512	No priming	SERPINB1	71.9264	69.2968	70.0213	73.9084	142.281	105.074	141.962	131.547	6	2832566	2842240	protein_coding
ENSG00000168036	5867.48	1.30515	0.00476004	No priming	CTNNB1	119.949	120.992	111.395	111.775	225.987	202.851	220.194	214.2	3	41236328	41301587	protein_coding
ENSG00000100084	754.206	1.15597	0.00120078	No priming	HIRA	13.5703	14.215	14.1225	14.1276	22.6356	21.355	21.8592	21.6348	22	19318221	19435224	protein_coding
ENSG00000196418	185.15	1.14898	9.69285e-06	No priming	ZNF124	12.0096	8.66719	8.58118	8.53273	13.8979	12.8965	13.5634	13.121	1	247285277	247335318	protein_coding
ENSG00000206190	410.245	3.91653	2.98658e-08	No priming	ATP10A	0.871711	0.913246	1.1064	1.12679	11.6856	11.6801	11.3561	11.0761	15	25922420	26110317	protein_coding
ENSG00000171109	1269.13	1.44676	4.82473e-05	No priming	MFN1	24.0371	18.526	23.0509	22.8575	50.8716	43.6799	48.3463	49.2626	3	179065480	179112719	protein_coding
ENSG00000110042	632.64	1.08802	8.19304e-06	No priming	DTX4	10.6808	6.50486	9.56318	6.62645	14.1291	11.1736	14.4712	12.621	11	58938903	58976060	protein_coding
ENSG00000066084	1746.66	1.32737	0.000175818	No priming	DIP2B	13.4358	15.1413	16.83	16.9089	24.0579	25.6718	23.5687	22.5537	12	50898768	51142450	protein_coding
ENSG00000031081	3683.06	1.75729	7.92759e-07	No priming	ARHGAP31	19.4068	16.8355	27.3373	25.2058	47.6326	44.384	46.1063	45.1914	3	119013220	119139561	protein_coding
ENSG00000108424	4576.6	1.07747	0.00204432	No priming	KPNB1	103.034	94.2009	131.486	131.238	176.473	157.738	164.684	173.034	17	45726842	45762871	protein_coding
ENSG00000085491	1722.73	1.06076	9.10838e-06	No priming	SLC25A24	37.8084	37.7371	32.335	34.1827	52.1743	52.8311	50.1873	49.5915	1	108676658	108743471	protein_coding
ENSG00000136758	3421.13	1.02209	0.00346405	No priming	YME1L1	83.3905	76.1973	84.7697	84.5912	126.947	99.469	120.403	122.351	10	27399383	27444195	protein_coding
ENSG00000163660	2068.77	1.05238	0.00269732	No priming	CCNL1	65.5837	57.4123	66.3564	69.7912	104.063	90.4291	98.6153	100.375	3	156864297	156878549	protein_coding
ENSG00000138018	797.472	1.29309	0.000296294	No priming	EPT1	6.19591	5.57188	6.95052	6.6711	11.6454	10.3396	11.4611	10.7976	2	26531415	26618759	protein_coding
ENSG00000005889	683.747	1.05943	0.00310416	No priming	ZFX	11.1038	12.7257	12.3907	11.4051	19.5224	12.3948	17.4035	19.9074	X	24167290	24234372	protein_coding
ENSG00000139597	991.788	3.11465	2.07981e-09	No priming	N4BP2L1	14.5023	18.2723	26.8752	28.3674	106.055	52.1187	107.935	94.6767	13	32974861	33007091	protein_coding
ENSG00000175040	184.73	1.92136	0.000143129	No priming	CHST2	2.42704	2.91098	5.9712	5.51195	6.50235	11.143	7.62137	4.78523	3	142838173	142841800	protein_coding
ENSG00000137757	37.1754	6.20511	8.48618e-07	No priming	CASP5	0.153336	0.482892	0.903773	0.901347	5.85129	5.98762	5.20293	5.95968	11	104864962	104893895	protein_coding
ENSG00000120688	408.211	1.15378	0.00151889	No priming	WBP4	11.9971	12.9927	11.9905	13.5663	20.3622	16.7285	19.3651	19.4784	13	41635410	41658137	protein_coding
ENSG00000109436	2400.14	2.29827	2.72182e-10	No priming	TBC1D9	16.6866	16.4433	25.943	26.2227	60.2103	46.14	59.8211	55.0232	4	141541919	141677274	protein_coding
ENSG00000131871	850.889	1.18747	0.00085548	No priming	VIMP	53.6661	58.735	60.7221	67.8862	88.4334	85.2273	85.6811	82.8575	15	101811022	101817705	protein_coding
ENSG00000128271	1292.98	8.14151	2.483e-60	No priming	ADORA2A	0.556555	2.22839	3.05268	4.17087	90.4045	118.509	88.6306	83.3308	22	24813847	24838328	protein_coding
ENSG00000101187	410.647	2.30115	5.55308e-05	No priming	SLCO4A1	7.54771	4.85202	8.48015	8.50069	23.6566	27.2461	22.1711	22.7757	20	61273797	61317137	protein_coding
ENSG00000137449	742.773	1.65405	4.88147e-06	No priming	CPEB2	10.1234	9.78849	7.32813	8.46509	22.593	25.0711	21.0878	21.8243	4	15004298	15071777	protein_coding
ENSG00000104856	423.046	2.1386	1.02343e-08	No priming	RELB	7.95747	16.0808	18.8965	19.788	25.7091	27.4451	26.0743	22.7054	19	45504695	45541452	protein_coding
ENSG00000213516	309.954	1.3466	0.000270038	No priming	RBMXL1	5.371	5.11309	7.09229	7.25624	9.43387	6.98386	8.34315	9.55261	1	89445139	89458643	protein_coding
ENSG00000164548	950.238	1.42854	6.65969e-05	No priming	TRA2A	37.7658	37.8471	33.5562	34.8239	72.3977	71.9064	66.0984	71.0376	7	23544399	23571660	protein_coding
ENSG00000117859	1418	1.21687	4.19921e-07	No priming	OSBPL9	46.5523	34.4411	37.4024	36.0836	66.9652	39.344	65.119	61.6492	1	52042851	52254889	protein_coding
ENSG00000173812	6756.91	1.23581	0.000420931	No priming	EIF1	561.434	613.652	687.366	673.058	982.111	843.233	981.645	876.619	17	39845137	39848920	protein_coding
ENSG00000196371	814.28	2.23944	1.24334e-09	No priming	FUT4	5.11398	4.82005	6.27697	6.10822	17.8252	13.875	17.6187	16.0938	11	94277017	94283063	protein_coding
ENSG00000146872	857.656	1.61151	7.84944e-06	No priming	TLK2	16.7405	16.7442	17.4239	16.9695	37.8438	32.1568	36.8214	34.7317	17	60536019	60692842	protein_coding
ENSG00000135870	464.943	1.11869	5.51391e-06	No priming	RC3H1	4.48031	4.81667	4.83491	4.84224	7.88014	9.03164	7.18352	7.7149	1	173900352	173991435	protein_coding
ENSG00000163935	317.469	1.1432	0.00190033	No priming	SFMBT1	5.88498	5.69448	6.88632	6.78078	9.35114	7.68308	9.17783	8.49784	3	52937693	53080766	protein_coding
ENSG00000117298	802.593	1.62031	0.0427874	No priming	ECE1	11.8681	6.00773	15.7344	13.8474	28.6813	15.8467	28.4574	25.6251	1	21543740	21671997	protein_coding
ENSG00000158470	6045.51	2.24486	1.50014e-07	No priming	B4GALT5	48.9662	46.9138	78.1926	77.2982	167.484	172.795	158.318	157.21	20	48249482	48330415	protein_coding
ENSG00000180061	249.291	1.61245	1.64298e-05	No priming	TMEM150B	23.3781	37.1946	47.742	49.5634	46.9646	52.1763	41.7733	46.6531	19	55824169	55836708	protein_coding
ENSG00000170222	95.7837	1.44051	0.00049415	No priming	C17orf48	5.17331	5.17276	5.36772	5.19943	10.1253	8.19571	9.53446	9.50645	17	10600911	10614550	protein_coding
ENSG00000124145	3184.96	2.34494	4.2537e-06	No priming	SDC4	56.0728	53.2823	95.9627	110.971	222.327	102.474	198.219	219.772	20	43953928	43977064	protein_coding
ENSG00000108021	888.296	1.11749	0.00163771	No priming	FAM208B	10.2748	10.0485	13.0411	13.3064	17.1328	15.5343	16.2046	15.9975	10	5726801	5805703	protein_coding
ENSG00000110330	1396.65	1.69096	2.40764e-06	No priming	BIRC2	23.7929	23.6106	22.0336	22.6468	57.3427	46.6907	55.4246	52.3446	11	102217942	102249401	protein_coding
ENSG00000132256	661.91	2.51517	1.77861e-11	No priming	TRIM5	8.44741	5.95445	9.35791	9.74636	38.4767	39.9862	37.6072	34.6851	11	5684425	5959849	protein_coding
ENSG00000138639	119.786	1.13959	0.00380686	No priming	ARHGAP24	4.0948	7.12908	4.83351	5.11011	6.80361	7.35257	6.62989	6.14784	4	86396267	86923823	protein_coding
ENSG00000136147	733.286	2.40713	9.27454e-11	No priming	PHF11	22.7124	25.4261	25.0506	28.3035	84.9755	93.0533	78.511	80.9486	13	50069746	50103123	protein_coding
ENSG00000155096	3180.81	1.03442	0.00307076	No priming	AZIN1	69.2024	67.5121	71.6771	75.8565	105.396	101.927	93.5995	104.054	8	103838585	103906092	protein_coding
ENSG00000116863	793.538	1.8591	3.12877e-07	No priming	ADPRHL2	24.4246	21.4237	29.8692	30.9127	65.0845	62.0266	65.9812	55.9938	1	36554476	36559533	protein_coding
ENSG00000197122	5668.13	2.34891	9.56714e-11	No priming	SRC	58.0137	55.0335	82.8442	75.7749	218.17	213.724	211.403	197.122	20	35973088	36034453	protein_coding
ENSG00000213719	9510.72	1.10024	3.50096e-06	No priming	CLIC1	672.706	599.532	579.038	593.228	952.21	870.061	903.532	877.774	6	31698358	31707540	protein_coding
ENSG00000136052	1059.94	2.68354	6.43073e-07	No priming	SLC41A2	13.2714	18.189	33.5571	35.3958	80.6483	112.988	81.2223	69.5525	12	105196331	105352522	protein_coding
ENSG00000136682	676.152	1.66053	5.60256e-06	No priming	CBWD2	21.7958	20.8571	24.2209	24.4263	51.9637	56.976	50.0169	47.0216	2	114195268	114253766	protein_coding
ENSG00000136026	1713.22	2.12172	4.85871e-09	No priming	CKAP4	23.2141	16.4762	23.2384	21.7424	72.8866	66.9001	70.5393	65.4761	12	106631655	106698057	protein_coding
ENSG00000080371	980.867	1.20878	0.000688756	No priming	RAB21	41.6268	38.4125	35.1266	36.9284	66.9392	51.2824	63.3367	61.5416	12	72148654	72184699	protein_coding
ENSG00000011028	504.664	1.08704	0.0433596	No priming	MRC2	6.04817	7.09101	6.20069	5.43136	10.2984	12.5715	10.6322	8.56772	17	60704762	60770958	protein_coding
ENSG00000034152	2171.62	1.54677	1.31573e-05	No priming	MAP2K3	62.3554	42.9651	74.5068	68.1941	136.706	117.643	130.215	124.578	17	21187984	21218552	protein_coding
ENSG00000075413	1136.08	1.14722	0.00119293	No priming	MARK3	35.1633	34.8522	39.4688	38.6024	58.8076	51.7747	55.4558	54.126	14	103851729	103970168	protein_coding
ENSG00000119508	1233.67	3.03645	0.00149214	No priming	NR4A3	6.55786	3.53822	5.16942	4.27909	40.1825	26.4949	38.3384	36.4814	9	102584137	102629173	protein_coding
ENSG00000167962	206.242	1.14265	0.00294697	No priming	ZNF598	4.9705	5.80718	5.70926	4.90804	8.3122	6.40792	8.9307	6.52454	16	2047655	2059824	protein_coding
ENSG00000105993	3876.3	2.22404	8.01494e-10	No priming	DNAJB6	109.783	117.175	143.587	145.452	409.731	405.528	390.868	370.939	7	157128075	157210133	protein_coding
ENSG00000013619	363.019	3.74678	2.2084e-09	No priming	MAMLD1	1.32341	1.97874	2.33064	1.63966	12.8091	17.6765	12.0954	11.7196	X	149529689	149682448	protein_coding
ENSG00000121594	1315.79	6.04826	6.12795e-09	No priming	CD80	1.92746	5.80452	4.79036	6.70285	91.7133	81.627	83.2649	87.1513	3	119243140	119278449	protein_coding
ENSG00000204344	115.932	1.06995	0.00692148	No priming	STK19	6.41437	8.21395	7.26519	8.09939	11.0025	10.4263	9.99315	10.4448	6	31938868	31949228	protein_coding
ENSG00000162772	7287.54	1.56889	2.19644e-05	No priming	ATF3	225.397	121.013	222.395	197.214	488.188	436.16	465.098	441.552	1	212738676	212794119	protein_coding
ENSG00000119782	41.4887	1.183	0.0151672	No priming	FKBP1B	3.41451	2.16311	2.74428	2.2853	5.55266	3.9438	5.15141	5.14661	2	24272571	24286551	protein_coding
ENSG00000140406	170.471	1.51826	8.48974e-05	No priming	MESDC1	3.24159	3.90117	4.3808	4.66578	6.72048	6.93253	6.93977	5.50674	15	81293295	81296342	protein_coding
ENSG00000100731	1508.6	1.18915	0.000765951	No priming	PCNX	12.562	12.745	19.7856	18.9701	22.3367	19.7955	19.7699	21.5748	14	71374122	71582099	protein_coding
ENSG00000008256	237.14	1.04495	4.07615e-05	No priming	CYTH3	4.48326	5.3725	3.58164	3.77439	6.01377	3.82909	5.52569	5.60533	7	6201407	6312275	protein_coding
ENSG00000213533	528.757	1.25125	0.00051581	No priming	TMEM110	9.48759	9.22557	11.3675	14.6444	28.3768	23.9053	27.3785	25.0915	3	52870235	52931612	protein_coding
ENSG00000164211	1461.22	1.37343	0.000352909	No priming	STARD4	38.3795	21.51	38.5708	37.8491	76.1062	43.8349	68.9893	71.5661	5	110831731	110848288	protein_coding
ENSG00000176170	807.825	2.18189	2.69236e-06	No priming	SPHK1	18.5174	13.2792	25.5122	24.4245	63.0104	72.007	62.1842	54.0868	17	74372742	74383941	protein_coding
ENSG00000100906	6851.01	3.44304	7.25167e-18	No priming	NFKBIA	94.0055	153.585	188.036	200.347	738.996	809.107	681.152	682.336	14	35870717	35873955	protein_coding
ENSG00000184014	4683.36	3.25867	5.97823e-18	No priming	DENND5A	26.9115	33.4563	44.4734	40.6961	199.892	177.586	187.334	181.262	11	9160372	9286937	protein_coding
ENSG00000134202	246.195	1.64387	0.0436311	No priming	GSTM3	12.6535	16.7391	10.5519	8.57712	24.471	22.3699	24.7472	20.3278	1	110276554	110284384	protein_coding
ENSG00000147324	1669.7	1.01338	0.00398771	No priming	MFHAS1	31.0955	28.4593	23.9039	22.4546	44.1311	24.6624	43.6555	37.5674	8	8640864	8751155	protein_coding
ENSG00000156127	287.546	2.52781	0.000269118	No priming	BATF	11.283	38.6416	26.1405	36.3308	49.1108	56.0667	45.2898	45.0419	14	75988768	76013358	protein_coding
ENSG00000204389	6543.6	2.6018	7.18922e-05	No priming	HSPA1A	86.8134	130.1	110.871	111.342	394.758	224.728	390.291	335.356	6	31783291	31785723	protein_coding
ENSG00000173517	1445.65	1.51195	2.80559e-05	No priming	PEAK1	9.6799	14.8989	7.99599	9.52083	24.6314	28.5905	23.0593	22.2128	15	77400471	77712486	protein_coding
ENSG00000170542	2328.63	5.42953	7.13018e-22	No priming	SERPINB9	2.83596	5.62982	6.73602	6.89091	87.6453	94.9265	76.7435	84.1941	6	2887500	2903514	protein_coding
ENSG00000104972	1907.86	2.32609	3.15637e-05	No priming	LILRB1	26.2294	39.5884	52.8351	54.0371	98.6378	176.763	91.2349	89.8504	19	55085346	55148979	protein_coding
ENSG00000163659	925.755	1.65862	4.09899e-06	No priming	TIPARP	17.1662	15.206	14.5892	13.3261	39.2211	38.9805	36.12	35.8742	3	156391024	156424559	protein_coding
ENSG00000137216	844.547	2.35759	5.84212e-09	No priming	TMEM63B	10.6709	12.2607	12.1061	12.4071	37.8511	25.9632	36.2627	33.167	6	44094651	44123256	protein_coding
ENSG00000162729	359.472	1.54444	0.00196689	No priming	IGSF8	9.06287	8.12327	9.82165	11.1078	19.9528	10.4492	20.189	16.3758	1	160061130	160068733	protein_coding
ENSG00000162924	988.903	2.42875	5.47961e-11	No priming	REL	13.5405	12.8736	13.1165	11.934	52.7785	34.2469	47.2929	49.347	2	61108656	61150645	protein_coding
ENSG00000092871	712.034	1.31694	0.000243343	No priming	RFFL	10.913	15.176	14.6957	14.812	24.6492	19.0959	22.734	22.379	17	33333009	33416338	protein_coding
ENSG00000102871	308.641	2.16071	1.28636e-08	No priming	TRADD	7.67336	10.7241	10.3049	10.6873	26.21	23.4649	25.2093	22.6357	16	67188083	67194201	protein_coding
ENSG00000183696	1498.89	1.43694	0.000169641	No priming	UPP1	69.8477	45.8268	95.1794	91.9526	135.212	92.4151	129.76	116.495	7	48128225	48148330	protein_coding
ENSG00000076053	504.298	1.04457	0.00378163	No priming	RBM7	19.2245	18.7312	19.157	17.8028	34.0826	25.5604	30.9167	31.1202	11	114270752	114284925	protein_coding
ENSG00000161036	107.692	1.08877	0.00623769	No priming	LRWD1	3.91272	3.5483	4.97404	4.83542	6.58526	6.28995	6.9208	5.05908	7	102105376	102113615	protein_coding
ENSG00000178381	191.41	1.1522	0.0219543	No priming	ZFAND2A	18.2061	21.2776	23.2588	22.1409	29.8524	29.0371	26.5998	27.7052	7	1191707	1200395	protein_coding
ENSG00000197860	2085.75	1.45528	0.00818698	No priming	SGTB	28.8882	85.0674	29.4083	41.4408	64.6263	76.8987	57.3487	60.2104	5	64961755	65018862	protein_coding
ENSG00000136816	1572.7	2.74392	1.63449e-13	No priming	TOR1B	16.801	15.3825	18.6817	19.5467	85.1484	78.6609	77.444	77.3889	9	132565432	132573560	protein_coding
ENSG00000235531	698.357	1.34809	0.00319789	No priming	RP11-383H13.1	14.8043	14.2666	22.5182	20.9428	36.9173	35.309	38.0957	29.0222	8	72740402	73030628	protein_coding
ENSG00000126262	133.36	5.39051	3.89556e-11	No priming	FFAR2	0.353948	1.43613	1.8428	2.44596	10.0209	15.7735	8.55332	9.66414	19	35940617	35942667	protein_coding
ENSG00000205021	2941.19	7.18723	7.52217e-10	No priming	CCL3L1	6.39463	5.38362	17.6842	16.1538	697.788	910.484	575.906	691.659	17	34623842	34625731	protein_coding
ENSG00000160991	997.166	1.97227	5.6725e-08	No priming	ORAI2	12.2345	10.5307	18.7806	16.1451	46.7781	43.0597	46.5431	38.3765	7	102073553	102097268	protein_coding
ENSG00000038210	1540.41	2.72352	2.33298e-13	No priming	PI4K2B	25.0065	17.2038	17.6937	19.195	90.4593	85.5704	81.0794	82.9695	4	25162263	25280714	protein_coding
ENSG00000128342	159.218	3.77068	0.00224538	No priming	LIF	0.619	0.478487	4.18068	6.38118	6.71127	2.0233	5.32519	6.83332	22	30636436	30642840	protein_coding
ENSG00000160293	420.957	1.15575	0.0226066	No priming	VAV2	6.1228	7.33879	5.96837	5.91591	10.0783	10.4222	9.90156	8.35328	9	136627016	136857726	protein_coding
ENSG00000104689	459.653	1.41705	0.000101573	No priming	TNFRSF10A	10.4588	7.11095	14.5093	13.8846	20.3875	16.2035	19.507	17.4055	8	23047965	23082639	protein_coding
ENSG00000163605	1321.76	1.86505	3.72428e-05	No priming	PPP4R2	23.3493	24.8371	21.716	23.5432	63.4316	47.3088	53.4052	61.3673	3	73045936	73118350	protein_coding
ENSG00000136653	1924.46	2.28781	3.67774e-10	No priming	RASSF5	20.7766	22.2511	36.8883	35.1663	80.7994	44.4139	73.2306	72.9606	1	206680879	206762616	protein_coding
ENSG00000102096	375.931	2.68472	0.0011901	No priming	PIM2	6.32424	9.72202	9.56187	9.59463	27.1724	21.5552	23.1612	25.9923	X	48770459	48776301	protein_coding
ENSG00000171621	977.414	1.21582	5.3851e-07	No priming	SPSB1	47.5182	15.1457	31.4092	26.3309	59.55	37.2162	56.1777	51.4553	1	9352939	9429591	protein_coding
ENSG00000106785	1357.25	1.10614	0.00167683	No priming	TRIM14	22.1151	16.2816	18.3613	17.8815	34.3638	37.0593	32.0947	30.0045	9	100831557	100881494	protein_coding
ENSG00000137193	2698.39	1.47157	0.000794274	No priming	PIM1	80.1677	116.545	242.312	256.623	153.377	143.407	144.09	133.033	6	37137979	37143202	protein_coding
ENSG00000183486	5304.75	5.06247	6.80283e-29	No priming	MX2	12.7065	12.9258	17.9421	20.0811	303.323	352.072	277.843	269.133	21	42733870	42781317	protein_coding
ENSG00000139146	567.726	2.04717	0.000421997	No priming	FAM60A	10.4023	9.93106	10.1249	9.43898	31.9304	28.8625	31.1802	26.3281	12	31433518	31479992	protein_coding
ENSG00000111266	243.253	1.07637	0.00401124	No priming	DUSP16	5.05422	5.8393	5.24675	5.17225	8.95864	6.51421	7.52418	8.60676	12	12628829	12715317	protein_coding
ENSG00000134109	2693.68	1.23968	0.00043847	No priming	EDEM1	29.0466	28.707	37.0463	41.3455	51.1753	38.3929	47.3622	44.7572	3	5229331	5261642	protein_coding
ENSG00000146112	4292.75	1.83945	2.57922e-07	No priming	PPP1R18	77.2768	85.6345	112.498	109.459	209.034	159.881	198.056	178.053	6	30644166	30655672	protein_coding
ENSG00000131378	2392.5	2.58551	2.13992e-12	No priming	RFTN1	27.5477	31.0317	41.9275	42.3224	123.055	103.605	115.87	105.486	3	16357352	16555533	protein_coding
ENSG00000160223	1130.41	2.13732	4.12043e-06	No priming	ICOSLG	9.73284	16.4488	18.4499	19.2698	44.6563	52.3165	40.4186	39.8434	21	45642874	45660849	protein_coding
ENSG00000180233	684.652	2.07945	1.20051e-05	No priming	ZNRF2	9.37397	10.29	12.1679	10.2827	28.2784	37.1857	25.3332	25.4756	7	30323923	30452118	protein_coding
ENSG00000159399	5608.47	1.31404	0.000177265	No priming	HK2	62.8619	38.135	82.5984	77.8554	111.519	124.564	106.618	93.3136	2	75061108	75120486	protein_coding
ENSG00000065809	2094.38	1.26856	0.000325295	No priming	FAM107B	50.961	54.3449	63.402	64.9768	98.2156	116.066	89.9016	85.8148	10	14560556	14816896	protein_coding
ENSG00000104783	2047.5	1.92725	8.065e-08	No priming	KCNN4	51.98	37.4851	70.6679	62.0214	152.274	152.246	144.43	127.943	19	44270685	44285409	protein_coding
ENSG00000102218	1893.61	1.67622	2.72673e-06	No priming	RP2	26.292	23.6547	21.7978	21.0509	61.3275	48.9658	53.7241	55.9333	X	46696375	46741793	protein_coding
ENSG00000074964	908.878	1.44652	6.4607e-05	No priming	ARHGEF10L	15.8643	28.2603	33.5486	31.5287	35.4032	42.1326	32.3327	30.9646	1	17866330	18024369	protein_coding
ENSG00000138378	1451.82	4.76709	2.07195e-16	No priming	STAT4	4.37246	9.61376	8.11546	10.0464	90.7733	78.0078	78.2634	83.695	2	191894302	192016322	protein_coding
ENSG00000168246	464.665	1.0539	0.00345533	No priming	UBTD2	10.1869	11.5799	11.9983	11.8246	15.0605	17.3514	13.3499	13.5177	5	171636644	171711075	protein_coding
ENSG00000168734	140.566	4.66882	1.19656e-10	No priming	PKIG	2.08518	1.66854	1.36162	1.24197	19.9913	14.4391	18.2551	17.4007	20	43160426	43252888	protein_coding
ENSG00000137331	2988.45	4.50471	1.3105e-18	No priming	IER3	24.804	38.2243	60.8649	59.7938	399.627	538.804	368.193	342.856	6	30710976	30712331	protein_coding
ENSG00000149289	1528.11	1.78925	6.36946e-07	No priming	ZC3H12C	11.8619	18.7514	12.429	12.9659	31.5873	37.5717	27.648	28.5464	11	109964087	110042566	protein_coding
ENSG00000117758	1942.57	1.33192	0.000164782	No priming	STX12	41.7988	38.0862	40.1991	41.3777	80.4451	54.2696	67.0608	75.7993	1	28099694	28150963	protein_coding
ENSG00000142227	2048.82	1.39896	7.8246e-05	No priming	EMP3	176.367	275.642	175.564	192.025	336.513	444.956	301.991	295.595	19	48828629	48833810	protein_coding
ENSG00000175354	782.734	1.62438	6.8793e-06	No priming	PTPN2	24.8811	39.894	37.1762	40.4477	55.2338	47.894	47.2996	50.7767	18	12785477	12884337	protein_coding
ENSG00000126947	321.383	1.35176	0.000414825	No priming	ARMCX1	9.78421	8.31604	5.23464	4.91428	18.3967	12.3289	16.2981	16.3295	X	100805514	100809683	protein_coding
ENSG00000115084	831.898	1.0626	0.00284433	No priming	SLC35F5	23.7274	22.4821	19.887	18.8087	40.6672	31.9452	35.6111	36.5016	2	114462588	114514400	protein_coding
ENSG00000229644	785.785	3.10738	3.14616e-05	No priming	NAMPTL	7.36133	19.3991	20.2555	22.6371	75.8498	81.1324	60.2706	74.1872	10	36810649	36813162	protein_coding
ENSG00000150977	1172.15	1.48825	3.06035e-05	No priming	RILPL2	51.9854	50.696	88.7497	92.6968	107.076	89.2359	97.6652	91.6733	12	123899936	123921264	protein_coding
ENSG00000130940	153.151	2.89695	4.42693e-06	No priming	CASZ1	1.02566	1.30504	1.51362	1.23471	5.04444	3.13082	5.13393	3.78221	1	10696661	10856707	protein_coding
ENSG00000197965	1511.19	1.86051	2.39589e-07	No priming	MPZL1	38.923	38.8019	41.4547	37.2066	131.623	152.206	125.385	107.006	1	167690429	167761156	protein_coding
ENSG00000126561	3450.93	2.27781	0.000361471	No priming	STAT5A	40.1685	48.0496	54.2147	50.2079	145.533	63.3395	132.086	124.667	17	40439565	40463961	protein_coding
ENSG00000257594	286.493	1.36872	0.000240354	No priming	GALNT4	3.23154	4.1695	3.4276	3.6295	6.19781	4.47861	5.57549	5.34215	12	89913185	89918583	protein_coding
ENSG00000142961	1191.37	1.40203	8.22524e-05	No priming	MOB3C	23.4375	24.1057	28.664	29.1349	46.0337	41.586	43.243	37.7039	1	47073387	47082563	protein_coding
ENSG00000135272	1265.21	1.22198	0.0314096	No priming	MDFIC	35.5743	35.5188	26.2359	26.2795	46.8728	48.1504	44.2745	38.0886	7	114562209	114659256	protein_coding
ENSG00000055130	1446.35	1.12919	0.00139135	No priming	CUL1	31.8035	27.6597	42.2884	42.06	51.1186	41.5004	47.0362	42.7805	7	148395006	148498201	protein_coding
ENSG00000132669	2767.47	2.36061	0.00291735	No priming	RIN2	27.8873	29.9703	21.9851	20.7397	106.263	196.528	93.0468	93.6262	20	19867165	19983101	protein_coding
ENSG00000187231	779.727	1.10285	0.00200844	No priming	SESTD1	23.2234	19.0744	21.9182	22.67	41.5538	28.8165	38.7082	34.1636	2	179966483	180129517	protein_coding
ENSG00000172936	4870.55	1.30917	0.000190896	No priming	MYD88	113.031	87.8832	142.428	144.663	204.927	192.166	191.927	166.878	3	38179969	38184513	protein_coding
ENSG00000055208	2218.97	1.03083	0.0033287	No priming	TAB2	43.1407	43.8128	36.2316	34.6897	66.7697	56.5396	60.686	56.2191	6	149539777	149732749	protein_coding
ENSG00000160013	197.169	2.9504	9.41677e-09	No priming	PTGIR	2.62639	8.36642	4.75234	4.09046	16.9305	19.4263	15.4339	14.1594	19	47123726	47128354	protein_coding
ENSG00000164023	388.025	1.15745	3.12614e-06	No priming	SGMS2	9.72384	5.65701	6.75926	6.52312	14.2494	9.15061	12.7946	12.096	4	108745719	108836203	protein_coding
ENSG00000164111	22806.6	1.01378	0.00358286	No priming	ANXA5	1074.9	889.875	894.831	884.551	1602.74	1580.78	1444.25	1355.38	4	122589110	122618268	protein_coding
ENSG00000126003	643.954	1.99173	5.87299e-08	No priming	PLAGL2	4.94382	6.07982	6.92732	6.9436	14.2328	11.9327	12.4991	12.3442	20	30780306	30795594	protein_coding
ENSG00000121060	3034.33	1.61828	5.30762e-06	No priming	TRIM25	40.8959	45.0349	57.8178	55.5178	108.671	103.711	96.743	92.83	17	54965270	54991399	protein_coding
ENSG00000138385	2421.43	1.64279	3.9234e-06	No priming	SSB	85.2223	85.0016	69.4077	79.5438	189.81	202.436	168.002	162.678	2	170648443	170668574	protein_coding
ENSG00000107262	1023.49	1.00024	0.00465019	No priming	BAG1	57.9127	53.329	66.1596	65.2376	88.4027	84.9255	81.092	72.92	9	33247818	33264761	protein_coding
ENSG00000138642	1988.42	4.8991	2.07914e-19	No priming	HERC6	4.01953	3.20603	4.05051	3.85976	87.1041	97.7498	78.3317	73.3145	4	89299891	89364263	protein_coding
ENSG00000196878	186.812	3.25119	3.21112e-10	No priming	LAMB3	2.35632	2.95305	6.33453	5.48018	8.37987	11.8132	7.77507	6.7886	1	209788220	209825811	protein_coding
ENSG00000166446	127.415	1.52458	0.000124309	No priming	CDYL2	3.33712	3.35519	3.6116	3.45924	7.17824	7.95734	6.11028	6.35923	16	80637609	80838226	protein_coding
ENSG00000145779	2972.32	3.04829	4.47868e-16	No priming	TNFAIP8	40.0158	58.9684	59.7591	57.713	236.146	254.87	218.583	191.374	5	118604387	118730294	protein_coding
ENSG00000127314	6170.98	1.67183	2.45056e-06	No priming	RAP1B	211.74	217.315	261.55	263.69	500.281	354.622	444.507	423.748	12	69004619	69054372	protein_coding
ENSG00000198355	2163.19	2.61999	1.22674e-12	No priming	PIM3	29.2335	29.9179	46.9811	42.3158	132.008	123.578	126.587	102.513	22	50354161	50357728	protein_coding
ENSG00000109320	5852.09	3.59869	2.42196e-14	No priming	NFKB1	25.9421	32.7055	43.1807	44.5321	233.512	229.756	199.788	204.767	4	103422486	103538459	protein_coding
ENSG00000176014	2381.11	1.21024	0.000584622	No priming	TUBB6	113.018	73.6794	110.861	110.953	184.142	128.25	168.529	150.09	18	12308070	12326568	protein_coding
ENSG00000101421	2580.01	1.08849	0.00190321	No priming	CHMP4B	119.43	97.8114	122.158	123.567	187.014	162.773	169.62	153.932	20	32399110	32442172	protein_coding
ENSG00000146457	4102.62	3.04664	6.37112e-06	No priming	WTAP	49.8	74.5969	69.9049	75.784	314.593	616.654	276.838	266.172	6	160146617	160177351	protein_coding
ENSG00000103222	3306.76	1.08834	0.0141373	No priming	ABCC1	37.9108	43.0691	55.0685	54.9873	59.2474	75.2592	52.6052	49.6034	16	16043434	16236931	protein_coding
ENSG00000163512	675.955	1.12208	0.00171512	No priming	AZI2	33.359	42.1179	40.5876	41.4687	62.5192	63.5823	52.1411	55.6898	3	28356494	28390618	protein_coding
ENSG00000146776	346.361	2.20292	6.82686e-09	No priming	ATXN7L1	8.77642	9.1969	9.17859	8.38092	22.7895	19.0783	20.2041	19.0452	7	105245514	105517050	protein_coding
ENSG00000135124	2343.76	1.34864	0.000129665	No priming	P2RX4	83.1352	91.7449	78.0759	82.5417	149.786	169.161	134.909	122.774	12	121647660	121671909	protein_coding
ENSG00000152558	5692.03	1.54898	0.000115716	No priming	TMEM123	166.591	165.857	133.728	135.047	362.555	407.978	317.996	304.454	11	102267063	102341115	protein_coding
ENSG00000006652	521.693	1.19312	0.00094567	No priming	IFRD1	17.5131	16.888	17.5763	20.9245	27.5773	27.0815	23.0372	24.3023	7	112063023	112121072	protein_coding
ENSG00000125753	3720.36	1.0987	0.00171273	No priming	VASP	132.692	119.826	143.232	138.512	200.936	108.428	190.575	154.251	19	46010688	46030236	protein_coding
ENSG00000138166	2049.02	4.00277	4.41622e-17	No priming	DUSP5	10.6775	9.87777	19.6568	21.6302	126.176	92.8698	112.636	103.885	10	112257596	112271302	protein_coding
ENSG00000093167	808.411	1.49601	3.24918e-05	No priming	LRRFIP2	21.8637	22.0287	25.6089	26.8433	48.1636	41.4136	44.0896	38.4401	3	37094117	37225180	protein_coding
ENSG00000080822	914.355	1.12095	0.00161534	No priming	CLDND1	47.2211	46.5975	46.496	51.4434	72.1994	62.1782	59.599	63.9757	3	98216756	98241910	protein_coding
ENSG00000204520	304.486	1.43788	0.014682	No priming	MICA	14.3949	10.1924	14.7398	14.4606	31.4917	22.4568	28.2853	25.5833	6	31367561	31384016	protein_coding
ENSG00000117090	586.401	5.91932	2.13284e-09	No priming	SLAMF1	0.742466	1.68861	4.01829	7.4694	47.5241	31.1321	38.6984	42.353	1	160577890	160617085	protein_coding
ENSG00000125744	184.762	1.37316	0.000350502	No priming	RTN2	7.21087	8.14816	7.175	6.94757	11.5151	7.63544	10.3239	9.29918	19	45988550	46000313	protein_coding
ENSG00000075426	1153.66	1.42517	6.78886e-05	No priming	FOSL2	12.6641	15.9693	22.4109	18.7169	31.2021	43.6739	27.9146	25.2426	2	28615315	28640179	protein_coding
ENSG00000049759	362.116	1.75746	2.00358e-06	No priming	NEDD4L	7.86724	6.98727	6.23748	5.59363	14.2689	24.0093	12.9448	11.3577	18	55711619	56068772	protein_coding
ENSG00000176142	580.691	1.21956	0.000723449	No priming	TMEM39A	18.3879	15.1415	18.7434	17.016	31.7322	24.1718	26.567	27.4579	3	119148347	119187677	protein_coding
ENSG00000123685	145.084	3.63685	8.21851e-15	No priming	BATF3	2.80632	2.4685	11.9024	12.7721	25.5288	12.5524	22.5645	20.8561	1	212859760	212873327	protein_coding
ENSG00000168495	243.608	1.21541	0.00111071	No priming	POLR3D	10.0073	7.18871	15.0086	16.0438	16.8713	15.3848	14.4268	14.253	8	22102617	22109485	protein_coding
ENSG00000077585	1091.21	1.16613	0.0289964	No priming	GPR137B	42.2537	75.8666	35.5289	39.8383	69.0997	76.168	62.1718	55.2906	1	236305832	236385165	protein_coding
ENSG00000165914	464.814	1.16994	0.00122176	No priming	TTC7B	9.92807	9.25947	11.5455	11.3841	17.7994	14.5319	16.1413	14.0894	14	91006932	91282823	protein_coding
ENSG00000065911	3951.09	1.29931	0.000219038	No priming	MTHFD2	98.4964	94.924	166.374	177.441	199.171	155	169.24	168.72	2	74425689	74444692	protein_coding
ENSG00000092964	1635.34	1.49559	2.65852e-05	No priming	DPYSL2	20.634	21.4729	24.4026	22.3389	43.2557	43.1169	40.6181	32.7483	8	26371791	26515694	protein_coding
ENSG00000165997	1042.38	3.20333	1.02974e-11	No priming	ARL5B	3.06384	3.28283	3.54363	3.13555	20.4696	15.2624	15.8989	18.8132	10	18948334	18970568	protein_coding
ENSG00000095951	706.298	1.15345	0.00472514	No priming	HIVEP1	8.52628	9.60044	9.17309	8.08119	12.1104	16.801	10.6347	9.8799	6	12008995	12165232	protein_coding
ENSG00000119139	1064.75	3.12169	7.85163e-07	No priming	TJP2	5.29117	7.10591	8.29903	8.69273	34.4455	43.4166	31.475	26.8743	9	71736224	71870124	protein_coding
ENSG00000166507	538.526	1.04739	0.00358121	No priming	NDST2	12.8624	15.7787	15.0107	14.7532	16.7005	14.9937	13.7588	14.5068	10	75561669	75571589	protein_coding
ENSG00000197321	828.235	1.41579	8.46474e-05	No priming	SVIL	8.08834	7.52585	8.01555	7.34473	14.8234	13.3906	13.594	11.4571	10	29746267	30025710	protein_coding
ENSG00000100311	280.659	3.93185	8.53795e-05	No priming	PDGFB	1.17371	3.19528	3.09593	3.45767	13.2366	11.5139	11.7946	10.5729	22	39619364	39640756	protein_coding
ENSG00000197771	1721.31	1.06476	0.00251391	No priming	MCMBP	42.5799	45.8241	44.5559	46.8049	67.5979	51.0844	59.6386	54.5799	10	121588972	121652068	protein_coding
ENSG00000176915	1720.25	1.39187	8.94185e-05	No priming	ANKLE2	39.3138	35.6304	40.7964	38.7313	77.6218	69.3757	69.3017	61.8236	12	133302254	133338474	protein_coding
ENSG00000105835	11787.8	3.20373	4.3008e-07	No priming	NAMPT	110.268	240.493	231.873	225.395	871.935	958.964	692.636	778.037	7	105888731	105926772	protein_coding
ENSG00000135842	4396.34	2.83918	2.01366e-14	No priming	FAM129A	18.6489	22.1197	33.1391	33.3205	105.784	76.3066	92.5315	85.4205	1	184759858	184943682	protein_coding
ENSG00000162734	6192.31	1.01736	0.00345651	No priming	PEA15	306.019	267.89	357.196	316.356	447.085	399.844	395.813	356.247	1	160175127	160185166	protein_coding
ENSG00000197622	3524.45	1.05282	0.00264689	No priming	CDC42SE1	105.024	93.3255	102.617	98.4277	174.326	103.722	149.828	143.076	1	151023447	151032249	protein_coding
ENSG00000015475	1242	1.74771	1.15619e-06	No priming	BID	49.5658	57.3581	78.6517	81.4287	125.631	149.12	105.966	104.886	22	18216906	18257536	protein_coding
ENSG00000174837	167.117	3.99064	3.88941e-05	No priming	EMR1	0.758086	2.50474	1.21253	1.24942	8.25211	9.11395	6.95627	6.88054	19	6887582	6940463	protein_coding
ENSG00000104067	240.537	2.52874	4.06459e-07	No priming	TJP1	1.32191	0.808337	1.16234	1.01335	6.56952	3.6126	5.59916	5.41532	15	29991571	30261068	protein_coding
ENSG00000152503	446.642	2.98954	6.46634e-11	No priming	TRIM36	3.86006	4.24411	3.16492	3.83964	23.3772	24.8594	19.1479	20.0338	5	114460459	114516243	protein_coding
ENSG00000161791	1769.92	1.69522	2.09531e-06	No priming	FMNL3	14.475	15.9085	22.6766	22.2964	40.7192	38.8741	35.5436	32.6705	12	50031724	50101948	protein_coding
ENSG00000177105	2248.09	1.36552	0.000113379	No priming	RHOG	117.201	124.944	128.888	123.443	223.88	135.346	199.515	175.096	11	3848208	3862213	protein_coding
ENSG00000090339	7986.77	3.32521	2.70141e-18	No priming	ICAM1	50.5135	96.8173	204.148	226.974	374.431	330.888	314.953	311.411	19	10381517	10397291	protein_coding
ENSG00000154640	521.162	2.89232	4.70188e-14	No priming	BTG3	10.5372	13.1137	17.9754	19.2731	55.1178	58.943	47.9284	44.1334	21	18965971	18985265	protein_coding
ENSG00000081041	819.194	2.54481	0.0358209	No priming	CXCL2	24.7006	43.0404	29.5412	25.7647	134.706	155.819	115.241	109.059	4	74962793	74965010	protein_coding
ENSG00000107175	691.519	1.28153	0.000353796	No priming	CREB3	26.8995	23.0476	30.4165	28.9727	47.0181	37.8949	40.3593	37.8051	9	35732332	35737001	protein_coding
ENSG00000069399	339.099	2.81631	4.63439e-13	No priming	BCL3	5.84892	14.0389	14.0198	13.1388	27.5522	24.5495	25.0003	20.7462	19	45250962	45263301	protein_coding
ENSG00000006747	269.235	1.07751	0.0195681	No priming	SCIN	15.0116	4.85517	7.27102	5.05297	11.0883	6.12656	9.28189	9.09371	7	12610203	12693228	protein_coding
ENSG00000164603	432.368	2.2784	0.00111551	No priming	C7orf60	4.68197	7.66554	6.84995	7.25986	17.0786	28.8902	13.4162	14.8755	7	112459202	112579971	protein_coding
ENSG00000118257	4657.33	1.10298	0.00589677	No priming	NRP2	84.1251	94.0573	88.932	88.0596	161.313	177.946	142.013	123.886	2	206546714	206662857	protein_coding
ENSG00000136280	920.363	1.04046	0.00336799	No priming	CCM2	40.475	43.6502	42.8071	41.3986	57.7117	42.5807	52.1631	42.7662	7	45039074	45116068	protein_coding
ENSG00000026025	54132.5	1.56347	9.25464e-06	No priming	VIM	1717.65	1586.38	1586.85	1529.41	3756.29	3466.05	3313.68	2853.58	10	17270258	17279592	protein_coding
ENSG00000123908	349.658	1.0231	0.00531031	No priming	EIF2C2	8.02567	7.68551	7.97024	7.22866	12.1885	10.8452	10.1909	9.81654	8	141541264	141645718	protein_coding
ENSG00000136689	44749.8	2.42702	1.03115e-09	No priming	IL1RN	1588.6	845.127	1336.65	1171.02	6193.29	6285.88	5009.1	5150.21	2	113864791	113891593	protein_coding
ENSG00000056558	17574.9	5.80158	2.08372e-16	No priming	TRAF1	15.0196	14.9183	29.4706	28.1142	652.467	435.251	567.738	502.446	9	123664671	123691451	protein_coding
ENSG00000127124	561.173	1.6642	1.19895e-05	No priming	HIVEP3	3.09894	2.28338	3.88971	3.74297	7.4689	8.51814	6.21134	6.03201	1	41972036	42501596	protein_coding
ENSG00000141506	3363.98	1.34504	0.000133862	No priming	PIK3R5	53.4835	72.9831	50.5606	45.9766	97.7986	134.087	83.7865	76.3529	17	8782233	8869029	protein_coding
ENSG00000101665	422.574	1.93374	1.95749e-07	No priming	SMAD7	8.82146	8.87545	16.0892	16.4943	25.821	26.0088	21.7015	20.5442	18	46446223	46477081	protein_coding
ENSG00000077150	3495.02	3.28422	4.23704e-18	No priming	NFKB2	29.6631	38.6079	54.4209	54.4646	206.194	149.835	173.535	162.801	10	104154229	104162281	protein_coding
ENSG00000107443	413.538	1.39571	0.0002456	No priming	CCNJ	6.61803	5.57062	5.71985	5.72933	13.1937	11.5411	10.6143	10.8991	10	97803151	97820627	protein_coding
ENSG00000103569	13144.1	2.09393	0.00184363	No priming	AQP9	195.582	101.21	138.26	118.772	593.428	527.695	503.223	464.371	15	58430368	58478110	protein_coding
ENSG00000101336	4066.11	1.75221	8.83325e-07	No priming	HCK	106.182	161.393	163.151	168.921	256.672	217.876	219.685	198.322	20	30639991	30689659	protein_coding
ENSG00000170525	7131.22	3.10379	2.93111e-10	No priming	PFKFB3	41.1496	108.009	46.8831	48.9171	256.321	331.769	213.343	203.978	10	6186881	6277495	protein_coding
ENSG00000112149	7472.02	2.09954	6.09359e-05	No priming	CD83	130.165	87.4304	120.991	117.907	411.601	350.457	344.277	325.367	6	14117872	14137149	protein_coding
ENSG00000134802	5125.85	1.36179	0.000105612	No priming	SLC43A3	150.691	128.567	166.568	167.145	288.279	321.33	248.542	220.37	11	57174427	57195053	protein_coding
ENSG00000157350	1212.12	1.20841	0.000646636	No priming	ST3GAL2	20.2854	15.2961	24.8853	24.6489	36.0058	24.3506	32.9137	25.6359	16	70413338	70473140	protein_coding
ENSG00000175895	761.804	1.26959	0.000392315	No priming	PLEKHF2	20.8439	27.8498	21.0957	22.4844	36.7655	31.3333	29.8153	29.8494	8	96146032	96168912	protein_coding
ENSG00000232810	12085.6	7.47423	3.00807e-28	No priming	TNF	9.4905	11.6819	39.0016	50.7058	1215.72	683.776	882.001	1087.45	6	31543344	31546113	protein_coding
ENSG00000120526	335.836	1.73543	3.2992e-06	No priming	NUDCD1	6.79567	5.76156	7.74197	7.23861	17.1205	17.0263	14.0445	13.6682	8	110253148	110346614	protein_coding
ENSG00000162889	1978.19	1.28425	0.000279083	No priming	MAPKAPK2	45.919	42.5068	53.9757	54.1875	82.6064	61.332	69.9669	63.6494	1	206858289	206907628	protein_coding
ENSG00000145365	200.243	1.54642	0.00542329	No priming	TIFA	6.05579	5.57867	15.2343	19.1734	11.6514	5.66289	9.24727	9.58952	4	113196783	113207059	protein_coding
ENSG00000010539	308.922	1.33196	0.000325585	No priming	ZNF200	7.56794	7.47762	7.39076	8.05649	12.6759	10.9292	10.7571	9.73078	16	3272325	3286221	protein_coding
ENSG00000180957	1260.29	1.03364	0.00341471	No priming	PITPNB	33.2164	33.65	37.9664	36.978	49.5515	47.184	40.5317	39.5335	22	28202413	28316122	protein_coding
ENSG00000160753	307.605	1.48923	6.51153e-05	No priming	RUSC1	9.77884	9.42044	8.29293	8.09472	19.7135	15.2944	17.4018	14.4347	1	155290687	155300905	protein_coding
ENSG00000187837	58.5666	1.53746	0.00753453	No priming	HIST1H1C	5.72871	8.80248	11.1774	7.5326	12.3961	12.9629	10.7411	9.0832	6	26055968	26056699	protein_coding
ENSG00000128805	355.258	1.19048	0.00442886	No priming	ARHGAP22	15.7347	13.1935	11.3951	11.5339	23.3518	21.5881	23.6301	13.663	10	49654077	49864310	protein_coding
ENSG00000143398	830.771	1.1274	0.00157365	No priming	PIP5K1A	17.193	15.5125	17.4496	18.7159	27.5363	21.3937	21.4455	22.5187	1	151170425	151222012	protein_coding
ENSG00000102908	1246.56	1.8652	2.39707e-07	No priming	NFAT5	5.64884	5.1526	5.16098	5.3327	15.8162	12.3139	12.4105	12.8353	16	69598997	69738569	protein_coding
ENSG00000123737	806.774	2.00179	4.43044e-08	No priming	EXOSC9	23.8667	20.3828	23.1245	25.0176	70.797	64.34	55.926	56.9764	4	122722472	122738176	protein_coding
ENSG00000172432	1524.5	1.60694	6.73094e-06	No priming	GTPBP2	36.7993	30.2143	38.9447	37.4904	81.2406	73.2842	67.6934	61.851	6	43573053	43596899	protein_coding
ENSG00000162909	2488.66	1.00257	2.52029e-05	No priming	CAPN2	65.7273	66.2868	52.5227	51.6957	95.5427	129.824	81.4143	70.8583	1	223889295	223963720	protein_coding
ENSG00000143514	1393.25	1.12491	0.00146237	No priming	TP53BP2	21.3909	17.3198	17.3317	17.7643	34.7181	33.7268	28.9313	26.3925	1	223967601	224033674	protein_coding
ENSG00000155962	601.575	1.85443	0.000232906	No priming	CLIC2	14.4501	20.1649	13.8494	15.8384	41.1898	29.5063	33.6198	31.9651	X	154505500	154563966	protein_coding
ENSG00000149798	229.171	5.33011	1.30907e-09	No priming	CDC42EP2	0.847671	1.32283	2.48207	2.40362	19.0026	7.04319	15.7448	14.4897	11	65082289	65089900	protein_coding
ENSG00000188786	683.552	1.73146	0.000791603	No priming	MTF1	10.5231	10.5245	23.2321	23.3819	24.8644	30.5172	19.3394	20.126	1	38279851	38325292	protein_coding
ENSG00000161202	991.386	1.16366	0.00107787	No priming	DVL3	14.3634	13.0212	14.807	14.641	25.3864	16.0173	21.2841	18.9317	3	183873176	183891398	protein_coding
ENSG00000067221	159.869	2.25506	1.91643e-08	No priming	STOML1	3.20805	3.4327	5.05627	5.41223	12.1194	9.56483	10.4816	8.71413	15	74275547	74286963	protein_coding
ENSG00000091140	2545.72	1.14054	0.00114854	No priming	DLD	88.648	76.9752	88.4317	85.9366	139.717	124.615	116.574	104.288	7	107531415	107572175	protein_coding
ENSG00000115652	1781.98	1.41754	6.55499e-05	No priming	UXS1	59.2701	46.4518	74.9268	73.2649	117.556	85.8548	99.1576	86.626	2	106709759	106810795	protein_coding
ENSG00000155330	198.154	1.23316	0.00131782	No priming	C16orf87	7.49669	5.59225	6.73405	7.06713	13.1187	6.84542	10.0411	10.6553	16	46830519	46865323	protein_coding
ENSG00000197982	298.152	1.30818	0.000383073	No priming	C1orf122	28.6293	28.8462	52.9456	56.3799	50.9184	61.3965	43.4152	36.695	1	38272651	38275126	protein_coding
ENSG00000104321	36.8802	1.96288	0.000114377	No priming	TRPA1	2.55058	2.16807	1.96158	3.46491	6.85126	5.10576	3.75935	7.00732	8	72932152	72987852	protein_coding
ENSG00000100243	1877.01	1.08601	0.00201405	No priming	CYB5R3	71.0725	64.2277	69.7232	70.8304	113.973	87.4102	94.4651	84.5325	22	43013846	43045574	protein_coding
ENSG00000198513	140.47	1.18942	0.0211383	No priming	ATL1	3.68074	2.65408	4.09902	3.68025	6.35764	3.20444	5.15496	4.82269	14	50999227	51099786	protein_coding
ENSG00000078081	1542.02	5.48519	6.43657e-11	No priming	LAMP3	2.21848	5.45544	5.55684	6.2317	93.5413	51.4577	81.3604	65.1891	3	182840001	182881627	protein_coding
ENSG00000023445	4598.68	3.56892	7.29655e-08	No priming	BIRC3	16.7103	33.2744	39.7993	43.0654	155.17	108.501	131.696	111.217	11	102188215	102210134	protein_coding
ENSG00000104885	1241.97	1.38482	9.81252e-05	No priming	DOT1L	20.6898	13.7522	22.0846	18.5921	44.8351	46.2261	36.3919	33.6681	19	2164148	2232577	protein_coding
ENSG00000019144	558.942	3.60091	1.1966e-11	No priming	PHLDB1	2.77202	1.80373	2.52228	2.23154	20.6057	16.1888	17.533	14.6435	11	118477155	118528741	protein_coding
ENSG00000166670	81.3896	5.42609	1.68944e-05	No priming	MMP10	0.23901	0.235632	0.937388	0.562092	9.4048	21.5779	9.85625	4.81971	11	102641234	102651359	protein_coding
ENSG00000184602	2831.14	1.66464	7.36049e-05	No priming	SNN	45.7689	47.4318	42.1825	39.5335	107.147	56.5662	89.5949	77.5467	16	11762270	11773015	protein_coding
ENSG00000147996	387.22	1.42745	0.000214315	No priming	CBWD5	18.0314	15.6582	16.3388	16.792	35.8336	31.5363	30.4543	25.4144	9	70432004	70497240	protein_coding
ENSG00000041988	171.265	1.6006	4.09719e-05	No priming	THAP3	8.17464	9.00831	9.94618	9.28031	17.6926	14.3377	14.852	12.7086	1	6684926	6695646	protein_coding
ENSG00000166833	326.216	2.81726	3.08564e-06	No priming	NAV2	1.20051	1.04373	1.28925	1.07757	6.09763	5.22596	4.78358	4.69452	11	19372271	20143144	protein_coding
ENSG00000133805	2030.2	1.72354	1.37725e-06	No priming	AMPD3	31.3312	43.3714	44.4537	43.0681	75.339	105.153	65.0819	52.0238	11	10329860	10529126	protein_coding
ENSG00000134070	1239.21	4.32389	1.22752e-17	No priming	IRAK2	3.75595	4.66454	6.38096	7.19659	52.9352	65.4706	42.2092	40.0054	3	10206549	10285427	protein_coding
ENSG00000186665	188.334	1.9486	0.0208314	No priming	C17orf58	6.87753	5.84701	8.18875	8.51706	20.2919	6.63754	16.7277	14.7078	17	65987217	65989765	protein_coding
ENSG00000188706	487.014	2.12431	0.00246701	No priming	ZDHHC9	6.94042	4.26977	5.53465	5.13116	23.0905	13.9039	19.5917	16.1734	X	128937264	128977885	protein_coding
ENSG00000145555	864.574	1.96363	0.00452391	No priming	MYO10	4.80016	5.37269	4.13606	4.21739	14.0521	13.9734	11.4559	10.2789	5	16665395	16936372	protein_coding
ENSG00000075420	2884.6	1.79418	5.10198e-07	No priming	FNDC3B	31.6209	35.5671	40.0042	41.1007	98.4509	100.704	83.0128	68.9684	3	171757418	172119455	protein_coding
ENSG00000180611	199.76	2.4592	5.32169e-05	No priming	MB21D2	2.02655	4.18947	4.03591	4.69259	7.7882	11.0301	6.2261	5.78624	3	192514604	192635950	protein_coding
ENSG00000072401	560.1	1.07758	0.00275784	No priming	UBE2D1	28.4781	40.5788	41.5546	43.7306	43.4593	36.3876	36.0118	30.7925	10	60094735	60129403	protein_coding
ENSG00000123728	1475.66	2.0324	2.22888e-08	No priming	RAP2C	34.2657	32.0494	31.0718	36.5735	121.401	74.8581	98.3274	88.236	X	131337053	131353471	protein_coding
ENSG00000134108	3539.61	1.21681	0.00054422	No priming	ARL8B	86.9199	92.9	86.0231	87.2913	158.621	138.886	129.697	113.802	3	5163905	5222596	protein_coding
ENSG00000136244	9515.19	9.26012	6.9655e-09	No priming	IL6	3.8703	8.72808	18.0585	26.5375	1930.51	1337.4	1212.07	1750.18	7	22765503	22771621	protein_coding
ENSG00000181788	408.277	1.66819	4.23576e-05	No priming	SIAH2	8.84052	9.64792	11.027	11.1881	20.7796	9.49282	16.7034	15.177	3	150458914	150481264	protein_coding
ENSG00000163389	348.507	1.76463	6.23532e-05	No priming	POGLUT1	5.86878	6.41825	6.08005	5.69345	16.1984	9.39061	14.0103	10.8124	3	119187785	119213555	protein_coding
ENSG00000056972	490.158	2.11166	1.54543e-08	No priming	TRAF3IP2	10.5245	5.71953	9.23737	9.01166	33.7222	22.7351	26.2306	25.4297	6	111877657	111927481	protein_coding
ENSG00000092199	7723.45	1.05587	0.00250416	No priming	HNRNPC	470.065	420.182	466.014	468.563	719.451	519.446	562.335	536.884	14	21677295	21737653	protein_coding
ENSG00000105855	1125.99	7.43801	7.79352e-15	No priming	ITGB8	0.39103	1.1084	0.661523	0.718555	46.969	79.0806	35.867	35.5168	7	20370325	20450419	protein_coding
ENSG00000134453	1079	1.55721	1.42217e-05	No priming	RBM17	39.389	49.4492	44.6757	49.1088	108.38	97.6719	81.7293	82.2915	10	6130950	6159420	protein_coding
ENSG00000109756	3087.35	2.97748	1.70335e-15	No priming	RAPGEF2	26.7936	25.1109	37.7697	39.1567	153.602	99.5322	117.168	115.178	4	160025330	160281321	protein_coding
ENSG00000118689	622.42	1.01331	3.06038e-05	No priming	FOXO3	8.16959	8.20579	7.69306	6.21484	13.7355	13.4781	11.0134	9.73235	6	108881038	109005977	protein_coding
ENSG00000100139	939.788	1.58452	1.09294e-05	No priming	MICALL1	15.0676	8.79714	16.9256	14.7724	32.7939	15.3684	26.2438	23.2645	22	38301664	38338829	protein_coding
ENSG00000117143	447.881	1.49674	4.45416e-05	No priming	UAP1	11.8141	10.7058	12.1964	11.6381	24.5775	19.0796	18.7823	18.2726	1	162531321	162569627	protein_coding
ENSG00000114784	1221.81	1.49228	2.98341e-05	No priming	EIF1B	82.6158	73.6015	85.058	87.9371	170.373	104.87	126.932	129.852	3	40351175	40353915	protein_coding
ENSG00000171791	527.94	1.51317	3.21088e-05	No priming	BCL2	4.82863	5.88361	4.60536	4.78696	11.8801	11.617	9.56813	8.31238	18	60790579	60987361	protein_coding
ENSG00000178860	2586.03	3.01967	8.20798e-16	No priming	MSC	37.7874	30.0496	70.4448	58.9992	227.458	215.595	190.828	151.382	8	72753784	72756703	protein_coding
ENSG00000184831	308.933	1.65196	0.000647919	No priming	APOO	21.3753	15.1682	28.1936	30.0767	52.9115	20.4825	43.2465	36.3088	X	23851470	23926057	protein_coding
ENSG00000112245	1731.01	1.12023	0.00147273	No priming	PTP4A1	26.0927	27.5168	26.2918	26.935	40.0297	46.9841	31.151	28.8789	6	64231666	64293492	protein_coding
ENSG00000111727	253.59	1.12332	0.00266609	No priming	HCFC2	5.73624	5.72544	5.66327	6.10211	9.50974	6.4119	7.47884	6.76807	12	104458235	104498639	protein_coding
ENSG00000122862	11627.4	2.03492	1.41873e-08	No priming	SRGN	471.388	469.676	443.417	442.97	1412.49	1418.88	1106.54	1008.93	10	70847862	70864567	protein_coding
ENSG00000101384	779.116	3.49623	1.462e-07	No priming	JAG1	2.48314	1.81879	8.77145	8.37566	21.9585	7.80162	16.2669	16.6032	20	10618332	10654608	protein_coding
ENSG00000117036	1666.38	2.67691	0.000170383	No priming	ETV3	10.0137	10.9688	9.53445	8.52431	48.3626	40.1313	39.0256	33.3563	1	157090983	157108266	protein_coding
ENSG00000189157	239.359	1.35499	0.0306429	No priming	FAM47E	7.74609	4.16182	4.0289	4.65808	18.8446	8.56478	14.1645	14.0106	4	77135193	77232282	protein_coding
ENSG00000183722	72.8792	3.97719	1.79884e-15	No priming	LHFP	0.484914	0.986732	0.800085	0.732857	5.51544	4.19204	4.48316	3.74394	13	39917029	40177665	protein_coding
ENSG00000261052	58.5496	1.80339	0.024564	No priming	SULT1A3	3.30027	18.4311	3.29214	4.87929	7.60454	9.92477	5.95787	5.31172	16	30205754	30215631	protein_coding
ENSG00000166669	74.0132	2.15035	7.71661e-07	No priming	ATF7IP2	6.11537	6.40256	5.43821	5.51865	19.4148	21.5232	14.6418	14.1179	16	10420291	10577495	protein_coding
ENSG00000164543	1231.1	2.04321	2.75239e-06	No priming	STK17A	18.7824	21.5562	24.9679	23.7458	69.6954	43.9124	55.9392	47.214	7	43622357	43666385	protein_coding
ENSG00000099860	1021.12	2.89046	1.99297e-05	No priming	GADD45B	21.8276	61.1515	33.6394	38.5991	123.604	135.875	100.324	82.2026	19	2476123	2478257	protein_coding
ENSG00000137393	2002.38	3.60289	2.34038e-11	No priming	RNF144B	7.65409	15.5878	19.2469	21.2323	71.7081	72.8162	52.6096	53.2788	6	18368779	18469105	protein_coding
ENSG00000197442	1295.54	1.00824	0.00428047	No priming	MAP3K5	19.9371	12.9032	19.5088	18.455	29.7673	15.8129	23.0099	20.8036	6	136878185	137113656	protein_coding
ENSG00000184557	3024.16	5.59647	7.12425e-12	No priming	SOCS3	5.03926	14.7112	27.6748	29.2213	181.127	187.438	143.716	122.58	17	76352864	76356158	protein_coding
ENSG00000110080	393.614	1.77675	1.81583e-06	No priming	ST3GAL4	13.5316	14.4474	17.8096	19.7993	36.0563	30.9482	29.397	23.5711	11	126225535	126310239	protein_coding
ENSG00000153162	105.964	2.80164	1.20207e-07	No priming	BMP6	1.06679	1.99615	2.17252	1.86663	5.47183	4.76364	4.28525	3.73722	6	7727030	7881655	protein_coding
ENSG00000115956	19408.8	1.63126	3.84637e-06	No priming	PLEK	380.006	262.513	472.754	447.453	863.491	536.068	650.339	615.422	2	68592305	68624585	protein_coding
ENSG00000168884	802.316	1.86324	3.02259e-07	No priming	TNIP2	24.3811	23.7801	37.4567	37.3817	70.0875	59.5928	56.3808	46.28	4	2743375	2758103	protein_coding
ENSG00000138035	1793.11	3.34538	4.93987e-15	No priming	PNPT1	11.4783	8.99545	11.5434	12.2982	96.601	100.777	74.9907	66.2895	2	55861400	55921045	protein_coding
ENSG00000143333	85.0528	2.34796	0.0134156	No priming	RGS16	1.33089	0.885502	2.83568	3.23673	5.10229	4.52628	3.72343	3.73283	1	182567758	182573543	protein_coding
ENSG00000104213	203.036	9.09238	1.96177e-12	No priming	PDGFRL	0.0554034	0.308622	0.0795746	0.0989129	23.51	25.6966	19.7694	14.5097	8	17433942	17501580	protein_coding
ENSG00000137673	2378.6	2.84007	0.00163752	No priming	MMP7	67.1105	46.2715	85.4665	80.1298	358.35	153.286	301.367	220.236	11	102391239	102401484	protein_coding
ENSG00000134602	660.686	2.92881	1.92399e-14	No priming	MST4	6.0368	8.9064	5.83041	7.23916	36.3863	29.8646	29.4619	23.203	X	131157293	131209971	protein_coding
ENSG00000196839	1148.66	3.99266	7.86827e-08	No priming	ADA	10.7568	21.8265	12.6183	12.6772	127.622	173.295	102.967	81.1157	20	43248163	43280874	protein_coding
ENSG00000165312	177.077	1.36875	0.0306544	No priming	OTUD1	3.55141	7.30243	4.72949	5.01128	6.63724	12.3568	4.88527	4.66396	10	23728198	23731308	protein_coding
ENSG00000188372	37.3405	2.19206	0.0439315	No priming	ZP3	1.59694	1.49695	3.18265	2.86187	11.6603	16.8692	9.71441	7.03198	7	76026835	76071388	protein_coding
ENSG00000102024	119.151	2.1547	6.87305e-06	No priming	PLS3	1.50588	0.462711	0.70516	0.415111	5.72253	3.29023	4.7184	3.48152	X	114795501	114885181	protein_coding
ENSG00000018189	696.238	1.35484	0.0019312	No priming	RUFY3	18.0315	12.5513	19.1439	18.6401	35.6018	21.4704	28.1279	22.8167	4	71569921	71673032	protein_coding
ENSG00000168389	1220.13	2.06733	1.29527e-08	No priming	MFSD2A	26.6736	17.7386	27.5224	29.8251	80.6929	72.1484	60.789	54.4752	1	40420802	40435638	protein_coding
ENSG00000100644	5158.34	2.0327	1.61728e-08	No priming	HIF1A	83.2045	116.287	91.9875	87.4758	268.286	219.147	201.171	178.548	14	62162231	62214976	protein_coding
ENSG00000119686	854.854	1.38042	0.000117374	No priming	FLVCR2	17.0046	22.7603	29.0828	29.0459	32.9475	27.4067	25.9953	20.5908	14	76044960	76129557	protein_coding
ENSG00000164825	14.9151	Inf	0.000279805	No priming	DEFB1	7.50752e-06	0.0568887	0.0657419	0.115577	7.06342	10.75	4.56044	5.41948	8	6728097	6735544	protein_coding
ENSG00000082397	2007.75	1.04774	0.00289684	No priming	EPB41L3	47.788	80.3073	58.3263	59.0185	73.4899	92.318	56.9986	46.4735	18	5392383	5630699	protein_coding
ENSG00000116698	1500.05	1.20118	0.000707467	No priming	SMG7	20.0087	16.1962	20.9442	19.5137	35.1726	22.2862	27.3233	22.1632	1	183441351	183567381	protein_coding
ENSG00000170017	7418.09	1.419	0.000270504	No priming	ALCAM	130.453	67.719	105.671	95.9728	262.543	175.806	195.123	172.889	3	105085753	105295744	protein_coding
ENSG00000116815	847.413	1.13403	0.00147214	No priming	CD58	63.9591	50.1181	63.5666	63.2698	105.072	96.0199	76.9697	69.8642	1	117057157	117113661	protein_coding
ENSG00000100902	5029.5	2.10834	4.89945e-09	No priming	PSMA6	239.681	242.122	310.904	334.656	762.427	567.823	554.754	507.207	14	35747839	35786699	protein_coding
ENSG00000073712	193.675	2.70775	4.93556e-08	No priming	FERMT2	2.10735	2.50179	1.39814	1.29725	10.7617	9.65977	7.69623	7.19048	14	53323986	53419153	protein_coding
ENSG00000154099	405.261	9.67332	5.53532e-24	No priming	DNAAF1	0.0757452	0.112019	0.359535	1.22245	115.681	64.2951	83.7051	75.8655	16	84178865	84212373	protein_coding
ENSG00000108700	11367.1	11.0659	0.000634541	No priming	CCL8	1.03989	4.47322	42.4172	54.4689	1415.69	1571.75	854.658	1097.49	17	32646055	32648421	protein_coding
ENSG00000164400	257.386	7.84893	2.69595e-09	No priming	CSF2	0.387405	0.828938	14.974	22.6414	65.127	37.4263	46.0026	43.5967	5	131409483	131411859	protein_coding
ENSG00000241978	3280.29	2.72621	1.33044e-09	No priming	AKAP2	19.5579	14.3469	23.658	25.1069	102.297	88.8706	72.1417	68.5659	9	112542769	112934792	protein_coding
ENSG00000229729	47.6051	1.27662	0.00657583	No priming	RP11-159G9.5	4.12618	5.3132	4.49593	3.82774	7.14782	4.29036	5.14473	4.67221	3	88108424	88188123	protein_coding
ENSG00000050730	2196.2	7.081	4.9935e-11	No priming	TNIP3	2.34559	11.7404	10.0177	11.5721	211.875	260.876	138.601	151.639	4	122052563	122148621	protein_coding
ENSG00000171763	155.611	1.12769	0.00411889	No priming	SPATA5L1	5.25256	4.3953	4.33482	3.8611	7.45182	4.53881	5.66854	4.51932	15	45694529	45713617	protein_coding
ENSG00000073008	998.38	2.38671	0.00357472	No priming	PVR	10.5998	9.91982	15.8515	15.2413	45.5529	18.5382	36.5579	25.6164	19	45147098	45169429	protein_coding
ENSG00000140379	7729.97	1.77609	0.00492513	No priming	BCL2A1	460.34	272.141	489.671	528.693	1195.64	584.83	834.317	794.081	15	80253231	80263788	protein_coding
ENSG00000181026	340.993	1.29282	0.00048272	No priming	AEN	6.88691	7.87322	7.83521	8.72158	12.4442	11.8958	8.61025	8.32319	15	89164527	89175513	protein_coding
ENSG00000168685	8080.69	4.48154	1.43091e-05	No priming	IL7R	18.1467	54.7052	44.3347	42.8557	331.925	456.99	261.042	190.034	5	35852797	35879705	protein_coding
ENSG00000148481	407.497	1.02163	0.00513828	No priming	FAM188A	13.828	10.0695	13.9913	15.165	21.1063	10.2781	15.16	13.3579	10	15820169	15902519	protein_coding
ENSG00000102172	3531.96	1.03168	0.00314828	No priming	SMS	161.063	189.672	94.2965	98.4849	236.965	276.139	168.172	151.969	X	21958691	22025798	protein_coding
ENSG00000150990	212.707	1.02084	0.0065696	No priming	DHX37	7.33644	4.82949	7.12539	6.30504	5.76214	5.3013	4.19239	3.58243	12	125431371	125473668	protein_coding
ENSG00000205020	11648.4	8.855	1.82848e-35	No priming	CCL4L1	13.3596	16.768	65.0127	73.8903	5375.51	5492.37	3605.28	3628.17	17	34538310	34540048	protein_coding
ENSG00000006075	37238.8	6.52691	3.51961e-17	No priming	CCL3	138.963	189.331	390.379	469.471	9070.47	9898.56	6043.33	6154.95	17	34415602	34417515	protein_coding
ENSG00000186141	959.05	2.24533	0.000403091	Attenuated by BCG	POLR3C	23.8102	20.018	23.1572	24.3489	87.9904	25.4449	60.4391	57.6348	1	145592605	145611025	protein_coding
ENSG00000151726	32156.4	2.93668	2.34992e-15	Attenuated by BCG	ACSL1	238.559	232.513	323.714	342.801	1321.43	1102.84	934.979	835.627	4	185676749	185747972	protein_coding
ENSG00000147889	40.0877	1.23998	0.0377942	Attenuated by BCG	CDKN2A	3.77118	1.44776	2.37649	1.71457	6.65916	3.50069	5.555	3.31957	9	21967751	21995300	protein_coding
ENSG00000117525	667.706	2.77325	2.51036e-08	Attenuated by BCG	F3	10.722	5.89269	23.4053	22.78	46.5945	38.4727	34.7103	27.3587	1	94994781	95007356	protein_coding
ENSG00000155324	260.893	3.3203	3.47457e-07	Attenuated by BCG	GRAMD3	1.8028	1.42474	2.02533	1.914	15.676	9.52798	11.39	9.47	5	125695824	125832186	protein_coding
ENSG00000158615	2519.12	1.55131	2.09184e-05	Attenuated by BCG	PPP1R15B	26.7396	25.3096	35.4117	35.4409	58.0935	36.2401	41.44	35.1949	1	204372515	204380919	protein_coding
ENSG00000073756	5822.05	7.75073	1.40271e-13	Attenuated by BCG	PTGS2	1.47415	1.87536	2.66071	4.41201	301.344	167.479	181.772	215.586	1	186640923	186649559	protein_coding
ENSG00000118242	2340.3	1.15592	0.0304083	Attenuated by BCG	MREG	95.3943	55.0535	98.4487	88.5858	162.055	91.7455	120.6	92.7826	2	216807557	216898819	protein_coding
ENSG00000175592	87.7082	1.77155	3.30678e-05	Attenuated by BCG	FOSL1	2.99697	1.87112	3.95462	3.5939	7.49236	6.36059	5.27566	4.56573	11	65659490	65668044	protein_coding
ENSG00000133657	12709.1	1.26971	0.000286549	Attenuated by BCG	ATP13A3	234.053	205.402	236.944	218.707	394.413	495.483	272.361	243.843	3	194123401	194219093	protein_coding
ENSG00000163082	1022.64	4.25389	0.000224141	Attenuated by BCG	SGPP2	3.36836	12.6002	8.75958	9.88637	44.0405	69.9796	28.919	28.4994	2	223289236	223425667	protein_coding
ENSG00000105963	328.569	2.03627	0.00033504	Attenuated by BCG	ADAP1	7.24365	14.872	13.1356	9.40314	24.2473	28.058	17.3331	14.0953	7	937540	995043	protein_coding
ENSG00000178385	353.495	2.33735	9.65025e-10	Attenuated by BCG	PLEKHM3	4.71569	5.92993	8.61119	8.43679	17.3186	12.9898	12.3519	9.9158	2	208693027	208890284	protein_coding
ENSG00000164929	147.606	3.56303	3.62015e-05	Attenuated by BCG	BAALC	1.43179	8.48471	2.54732	3.94897	14.8573	32.0118	9.77448	9.22547	8	104152938	104242533	protein_coding
ENSG00000214113	285.046	1.88054	1.35834e-05	Attenuated by BCG	LYRM4	12.7866	9.10563	13.4888	13.5986	30.5522	19.026	21.6771	17.3761	6	5108653	5261172	protein_coding
ENSG00000155307	1431.93	1.7408	0.0048296	Attenuated by BCG	SAMSN1	40.7146	110.556	40.9817	52.5019	96.445	129.307	60.3916	62.791	21	15857549	15955723	protein_coding
ENSG00000155130	3915.54	2.5878	1.59345e-06	Attenuated by BCG	MARCKS	28.7292	69.5204	24.4203	29.11	123.357	107.225	80.6953	75.9964	6	114178541	114184648	protein_coding
ENSG00000137802	469.693	1.14902	0.00677124	Attenuated by BCG	MAPKBP1	5.56427	5.08936	4.69426	4.64634	8.53169	4.34425	6.10207	4.71196	15	42066632	42120053	protein_coding
ENSG00000068366	6327.97	1.64023	3.71546e-06	Attenuated by BCG	ACSL4	71.5252	47.7601	70.7248	70.2132	166.605	106.282	111.221	99.18	X	108872579	108976632	protein_coding
ENSG00000148459	192.554	1.7113	0.00151871	Attenuated by BCG	PDSS1	7.23688	6.44287	10.0052	10.4136	18.018	11.5231	12.4306	10.2913	10	26986588	27035727	protein_coding
ENSG00000147119	229.319	1.25726	0.00556258	Attenuated by BCG	CHST7	6.75851	5.4531	4.63513	3.77857	11.9385	10.599	9.48301	5.50626	X	46433219	46457843	protein_coding
ENSG00000197461	152.824	2.83439	5.99459e-06	Attenuated by BCG	PDGFA	2.16112	3.01024	3.4439	3.21966	11.4154	10.7968	7.94437	6.35051	7	536895	559933	protein_coding
ENSG00000176788	1469.52	1.39604	0.00165914	Attenuated by BCG	BASP1	50.4329	65.0662	39.4154	39.9303	99.5817	59.8546	73.9179	50.1765	5	17217669	17276943	protein_coding
ENSG00000108688	748.623	4.25298	0.00149207	Attenuated by BCG	CCL7	12.7194	10.225	10.0974	11.0018	159.216	317.156	109.112	89.2508	17	32597240	32599261	protein_coding
ENSG00000125733	1602.86	3.57649	8.20416e-14	Attenuated by BCG	TRIP10	15.5865	20.4707	14.5726	13.9883	132.759	81.1802	90.1588	74.8604	19	6739691	6751537	protein_coding
ENSG00000166166	164.213	1.31574	0.000769935	Attenuated by BCG	TRMT61A	3.25176	2.89935	3.89166	2.65265	5.98135	4.52599	4.62914	2.79653	14	103995521	104003410	protein_coding
ENSG00000123689	1034.46	5.10838	3.36522e-14	Attenuated by BCG	G0S2	8.81984	18.6782	91.445	76.6243	226.028	152.67	164.874	115.057	1	209848765	209849733	protein_coding
ENSG00000085117	5000.24	1.48503	0.000350505	Attenuated by BCG	CD82	157.957	94.7687	121.228	110.345	344.677	210.173	239.918	186.088	11	44585977	44641913	protein_coding
ENSG00000159128	2997.19	1.37789	9.41915e-05	Attenuated by BCG	IFNGR2	124.209	143.893	164.809	165.964	231.441	239.488	161.783	122.585	21	34757299	34851655	protein_coding
ENSG00000166165	699.029	7.7631	2.54017e-08	Attenuated by BCG	CKB	1.62716	2.79681	2.68407	2.57881	133.866	75.3698	98.3244	65.6311	14	103985996	103989448	protein_coding
ENSG00000137267	983.385	1.68359	0.0170791	Attenuated by BCG	TUBB2A	35.6658	17.638	18.7215	14.4005	84.8189	48.0875	61.6139	42.228	6	3153903	3157760	protein_coding
ENSG00000118804	352.028	2.28267	0.0305396	Attenuated by BCG	STBD1	3.94217	2.34085	3.63122	3.03714	14.3375	3.25801	10.4568	6.97512	4	77172886	77232752	protein_coding
ENSG00000112972	2014.42	1.1612	0.0137725	Attenuated by BCG	HMGCS1	45.4853	30.1149	38.6187	35.563	85.2437	34.711	54.9276	48.52	5	43289497	43313614	protein_coding
ENSG00000186352	41.8229	1.03059	0.0378738	Attenuated by BCG	ANKRD37	3.0016	2.7688	2.70912	2.15909	5.08215	3.59939	3.40013	2.74054	4	186317175	186321782	protein_coding
ENSG00000134057	221.793	1.70323	0.00426325	Attenuated by BCG	CCNB1	14.9224	3.13372	7.42106	8.69347	31.703	7.09807	18.2213	20.0294	5	68462837	68474072	protein_coding
ENSG00000105849	318.032	1.1161	0.00259517	Attenuated by BCG	TWISTNB	5.69622	4.7044	4.858	5.25156	8.9143	7.53868	5.6797	5.03693	7	19735085	19748710	protein_coding
ENSG00000125657	311.154	5.50927	4.38501e-17	Attenuated by BCG	TNFSF9	0.959096	1.93004	2.01013	1.87403	31.9719	13.4339	20.5572	17.784	19	6531010	6535939	protein_coding
ENSG00000179241	183.554	1.73107	9.60596e-05	Attenuated by BCG	LDLRAD3	2.58787	2.85273	1.51393	1.61094	5.98601	6.0789	3.84463	3.25127	11	35965531	36253686	protein_coding
ENSG00000117009	1994.34	1.84006	2.63265e-06	Attenuated by BCG	KMO	51.203	46.599	57.2943	55.1986	166.087	207.508	106.535	90.2312	1	241695434	241758944	protein_coding
ENSG00000164329	1625.3	1.2485	0.000420774	Attenuated by BCG	PAPD4	37.4851	40.9225	32.6502	34.9948	79.5046	69.7216	52.5958	41.4195	5	78907943	78982471	protein_coding
ENSG00000167772	98.7027	2.87432	0.00442497	Attenuated by BCG	ANGPTL4	1.65032	2.19873	2.08689	1.95031	8.44275	5.28376	5.35824	4.61211	19	8429011	8439257	protein_coding
ENSG00000172548	135.47	7.26766	0.000303759	Attenuated by BCG	NIPAL4	0.067676	0.3814	0.413372	0.629476	7.20102	11.4762	4.73892	3.66948	5	156887027	156901725	protein_coding
ENSG00000197262	8899.87	9.34784	7.26409e-08	Attenuated by BCG	CCL4L2	4.29372	7.51407	18.9404	18.6843	1968.59	2046.15	1127.73	1165.75	17	34639793	34641846	protein_coding
ENSG00000129277	40519.4	8.48534	3.6022e-13	Attenuated by BCG	CCL4	32.3362	50.4883	130.979	175.43	8174.22	9475.49	4716.61	4674.5	17	34431220	34433014	protein_coding
ENSG00000138758	2500.62	1.30838	0.0320868	Attenuated by BCG	2011-09-01	39.7871	21.3518	32.5897	28.1493	81.2308	23.4424	53.9687	38.4779	4	77870856	77961537	protein_coding
ENSG00000166016	992.129	6.00341	3.04046e-11	Attenuated by BCG	ABTB2	0.706124	0.660103	1.25166	1.15652	36.3878	24.2294	24.7647	16.4249	11	34172535	34379555	protein_coding
ENSG00000131459	155.454	5.21549	2.83577e-12	Attenuated by BCG	GFPT2	0.306403	0.389465	0.651791	0.362936	8.93904	7.22542	5.89674	4.16541	5	179727690	179780387	protein_coding
ENSG00000134460	1085.61	8.92446	1.62855e-13	Attenuated by BCG	IL2RA	0.246473	1.27021	8.81956	15.7298	64.3523	67.3059	33.6099	38.3185	10	6052652	6104333	protein_coding
ENSG00000150782	1430.72	2.27155	0.0131978	Attenuated by BCG	IL18	53.9032	32.4671	45.8136	44.7762	197.816	41.1236	115.972	104.939	11	112013974	112034840	protein_coding
ENSG00000070961	2342.7	1.98239	9.77033e-07	Attenuated by BCG	ATP2B1	23.9134	32.6859	19.8899	21.3889	68.2585	68.7934	39.7033	34.9178	12	89981828	90103077	protein_coding
ENSG00000105246	371.243	7.07581	8.59296e-16	Attenuated by BCG	EBI3	0.573102	2.06238	3.78958	4.72313	58.711	36.3286	36.959	26.8652	19	4229540	4237515	protein_coding
ENSG00000184371	6146.34	1.51829	0.0156303	Attenuated by BCG	CSF1	92.892	71.8963	142.324	134.866	196.196	133.302	119.825	93.4456	1	110452864	110473614	protein_coding
ENSG00000137462	1656.05	1.86461	0.0383836	Attenuated by BCG	TLR2	18.6725	29.5117	27.8194	30.0815	45.9948	87.0492	25.2466	24.4935	4	154622652	154626851	protein_coding
ENSG00000049249	826.267	5.74703	5.26529e-13	Attenuated by BCG	TNFRSF9	1.84846	2.43998	3.89797	3.66885	74.5105	55.4332	46.7749	33.7621	1	7979907	8000926	protein_coding
ENSG00000107968	2241.09	3.832	3.5826e-06	Attenuated by BCG	MAP3K8	19.0981	43.5646	22.1888	24.1845	177.667	151.094	98.6337	93.3608	10	30722866	30750762	protein_coding
ENSG00000168209	331.598	1.69225	0.00656841	Attenuated by BCG	DDIT4	11.0193	13.6718	17.8962	17.4606	25.2627	28.0663	13.8646	13.4201	10	74033678	74035794	protein_coding
ENSG00000166923	2160.73	1.32019	0.00167213	Attenuated by BCG	GREM1	88.0098	32.8271	42.6736	33.9036	130.983	67.2065	79.3307	61.9706	15	33010175	33026870	protein_coding
ENSG00000173391	375.887	3.16306	0.0100643	Attenuated by BCG	OLR1	5.01089	3.89059	3.74698	3.77215	29.7597	54.1614	19.0968	12.8943	12	10310902	10324737	protein_coding
ENSG00000156011	1652.48	1.36993	0.0086937	Attenuated by BCG	PSD3	15.015	6.72938	13.6277	11.092	40.7127	20.1731	24.8388	18.6959	8	18384811	18942240	protein_coding
ENSG00000108342	415.062	8.5345	5.57415e-23	Attenuated by BCG	CSF3	0.20987	0.186151	0.227305	0.38648	46.4145	17.1482	25.4437	24.1646	17	38171614	38174066	protein_coding
ENSG00000152484	3638.73	2.24913	1.96153e-05	Attenuated by BCG	USP12	30.9388	24.722	29.0746	27.7832	109.497	59.9827	65.9995	50.8521	13	27640293	27746033	protein_coding
ENSG00000136630	219.302	1.33768	0.00323753	Attenuated by BCG	HLX	10.2155	13.8343	18.9702	19.5888	21.1633	16.0243	12.4248	9.9003	1	221051699	221059124	protein_coding
ENSG00000143479	101.047	2.4985	1.15913e-06	Attenuated by BCG	DYRK3	1.63265	2.03364	1.72311	1.62373	6.8245	5.28945	4.2294	2.88071	1	206808881	206857764	protein_coding
ENSG00000123342	4113.61	1.51591	0.0148416	Attenuated by BCG	MMP19	117.551	69.6832	77.2626	62.9674	248.182	349.49	152.045	106.047	12	56229217	56236750	protein_coding
ENSG00000110047	2670.59	3.59793	7.4595e-17	Attenuated by BCG	EHD1	18.6261	20.7407	31.3325	29.1329	193.009	134.641	115.256	82.9727	11	64619114	64655768	protein_coding
ENSG00000196449	412.117	1.53179	5.5421e-05	Attenuated by BCG	YRDC	13.619	11.3467	16.7245	16.8053	28.468	27.3082	16.5818	12.5909	1	38268616	38273857	protein_coding
ENSG00000152784	168.561	4.94088	7.81244e-10	Attenuated by BCG	PRDM8	0.446051	0.645093	0.447591	0.666094	12.6196	9.6592	7.59238	5.27527	4	81105033	81125483	protein_coding
ENSG00000106701	877.541	3.22263	0.000136967	Attenuated by BCG	FSD1L	4.03234	4.51666	3.63604	3.947	30.9913	18.194	17.1839	14.1997	9	108210077	108314714	protein_coding
ENSG00000102265	4042.47	1.22647	0.0084333	Attenuated by BCG	TIMP1	359.821	405.185	253.323	214.002	613.241	710.672	374.024	245.513	X	47441712	47446188	protein_coding
ENSG00000075618	1052.97	3.19922	0.00111173	Attenuated by BCG	FSCN1	8.79395	6.43126	9.53662	7.82645	62.9373	14.5112	41.156	22.2842	7	5632439	5646286	protein_coding
ENSG00000071051	496.492	2.03	0.000763709	Attenuated by BCG	NCK2	11.9621	10.531	9.94754	7.83095	35.2443	18.522	21.0079	14.3193	2	106361354	106510730	protein_coding
ENSG00000134594	60.5572	3.83253	0.000186015	Attenuated by BCG	RAB33A	0.761288	1.04898	0.692962	1.08118	8.52024	2.37099	4.97909	3.51545	X	129305623	129318844	protein_coding
ENSG00000105717	38.8023	1.19197	0.0194812	Attenuated by BCG	PBX4	3.49682	2.43487	2.54032	1.98165	5.09112	5.19172	2.74073	2.29634	19	19672522	19729725	protein_coding
ENSG00000136634	568.365	3.01251	0.00982633	Attenuated by BCG	IL10	14.8635	30.4144	6.49228	7.26117	64.7996	125.867	40.5779	23.4668	1	206940947	206945839	protein_coding
ENSG00000205189	186.966	2.09641	1.1109e-06	Attenuated by BCG	ZBTB10	1.93494	2.81383	2.73557	2.91076	7.43472	4.94363	3.80471	3.51703	8	81397854	81438500	protein_coding
ENSG00000147650	1292.29	1.45563	4.76261e-05	Attenuated by BCG	LRP12	21.4909	19.7551	21.5707	18.1889	53.5746	35.5504	29.1761	22.8549	8	105501459	105601417	protein_coding
ENSG00000120129	903.596	2.7267	7.63642e-05	Attenuated by BCG	DUSP1	13.6115	12.2287	14.6259	11.8811	66.9369	55.0985	37.6937	26.8363	5	172195093	172198198	protein_coding
ENSG00000169508	418.178	2.02794	1.84989e-06	Attenuated by BCG	GPR183	38.4018	48.2379	12.2394	9.91256	66.6358	43.4421	34.8127	28.5122	13	99946784	99959659	protein_coding
ENSG00000108691	15110.2	3.6419	0.0130646	Attenuated by BCG	CCL2	414.137	1682.77	859.508	1252.99	3389.23	9170.78	1687.36	1532.93	17	32582237	32584222	protein_coding
ENSG00000115009	2833.77	8.45336	2.31859e-18	Attenuated by BCG	CCL20	2.75442	3.9376	12.6394	20.2026	692.117	280.157	312.683	316.858	2	228678558	228682272	protein_coding
ENSG00000120833	68.6388	2.91486	0.000294884	Attenuated by BCG	SOCS2	0.797597	1.56396	2.19592	2.70755	5.24177	1.96315	2.4799	2.25671	12	93963590	93977263	protein_coding
ENSG00000197632	12209.8	4.95584	0.000311965	Attenuated by BCG	SERPINB2	45.7875	201.032	27.2638	26.4527	949.613	2821.86	445.781	379.411	18	61538926	61571124	protein_coding
ENSG00000113657	1093.01	1.3147	0.00334163	Attenuated by BCG	DPYSL3	18.3913	9.39646	11.2977	8.14815	43.1448	28.5176	23.0518	13.7357	5	146770374	146889619	protein_coding
ENSG00000169429	75206.9	5.62279	0.0222989	Attenuated by BCG	IL8	221.829	285.592	775.341	602.358	6744.11	9702.7	3018.36	2716.08	4	74606223	74609433	protein_coding
ENSG00000205755	50.163	5.45021	3.282e-13	Attenuated by BCG	CRLF2	0.348704	0.988866	0.770511	0.698301	12.0156	14.2901	5.71656	4.24715	X	1314890	1331616	protein_coding
ENSG00000151014	148.588	3.13541	0.000624365	Attenuated by BCG	CCRN4L	2.10172	1.63368	1.72247	1.58942	17.0469	15.3118	8.59924	5.35257	4	139936943	139966906	protein_coding
ENSG00000163739	2057.5	5.0172	0.0285796	Attenuated by BCG	CXCL1	5.64183	17.3115	15.7924	13.2166	872.087	948.044	370.651	318.706	4	74735110	74736959	protein_coding
ENSG00000172724	392.336	Inf	3.24808e-05	Attenuated by BCG	CCL19	0.030962	0.989342	1.59611	1.01934	127.458	20.2069	73.9836	24.9093	9	34689564	34691274	protein_coding
ENSG00000134369	447.262	1.32361	0.0398911	Attenuated by BCG	NAV1	3.36217	7.53464	3.0632	3.16404	10.5913	6.76218	5.55396	2.62683	1	201592411	201796102	protein_coding
ENSG00000122035	184.844	1.72106	0.0339632	Attenuated by BCG	RASL11A	7.06392	3.04716	3.09424	1.81881	16.7937	5.9057	7.84793	5.1096	13	27844464	27847827	protein_coding
ENSG00000115008	2208.17	6.68177	0.0261477	Attenuated by BCG	IL1A	2.29584	2.3631	4.51923	4.78788	152.634	162.253	46.9827	60.599	2	113531492	113542167	protein_coding
ENSG00000136688	385.163	7.42369	0.0218029	Attenuated by BCG	IL36G	0.46457	0.225152	0.437345	0.391076	60.9274	101.294	17.548	21.8379	2	113730780	113743220	protein_coding
ENSG00000172817	132.533	10.0505	1.03864e-07	Attenuated by BCG	CYP7B1	0.0676207	0.164955	0.168164	0.0632621	11.4327	2.6091	4.13189	2.69534	8	65500320	65711318	protein_coding
ENSG00000080573	284.374	2.56773	0.0248778	Attenuated by BCG	COL5A3	1.46354	0.342718	0.847934	0.504087	6.73403	1.24362	2.7704	1.21349	19	10070237	10121147	protein_coding
ENSG00000106952	281.078	2.22119	4.21518e-05	Attenuated by BCG	TNFSF8	6.2475	6.30458	2.8594	2.436	22.2139	21.1628	7.32858	5.093	9	117656003	117692697	protein_coding
ENSG00000125538	43047.5	7.48935	1.31468e-06	Attenuated by BCG	IL1B	35.2329	40.2396	65.4064	63.1877	4372.03	3543.7	1321.75	1118.91	2	113587328	113594480	protein_coding
ENSG00000107104	639.204	2.3677	0.0124162	Attenuated by BCG	KANK1	4.77119	3.19123	4.39909	3.7394	17.5969	28.1534	6.09401	3.40164	9	470291	746105	protein_coding
ENSG00000113302	1046.38	Inf	6.16281e-06	Attenuated by BCG	IL12B	1.11679e-06	0.0117867	0.22056	0.40546	64.6631	2.02295	19.1979	11.5811	5	158741791	158757895	protein_coding
ENSG00000163661	3860.06	6.73094	1.96124e-08	Attenuated by BCG	PTX3	4.30512	1.86189	1.07058	1.22834	342.067	102.534	84.8172	60.7672	3	157154578	157161417	protein_coding
ENSG00000110944	1893.69	8.99641	4.01747e-05	Attenuated by BCG	IL23A	0.878137	0.950134	2.52718	4.2718	357.028	12.5123	78.689	63.7139	12	56732663	56734193	protein_coding
