# Supplementary material for: Neonatal BCG vaccination is associated with a long-term DNA methylation signature in circulating monocytes
Source: Sci Adv. 2022 Aug 5;8(31):eabn4002. doi: 10.1126/sciadv.abn4002 (PMC9355358; doi:10.1126/sciadv.abn4002)
Supplement: Supplementary file 2 — Tables S1 to S8 [file sciadv.abn4002_tables_s1_to_s8.zip › sciadv.abn4002_table_s6.xlsx]

## Sheet: Sheet1
probe	P.Value	distance_to_TSS	Nearest_Gene	BCG_no_mean	BCG_yes_mean	BCG_mean_dB
cg11949518	0.00952879	52876	CHMP6	0.474425	0.599834	0.125409
cg08772684	0.00180082	511277	FGF16	0.423684	0.518866	0.0951822
cg24536782	0.010684	34276	ZNF596	0.500403	0.594812	0.0944086
cg02606117	0.0033063	58513	RGS3	0.641047	0.730644	0.0895968
cg09065438	0.0280287	14295	ATP2B3	0.470948	0.560074	0.0891259
cg17920646	0.0426741	34195	ZNF596	0.574446	0.660728	0.0862825
cg09293560	0.0392743	2352	REPIN1	0.524732	0.607299	0.0825672
cg13379325	0.000318162	51732	KCNQ2	0.493708	0.570113	0.0764042
cg10326673	0.0290251	366	LCLAT1	0.276783	0.350634	0.0738512
cg07167872	0.024044	219	PM20D1	0.379817	0.452645	0.072828
cg18787181	0.0312548	98849	SLC6A6	0.655645	0.727517	0.0718717
cg15914672	0.023546	570898	FAM19A5	0.469973	0.540764	0.0707913
cg12880874	0.0113463	440922	TRAPPC12	0.757862	0.828216	0.0703546
cg15652532	0.034975	364	LCLAT1	0.25513	0.324519	0.0693894
cg21549285	0.00822253	6700	MX1	0.569826	0.638914	0.0690878
cg14168080	0.0306755	374476	DNAJB6	0.70268	0.770857	0.0681766
cg01079515	0.00501708	37482	MUC4	0.763415	0.830545	0.06713
cg06984463	0.00195974	29423	IFNGR1	0.104017	0.16985	0.0658327
cg00134032	0.0446763	60873	LANCL2	0.539322	0.604183	0.0648604
cg15570656	0.0233075	3698	ZFP57	0.614516	0.679157	0.0646404
cg03116837	0.0243863	34320	ZNF596	0.534373	0.597961	0.0635881
cg10393857	0.00390191	62829	SFSWAP	0.791951	0.855245	0.0632935
cg22169449	0.00271759	33249	ZNF41	0.551002	0.612021	0.061019
cg21702557	0.00278205	62996	SFSWAP	0.821104	0.881952	0.0608483
cg01548763	0.0196372	181670	RPL10L	0.686907	0.747673	0.0607661
cg15346405	0.00625518	5522	SMARCA1	0.374185	0.434886	0.0607005
cg21153275	0.0164203	53218	ETV5	0.558126	0.618673	0.0605466
cg08010331	0.0473645	5671	HLA-DPB1	0.733281	0.793655	0.060374
cg22930808	0.00543592	1204	DTX3L	0.513834	0.572871	0.0590369
cg20628191	0.0285196	15120	PLA2G2E	0.516379	0.57522	0.0588411
cg20043747	0.0130412	73869	CLIP4	0.605404	0.663958	0.058554
cg14317384	0.0234059	34405	ZNF596	0.626892	0.685264	0.0583724
cg10318313	0.0288511	1331	NAP1L4	0.581447	0.639734	0.0582872
cg19859910	0.000573084	869524	CDH6	0.751556	0.80967	0.0581133
cg25457927	0.00750099	2467	MAFF	0.393438	0.451521	0.0580828
cg06574296	0.0281611	879	ESPNL	0.136048	0.19394	0.0578924
cg05194426	0.0271678	9284	CYP2E1	0.212935	0.27015	0.0572153
cg21447769	0.0184301	135036	SLC24A3	0.605672	0.662492	0.05682
cg27134251	0.0260166	84483	DLGAP2	0.517108	0.573908	0.0567993
cg12439472	0.00918409	31940	DNAJC15	0.317825	0.37458	0.0567547
cg03795415	0.0141465	55896	FERMT2	0.179561	0.234618	0.0550576
cg22772380	0.00280099	484	ZNF12	0.506895	0.561933	0.055038
cg13155430	0.0187609	3488	MX1	0.483629	0.538141	0.054512
cg05355320	0.00195195	3190	RDH13	0.533561	0.587969	0.054408
cg25705167	0.0149248	40381	ZFPM2	0.245721	0.299694	0.0539731
cg13465764	0.0128498	758864	FTHL17	0.766632	0.820569	0.0539363
cg07833467	0.000772241	50	KLHDC7B	0.359873	0.413699	0.0538257
cg02406531	0.0369188	34615	C5orf30	0.538874	0.592404	0.0535306
cg02902546	0.013642	36642	HEATR3	0.309987	0.362629	0.0526421
cg10169393	0.0499926	61837	DHRS3	0.49438	0.547007	0.0526269
cg04959453	0.0026606	168813	RBM19	0.560408	0.612947	0.0525385
cg25356393	0.00194338	51835	KCNQ2	0.718753	0.771194	0.052441
cg21764456	0.00969081	11725	TEKT5	0.528825	0.580726	0.0519009
cg10778971	0.0222412	60	IFI27	0.674326	0.726202	0.0518758
cg17749961	0.0364461	260	LCLAT1	0.125655	0.177117	0.0514619
cg17152205	0.00489945	118868	CWC22	0.241308	0.292749	0.0514409
cg02490460	0.0384235	84030	DLGAP2	0.561999	0.613175	0.0511765
cg19892584	0.0180675	4442	ALG6	0.597188	0.647076	0.0498883
cg08179913	0.0310492	106576	CRIM1	0.628909	0.678761	0.0498526
cg13750264	0.0279596	9132	GPR123	0.56827	0.617995	0.049725
cg00583731	0.0435319	109838	FAM20A	0.641274	0.690957	0.049683
cg15472518	0.0293401	9687	SNIP1	0.678776	0.728097	0.0493203
cg16052222	0.0387724	184537	DLC1	0.594654	0.643848	0.0491933
cg02995710	0.0261308	1822	GPR27	0.49711	0.546274	0.0491636
cg22556008	0.00825526	20463	DSE	0.348708	0.397701	0.0489928
cg10069155	0.0358494	1407	TYRO3	0.786246	0.834937	0.0486913
cg07165454	0.0242702	3400	TVP23A	0.847665	0.896122	0.0484568
cg12964295	0.00432295	5	GCC2	0.365147	0.413504	0.0483568
cg09547990	0.0288975	3750	NCS1	0.726592	0.774676	0.0480836
cg03038615	0.00903374	65806	USP44	0.809833	0.857643	0.04781
cg09786634	0.0170456	53248	CHMP6	0.191349	0.239085	0.0477369
cg04815450	0.00492123	34240	ANO3	0.247272	0.294999	0.047727
cg10645648	0.0431026	2499	HLA-DQA2	0.761713	0.809305	0.0475921
cg26191747	0.00358141	2	MSMB	0.833325	0.880892	0.047567
cg00321709	0.0182142	8024	CYP2E1	0.183235	0.230715	0.04748
cg11412793	0.014297	56164	PARD3B	0.727549	0.774885	0.0473365
cg09930753	0.00776303	65489	USP44	0.823152	0.870444	0.0472916
cg01089070	0.0211131	39087	RASA3	0.689523	0.736731	0.0472079
cg08874599	0.0180425	85472	ZNF254	0.635088	0.682141	0.0470532
cg06160153	0.00199631	9057	ALDH1B1	0.740248	0.78717	0.046922
cg22862003	0.00730457	5147	MX1	0.507523	0.554401	0.0468783
cg15855900	0.000178135	201	CA7	0.396383	0.443227	0.0468442
cg04850017	0.0335934	1297	RCOR2	0.548865	0.595345	0.04648
cg01123250	0.0330255	36829	UNC80	0.647808	0.694172	0.0463634
cg09050832	0.0436942	84357	DLGAP2	0.529123	0.575113	0.0459906
cg15256783	0.0114433	1784	PIWIL3	0.562734	0.608705	0.0459703
cg25601471	0.0485197	84505	DLGAP2	0.637799	0.683684	0.0458853
cg17729891	0.049678	33744	SYT3	0.273838	0.319565	0.0457273
cg17037859	0.00195181	10749	DYSF	0.568273	0.613376	0.0451029
cg09129334	0.000260784	70053	ARHGEF7	0.580824	0.625901	0.045077
cg14358164	0.0103787	399	OR2A25	0.590536	0.635557	0.0450207
cg20865618	0.0403875	5636	FAM20C	0.877997	0.922917	0.0449199
cg15931921	0.00960952	1973	DLL1	0.581732	0.626579	0.0448473
cg04787775	0.0318579	299547	TLE3	0.601078	0.645913	0.0448347
cg12159023	0.00946978	19779	POLRMT	0.636729	0.681377	0.0446484
cg00403716	0.0265932	8513	TCP10	0.526154	0.570533	0.0443788
cg10369197	0.0428707	273601	SLC39A11	0.411271	0.455454	0.0441825
cg23679920	0.0472049	162624	GXYLT1	0.617148	0.6608	0.0436513
cg02103262	0.0209581	3261	CACNA2D4	0.678247	0.72181	0.0435631
cg01283332	0.0173167	30400	IRX4	0.593767	0.637224	0.0434564
cg24680791	0.00445087	62478	SFSWAP	0.710429	0.753816	0.0433878
cg08754654	0.0109166	66014	LARP1	0.198887	0.242193	0.0433063
cg24531698	0.0317809	27958	SHOC2	0.501787	0.544811	0.0430241
cg11519983	0.00110102	69685	MTNR1A	0.496971	0.539753	0.042782
cg16997486	0.0492006	22070	NFATC1	0.793341	0.836059	0.0427184
cg18030105	0.0348502	4160	ZNF195	0.461624	0.504151	0.0425269
cg22061818	0.000898801	8941	KIAA1958	0.217927	0.260321	0.0423941
cg16308533	0.00744653	4353	CNTNAP1	0.661356	0.703637	0.0422806
cg06584561	0.0128137	23976	MEDAG	0.776895	0.818969	0.042074
cg26843984	0.0160401	257157	KIAA1217	0.483642	0.525314	0.0416718
cg26913058	0.0332634	552	MRPL28	0.734356	0.775961	0.0416047
cg19418458	0.0387763	140581	WDR60	0.534468	0.576035	0.041567
cg01488006	0.0158139	978074	TENM3	0.675142	0.716472	0.0413306
cg07492031	0.00565645	281822	TBL1XR1	0.282289	0.323338	0.041049
cg12437481	0.0358736	415	MRPL28	0.687883	0.728414	0.0405301
cg19183395	0.00619939	26379	ALPP	0.373282	0.413805	0.0405233
cg25348895	0.0393874	277	OR10K1	0.518322	0.558765	0.0404434
cg01381374	0.0431055	46145	TFPI2	0.579244	0.619512	0.0402679
cg13902335	0.00339174	1377	MREG	0.428027	0.468247	0.0402203
cg21534630	0.00330176	8563	MX2	0.779905	0.820114	0.0402098
cg16528294	0.0200829	98717	SLC6A6	0.763835	0.803929	0.0400941
cg07817055	0.0148207	107780	MAP10	0.852055	0.892137	0.0400821
cg12947485	0.00308081	3740	ZCCHC4	0.667286	0.707363	0.0400769
cg21571602	0.0467344	2428	ZC3H6	0.604614	0.644656	0.0400426
cg20727001	0.0273294	450	LARP4B	0.666771	0.706794	0.0400232
cg08412316	0.00734099	1011	MTMR2	0.699488	0.739439	0.0399507
cg06376196	0.0398381	29814	RUFY4	0.749131	0.788971	0.0398402
cg07407886	0.0304694	20451	DSE	0.278535	0.318291	0.0397556
cg12183225	0.0142877	NONE	NONE	0.435605	0.475306	0.0397015
cg10939912	0.0392705	84558	PDE9A	0.101526	0.140972	0.0394455
cg14011486	0.011576	22	LIN28A	0.170603	0.209971	0.0393682
cg09372819	0.0201851	7139	MS4A7	0.687684	0.727008	0.0393238
cg17554194	0.0082162	9	HLA-B	0.172518	0.211812	0.0392942
cg06981309	0.0103362	1697	PLSCR1	0.275733	0.315004	0.0392711
cg14582248	0.0245569	62704	RPP40	0.629039	0.668271	0.0392319
cg23159337	0.00300469	133	ATP13A4	0.398167	0.437395	0.0392275
cg17980508	0.0103378	375	IFI44L	0.231925	0.271148	0.0392225
cg11629889	0.00842979	4392	CNTNAP1	0.667284	0.706366	0.0390822
cg20566897	0.000236707	326	IFITM1	0.559103	0.598048	0.0389452
cg15488109	0.00837993	33137	DBH	0.720952	0.759884	0.0389326
cg10220449	0.000706589	60556	FZD10	0.582644	0.621516	0.0388723
cg25298319	0.00593869	26165	ALPP	0.353703	0.392549	0.0388461
cg01347651	0.00315077	163987	FIGN	0.499132	0.537912	0.0387807
cg07787354	0.0344313	80494	NRD1	0.497349	0.536127	0.0387787
cg08680266	0.0196555	117358	PPP2R5A	0.594414	0.633168	0.0387532
cg09439754	0.0379086	60252	HSD17B2	0.531067	0.569737	0.0386706
cg04268125	0.00998983	1298	ADAR	0.555234	0.593876	0.0386417
cg24394328	0.0106344	34558	EFHD2	0.74326	0.781706	0.0384459
cg23221998	0.0121343	135566	KIF20B	0.190515	0.228938	0.0384225
cg22910549	0.000295148	1345	KLHDC7B	0.674388	0.712786	0.0383975
cg12163448	0.00602616	91	FASTKD1	0.170696	0.208971	0.0382749
cg08762603	0.0228515	3416	CACNA2D4	0.672151	0.710395	0.038244
cg26811927	0.00290505	14806	EPHA8	0.674488	0.712718	0.0382305
cg19022179	0.0188315	8427	ZNF195	0.65442	0.692627	0.0382074
cg14328442	0.0352354	14276	ZC3H12D	0.653332	0.691513	0.0381812
cg27184249	0.0219548	9673	SNIP1	0.686751	0.724908	0.0381571
cg02832476	0.0234589	141795	RPRM	0.542804	0.580948	0.0381438
cg26422102	0.0201624	51195	UBR2	0.319248	0.357304	0.0380562
cg16222850	0.0401107	5957	OAZ2	0.65104	0.689039	0.0379992
cg08005462	0.0209342	19099	TH	0.147506	0.185446	0.0379397
cg01601097	0.00231005	20646	TMEM78	0.560373	0.59826	0.0378873
cg17830540	0.0248386	80745	ULK4	0.511476	0.549355	0.0378792
cg05662444	0.0204645	66065	LARP1	0.196276	0.234109	0.0378332
cg08206482	0.00423463	88	ITGAD	0.434339	0.472163	0.037824
cg12463903	0.022919	206588	ERMARD	0.827717	0.865468	0.0377514
cg14502625	0.0407684	278788	TARS	0.42555	0.463284	0.0377345
cg03524755	0.0334324	32280	FAM73A	0.690059	0.727776	0.0377171
cg00484899	0.0204309	36769	ENY2	0.651172	0.688886	0.037714
cg02660097	0.00687024	50397	TPCN2	0.271365	0.309044	0.0376794
cg18402324	0.0276767	25959	GREM1	0.460798	0.498467	0.0376689
cg02044621	0.0496268	4540	LRRN4CL	0.538059	0.575658	0.0375996
cg06012299	0.0304733	277739	IRX4	0.378742	0.416334	0.037592
cg03215977	0.0489572	100329	RBL2	0.651687	0.689267	0.0375793
cg13482911	0.0196355	23886	ZNF618	0.532237	0.569777	0.0375403
cg12542255	0.0219571	4943	FOSB	0.199922	0.237356	0.0374337
cg16250478	0.0141679	8397	PHYH	0.661797	0.699149	0.0373523
cg27029077	0.0128112	700473	PCDH18	0.493521	0.530805	0.037284
cg27396498	0.0260677	72592	CES1	0.286342	0.323586	0.0372444
cg10993701	0.031367	4639	SMAGP	0.570673	0.607891	0.0372184
cg05983326	0.000337257	437	PCDHGA1	0.331576	0.368783	0.0372065
cg03071383	0.0438573	19239	ZRANB3	0.716249	0.753376	0.0371264
cg00084338	0.0459119	3641	DLL1	0.448486	0.485569	0.0370834
cg26524748	0.00589301	329483	GPD2	0.289157	0.326213	0.0370563
cg26172002	0.0268334	15167	TNFRSF10B	0.250014	0.286924	0.0369099
cg06716655	0.00273734	955	ADAR	0.179115	0.21602	0.0369052
cg15723716	0.0315564	6814	DDX42	0.866258	0.903137	0.0368792
cg20569791	0.00831064	24397	RLN1	0.526621	0.563489	0.0368677
cg11666770	0.00153388	32632	RABAC1	0.574187	0.611045	0.0368576
cg03811952	0.000136002	27536	TCTN1	0.297644	0.334458	0.0368143
cg24275982	0.00920105	11396	CELF5	0.555395	0.592199	0.0368038
cg25210835	0.0383412	49	GSTM5	0.27672	0.313395	0.0366748
cg19445285	0.0414646	174197	FGD4	0.780476	0.817141	0.036665
cg07076151	0.000205333	69977	MPDZ	0.481789	0.518443	0.0366543
cg07347128	0.0114511	21043	TMEM106C	0.171079	0.207681	0.0366021
cg10843707	0.00155717	25011	NID2	0.662372	0.698974	0.0366016
cg15860848	0.029512	45052	ITGAV	0.694083	0.730639	0.0365569
cg10097816	0.00808106	96450	FUT8	0.533694	0.570248	0.0365536
cg18825766	0.000917527	500296	STIM2	0.269298	0.305828	0.03653
cg18537977	0.0313327	2259	BEX1	0.563735	0.600249	0.0365133
cg22785262	0.0239717	570919	ATP2B1	0.473832	0.51031	0.0364774
cg24820672	0.0203964	45905	SPACA7	0.607358	0.643713	0.0363545
cg05844366	0.0480965	277347	KIF20B	0.677052	0.713401	0.0363491
cg18202392	0.0131077	3337	NEDD4L	0.613167	0.649443	0.0362764
cg13447813	0.0360238	28632	ADIRF	0.561725	0.597999	0.0362743
cg21995613	0.00777025	6978	LY6E	0.628595	0.664863	0.0362681
cg15600812	0.0317258	346846	PTBP2	0.63749	0.673741	0.0362507
cg15477139	0.0391256	23453	SNURF	0.521397	0.557598	0.0362001
cg03476105	0.0335966	25011	ACN9	0.391714	0.427862	0.0361476
cg07730007	0.0426581	3627	MTERFD3	0.519109	0.555162	0.0360531
cg04122422	0.037273	65998	ARHGAP32	0.49283	0.528768	0.035938
cg23099319	0.0407884	262446	ADARB2	0.542227	0.57814	0.0359139
cg03301058	0.0447154	17162	GABRR2	0.094496	0.130339	0.0358433
cg25113513	0.0152737	34005	GOLGA7B	0.767853	0.803655	0.0358022
cg16014202	0.0177076	47727	ZNF180	0.541585	0.577343	0.0357574
cg09394666	0.0432272	2474	AP5Z1	0.65579	0.691535	0.0357452
cg06093152	0.0194277	55789	NENF	0.319891	0.355615	0.0357245
cg11674448	0.00266493	84663	SCMH1	0.672381	0.707956	0.0355748
cg22923415	0.0263357	67761	MTPAP	0.599123	0.634695	0.0355726
cg17371064	0.0131417	249174	PITRM1	0.517749	0.553297	0.0355476
cg00276548	0.00663746	375505	MCTP2	0.366207	0.401749	0.0355421
cg21051662	0.008987	139158	ZC4H2	0.465158	0.500672	0.0355143
cg25145032	0.0346303	2309	IQSEC2	0.701469	0.736936	0.0354669
cg17802005	0.0369298	256564	TOMM20	0.899075	0.934502	0.0354273
cg09022490	0.0249973	11846	ZBTB8OS	0.708346	0.743771	0.0354251
cg03218323	0.00084623	205	CA7	0.624029	0.65925	0.0352213
cg12268280	0.0160742	2011	IFI27	0.651333	0.686546	0.035213
cg05621218	0.0348519	121674	SMOC2	0.736705	0.771849	0.0351442
cg13711653	0.000938821	428056	CTNNA2	0.531662	0.566803	0.0351418
cg26224354	0.0340962	1454	GPR146	0.507208	0.54235	0.0351414
cg26343563	0.0135448	3545	CACNA2D4	0.75316	0.788269	0.0351086
cg08847173	0.0110542	57609	NKAIN1	0.224604	0.259712	0.0351077
cg27360006	0.0207619	30462	ZNF41	0.664057	0.699157	0.0350999
cg21366199	0.00307865	56862	HSPA4	0.604388	0.639487	0.0350989
cg21632079	0.0170755	84781	TLN2	0.745718	0.780808	0.0350898
cg02663823	0.0224043	1616	NELFB	0.775255	0.810207	0.0349523
cg07257769	0.0184921	485899	TMEM121	0.530512	0.565443	0.0349303
cg15729578	0.00193824	37243	MUC4	0.670136	0.704993	0.0348571
cg06973652	0.0249854	1123	BRCA1	0.721257	0.756076	0.0348195
cg14818248	0.0172485	6354	FEM1A	0.215876	0.250675	0.0347984
cg15738154	0.0428441	110129	RORA	0.458037	0.492785	0.0347484
cg01839061	0.00329233	93974	PFKP	0.601803	0.636545	0.0347429
cg14273320	0.00367145	2025	PABPN1	0.67041	0.705118	0.0347089
cg23012519	0.0312556	3270	PKP3	0.355242	0.389949	0.0347067
cg01993027	0.0117569	21499	SRSF4	0.474116	0.508814	0.0346975
cg22681021	0.0267567	13	RGS8	0.361152	0.395847	0.0346955
cg26551334	0.0143468	30731	MRPS33	0.73005	0.764716	0.034666
cg09208059	0.0443453	23369	PNLIPRP1	0.548408	0.583073	0.034665
cg11519760	0.00570493	2067	DLL1	0.832887	0.867486	0.0345988
cg22125457	0.0412351	14046	ETV3L	0.490747	0.525337	0.0345903
cg18058957	0.0212139	982087	GPC5	0.722104	0.756686	0.0345815
cg05946535	0.00990513	128	ATP13A4	0.530975	0.565544	0.0345687
cg13669748	0.0479421	236	C4orf21	0.108286	0.14284	0.0345538
cg12184421	0.000569506	78639	CD247	0.569063	0.603499	0.0344365
cg10434728	0.00208691	6763	IQGAP1	0.642099	0.676521	0.0344223
cg08322244	0.00101118	377	VAMP2	0.252453	0.286869	0.0344159
cg01098955	0.00983065	329224	TMEM121	0.584793	0.619208	0.034415
cg22021022	0.0116752	112417	NMNAT2	0.712615	0.746898	0.0342826
cg03904551	0.00846487	20901	WDTC1	0.774639	0.808893	0.0342542
cg19611300	0.0063109	66008	MOK	0.722816	0.757045	0.034229
cg26620002	0.0433506	6205	GULP1	0.609659	0.643887	0.0342289
cg06211550	0.0351912	23521	OR1F1	0.265787	0.300013	0.034226
cg25013378	0.0184859	1520	MEX3D	0.505859	0.540068	0.0342097
cg21908207	0.00221683	84371	C6orf123	0.765334	0.799532	0.0341988
cg08008065	0.0269302	13439	L1TD1	0.515133	0.549291	0.0341579
cg07426132	0.0264616	7911	POLR3K	0.569106	0.603251	0.0341446
cg27272293	0.0343248	52195	NAP1L1	0.625829	0.659933	0.0341043
cg15541040	0.0340122	36758	ADI1	0.77467	0.80877	0.0341002
cg03457142	0.0351094	1659	GPR27	0.446718	0.480799	0.0340811
cg06683094	0.000490653	2507	PCDHA2	0.496985	0.531038	0.0340527
cg10517650	0.0213825	1013	SPICE1	0.300543	0.33459	0.0340469
cg26967960	0.0154085	9290	CAV3	0.470908	0.504948	0.0340398
cg13896204	0.0282661	1825	HLA-DQB2	0.573964	0.60794	0.0339763
cg17501823	0.0373699	14	SLC38A4	0.195734	0.229662	0.0339286
cg02515553	0.00248446	94205	SV2C	0.564086	0.597984	0.0338982
cg20604380	0.0207798	11479	HIST3H2A	0.102265	0.13616	0.033895
cg27485098	0.00759097	76090	KHDC1	0.586494	0.62032	0.0338259
cg07182955	0.0100798	23964	TRIM61	0.679953	0.713768	0.0338156
cg08867267	0.0262661	3245	ENOX2	0.743849	0.777633	0.0337845
cg05402395	0.0475472	25431	COL6A1	0.658695	0.692392	0.0336964
cg05112967	0.00866152	152329	ZNF727	0.518851	0.552412	0.0335609
cg17453456	0.0148979	10022	LMNA	0.59753	0.631062	0.0335323
cg23067535	0.0219094	3847	FAM83A	0.651449	0.684942	0.0334936
cg11728928	0.00652536	1669	CCL3	0.420397	0.453836	0.0334395
cg24565820	0.0134282	11358	GSTT1	0.090386	0.123779	0.0333934
cg18070959	0.0129636	30606	IRX4	0.516393	0.54978	0.0333866
cg18753928	0.0193272	508	SPICE1	0.31327	0.346551	0.0332809
cg04394763	0.00850964	456	DENND4B	0.404758	0.437985	0.0332272
cg27113548	0.0421837	361973	TMEM121	0.434511	0.467725	0.0332143
cg24152845	0.00844566	214583	SNURF	0.448673	0.481882	0.0332087
cg00535683	0.011064	9343	SPRR2G	0.779118	0.812267	0.0331493
cg12743638	0.00983777	63569	RTN4R	0.594111	0.627242	0.0331313
cg23967848	0.0213215	2679	ZNF638	0.610875	0.643983	0.0331081
cg01718416	0.00220013	204335	RTL1	0.614285	0.647335	0.03305
cg25814283	6.07212e-06	27767	TCTN1	0.426259	0.459246	0.0329869
cg08234270	0.00832188	2377	BRPF3	0.493502	0.526472	0.0329701
cg25540920	0.0353428	91556	SERBP1	0.608574	0.641538	0.0329638
cg13173204	0.0119725	88528	SLC4A7	0.752263	0.785023	0.0327608
cg07620573	0.0208234	162456	FGF12	0.467718	0.500428	0.0327104
cg07395826	0.0344503	99562	OTX1	0.417622	0.450222	0.0326001
cg08493167	0.00116288	336621	TMEM121	0.236308	0.268904	0.0325959
cg07600533	0.0450674	431	KLHDC7B	0.538437	0.571032	0.0325949
cg06576532	0.00574285	67435	PITRM1	0.32702	0.359594	0.0325742
cg25364077	0.016131	555738	PTPRU	0.531967	0.564519	0.0325516
cg19717919	0.0154835	71940	CHRM5	0.662949	0.695491	0.0325427
cg01414268	0.00947832	487757	MYOM2	0.179296	0.211822	0.0325255
cg22450933	0.0218107	3942	ZNF281	0.454343	0.486852	0.0325091
cg14137381	0.00953014	22156	SLC9A3	0.518423	0.550849	0.0324268
cg01267120	0.00307098	15505	SLC25A29	0.677363	0.709745	0.032382
cg04281845	0.0234201	844412	CELF2	0.582856	0.615215	0.0323593
cg11453601	0.00120537	336	PCDHGA5	0.237175	0.269514	0.0323387
cg01780245	0.0337805	91781	LANCL2	0.694737	0.727067	0.0323305
cg14339779	0.0437918	88774	RARB	0.579258	0.611565	0.032307
cg07623425	0.0223697	75649	RBM43	0.639787	0.672089	0.032302
cg23855752	0.0374284	2697	OLR1	0.643584	0.67587	0.0322862
cg22142205	0.0148782	37902	CCDC57	0.566137	0.598419	0.0322816
cg08290966	0.0412066	119791	PDE4B	0.455336	0.487587	0.0322514
cg00818680	0.0307414	3746	TANGO6	0.421718	0.453964	0.0322458
cg25036022	0.00229676	487	LYZL6	0.525537	0.557681	0.032144
cg08926253	0.0115101	967	IRF7	0.425769	0.457879	0.0321103
cg20102393	0.0485462	11021	OVGP1	0.634242	0.666255	0.0320132
cg08288818	0.0178959	38935	PYGO1	0.435742	0.467753	0.0320102
cg25342481	0.0464014	40035	CYP4X1	0.533626	0.565612	0.0319858
cg06897958	0.0393641	165654	TPRA1	0.337815	0.369756	0.0319402
cg17558840	0.0304811	110544	DAPL1	0.685277	0.717193	0.0319162
cg08157342	0.0409778	181972	DCLK2	0.716892	0.748799	0.0319077
cg15764366	0.024056	48672	B3GNT2	0.635868	0.667739	0.0318713
cg10218876	0.0440168	97	TNNT1	0.210428	0.242299	0.0318711
cg00934735	0.0173909	645	OR2V2	0.648251	0.680122	0.031871
cg13423753	0.0348243	270074	NRXN3	0.52816	0.559947	0.0317875
cg24523650	0.0080415	3102	EIF2AK2	0.373612	0.405361	0.0317492
cg17811323	0.0308958	27149	RUFY1	0.83159	0.863317	0.0317266
cg00758915	0.00183042	1159	PCDHGA8	0.262201	0.293906	0.0317046
cg10311417	0.0459846	19453	RFC3	0.666583	0.698262	0.0316791
cg14787964	0.0131546	71399	EPHB2	0.592315	0.62383	0.0315149
cg14260605	0.00679355	13531	DEFB1	0.674319	0.705785	0.0314663
cg14494313	0.0273884	302	NAT2	0.519225	0.550674	0.0314499
cg25086660	0.0455104	588	KRT27	0.609575	0.640979	0.0314031
cg08716766	0.0209517	4229	MIA	0.581723	0.613066	0.0313427
cg16140548	0.0180186	51213	PLG	0.69749	0.728793	0.0313022
cg14665958	0.0442918	35678	RBMS3	0.343148	0.374435	0.0312872
cg00130528	0.00555299	10635	SP9	0.70439	0.735642	0.0312515
cg10000639	0.0360953	201	RBM28	0.0567349	0.0879258	0.0311909
cg21052814	0.0122919	54902	RASGRF1	0.404374	0.435558	0.0311839
cg17326414	0.00253298	86435	DGCR2	0.575708	0.606883	0.0311748
cg18771553	0.0180377	9866	C3	0.303909	0.335067	0.0311581
cg22993585	0.000499361	62536	ZNF354A	0.730355	0.76148	0.0311248
cg24167652	0.0224569	678	ZNF544	0.226967	0.258024	0.0310569
cg01678472	0.0140022	13458	KCTD2	0.770081	0.801103	0.0310222
cg02877657	0.0187079	3103	MTIF2	0.460297	0.491263	0.0309652
cg05273078	0.0465414	7618	NOX4	0.469086	0.500037	0.0309514
cg01114163	0.0405135	30619	IRX4	0.667016	0.697965	0.0309485
cg23294576	0.00529551	48143	ABCG2	0.466964	0.497872	0.030908
cg19910601	0.00896122	124116	OLFM4	0.47202	0.502927	0.0309076
cg20696644	0.00735951	49349	XCR1	0.664435	0.695308	0.0308727
cg14377951	0.0419401	20	GSTM5	0.300928	0.331789	0.0308609
cg21218370	0.0232262	76782	COMMD8	0.831326	0.862165	0.0308386
cg23420995	0.00684556	2777	DCLK1	0.251264	0.282079	0.0308157
cg05239771	0.00913033	3750	TAC1	0.656403	0.687191	0.0307877
cg01124573	0.0380234	223262	LPHN3	0.700505	0.731233	0.0307278
cg20792449	0.0269953	13283	SHROOM2	0.660176	0.690903	0.0307272
cg18134292	0.000430267	3651	HOXA10	0.471634	0.502351	0.0307172
cg14240106	0.0240411	12470	ARL6IP6	0.727682	0.758388	0.0307059
cg22444983	0.011829	132214	ACTR3B	0.766095	0.796772	0.0306762
cg12268102	0.020189	128807	MIPEP	0.661511	0.692124	0.0306133
cg26036488	0.0425694	46671	RFX2	0.564614	0.595226	0.0306126
cg18015777	0.0263761	366723	SGOL1	0.690755	0.721357	0.0306021
cg09623986	0.0263905	434	DQX1	0.611622	0.642197	0.0305751
cg24048921	0.028291	479	MCHR1	0.713067	0.743641	0.0305741
cg00904612	0.0259033	52765	ZNF337	0.76199	0.792542	0.0305519
cg15985945	0.0367212	217713	ZNF469	0.459145	0.489685	0.0305408
cg08046471	0.0426731	777	CXCL11	0.792185	0.822714	0.030529
cg13511117	0.0309718	8122	MX2	0.351555	0.382046	0.0304909
cg25258098	0.00899141	2578	PKP3	0.441235	0.47169	0.0304551
cg26276233	0.0462971	636	BRCA1	0.545762	0.576214	0.0304519
cg27421267	0.0137655	204770	DIP2C	0.539293	0.569742	0.0304491
cg13524311	0.0193148	3847	UBE2F	0.623562	0.653984	0.0304218
cg08122652	0.0299375	1146	DTX3L	0.657884	0.688301	0.030417
cg23450586	0.0229969	11703	C11orf73	0.893578	0.923942	0.0303642
cg06810986	0.00404805	248146	FAM92B	0.530997	0.561341	0.0303438
cg23824663	0.0339262	50848	NFE2L3	0.0654444	0.095783	0.0303386
cg17235766	0.00663601	74293	DHX15	0.604838	0.635138	0.0303005
cg05883349	0.0413308	375802	EDEM1	0.628271	0.65857	0.0302992
cg02115923	0.013201	153579	CNIH3	0.650096	0.680395	0.0302986
cg24705717	0.0332042	105867	KCNJ3	0.633195	0.663451	0.0302561
cg14466442	0.0316995	92233	LHPP	0.664449	0.694657	0.0302079
cg23629226	0.0162185	16115	CHD2	0.559401	0.589606	0.0302047
cg05707585	0.0243666	68746	SMARCA5	0.649732	0.679922	0.0301901
cg00607058	0.0402877	722	OSBP2	0.264908	0.295064	0.030156
cg01403307	0.0176012	48248	INPP5A	0.801044	0.831181	0.0301374
cg13921444	0.000190201	144782	SORBS2	0.373942	0.40405	0.0301073
cg00237547	0.0362563	392554	TMEM121	0.508044	0.538135	0.0300915
cg16945594	0.0104122	57778	SPATA8	0.664809	0.69489	0.030081
cg13239823	0.0244423	21672	LYST	0.630943	0.661004	0.0300604
cg09476146	0.0481339	42465	CHD7	0.484546	0.514599	0.0300527
cg21220247	0.0044167	328997	TMEM121	0.535665	0.565713	0.0300479
cg07764189	0.046286	83546	KIAA1919	0.604445	0.634468	0.0300232
cg02174092	0.0240852	20551	FXYD4	0.297964	0.327983	0.0300192
cg07860732	0.0203119	977762	TENM3	0.679066	0.709072	0.0300068
cg17861473	0.0200251	331517	FAR2	0.590774	0.62078	0.0300063
cg25886683	0.0132715	14383	FRG2	0.423094	0.453048	0.0299538
cg19145584	0.0240525	195371	TPST1	0.626767	0.656714	0.0299461
cg17110163	0.00852505	6673	VWC2	0.617312	0.647223	0.0299104
cg09080721	0.0377824	1641	CUL2	0.512403	0.542277	0.0298736
cg11706815	0.000170638	59748	MBD3L1	0.486286	0.516128	0.0298417
cg00078676	0.0340695	31298	TMEM185B	0.609439	0.639271	0.0298327
cg06919231	0.0477197	186359	GMDS	0.884885	0.914667	0.0297826
cg26362263	0.0321938	547056	CD83	0.3169	0.346654	0.0297545
cg03128463	0.00936759	9408	RRP7A	0.636094	0.665847	0.0297534
cg10823322	0.0140807	355	CRYGD	0.26429	0.294034	0.029743
cg13943025	0.0200414	17272	TH	0.562618	0.592351	0.0297331
cg19378729	0.0323043	12113	ZNF593	0.787007	0.816734	0.029727
cg00574307	0.0333627	35836	DCT	0.532525	0.56215	0.0296254
cg03039002	0.00170442	173366	OLFM4	0.266119	0.295742	0.0296229
cg23230564	0.0232034	61278	DROSHA	0.10668	0.136296	0.0296163
cg14821257	0.000516528	4530	GABPB1	0.516358	0.545972	0.0296136
cg22549881	0.00972878	169318	XDH	0.716389	0.745999	0.0296101
cg03295554	0.00911279	62003	ETS1	0.543321	0.572913	0.0295918
cg08876558	0.04546	10846	OSBP	0.403736	0.433322	0.0295854
cg14660998	0.00290246	180367	EDRF1	0.43638	0.465929	0.0295495
cg11742479	0.022694	15553	PABPC4	0.603465	0.633009	0.0295443
cg09741125	0.0281398	7981	MX2	0.33241	0.361933	0.029523
cg22916254	0.0284235	3856	SNRPF	0.620541	0.650025	0.0294837
cg02173969	0.0249642	8903	TRIM27	0.720042	0.749514	0.0294721
cg05236747	0.000164899	195350	SPP2	0.661872	0.691328	0.0294565
cg03883921	0.0430954	7116	FPGS	0.536855	0.566307	0.029452
cg26432025	0.000922747	70973	BFSP1	0.744124	0.773565	0.0294412
cg03504005	0.0175158	12000	CCDC43	0.498988	0.528425	0.0294362
cg07977614	0.024345	147771	MAP1LC3C	0.285126	0.314559	0.0294328
cg09605497	0.0252106	117625	GLDN	0.877797	0.907227	0.0294306
cg03841655	0.00157792	20214	IGF2BP3	0.364767	0.394195	0.029428
cg24998527	0.0440505	7485	GUCA2B	0.408563	0.437962	0.0293992
cg12905654	0.0041057	18624	TNNT2	0.763939	0.793306	0.0293671
cg13706730	0.0346675	10335	RGS12	0.709348	0.738714	0.029366
cg04306220	0.0220324	16643	AK2	0.555421	0.584774	0.0293537
cg24066843	0.0115832	1120	PCDHGA3	0.673791	0.703121	0.0293297
cg07394242	0.0134577	10877	P2RX5	0.435725	0.465038	0.0293131
cg16644494	0.00365533	3158	TYMP	0.565534	0.594843	0.0293089
cg25769590	0.044418	140235	WDR60	0.576104	0.605405	0.0293009
cg12918839	0.0232883	6325	LAP3	0.618487	0.647784	0.0292968
cg14614539	0.0248562	9776	GPSM3	0.780577	0.809786	0.0292098
cg01339959	0.0449335	136435	NUP35	0.744134	0.773303	0.0291692
cg19593741	0.000883853	10854	VWA7	0.52409	0.553255	0.0291657
cg23819092	0.0431738	4646	MEX3A	0.494024	0.523189	0.0291642
cg09929763	0.0150784	11472	B4GALNT4	0.638351	0.667514	0.0291628
cg21887655	0.0204191	27013	KIFC1	0.291583	0.320735	0.0291519
cg17430324	0.0247483	12629	COMMD4	0.635949	0.6651	0.0291511
cg11430371	0.0185758	18004	EMC10	0.358174	0.38732	0.0291464
cg21642401	0.0116767	776	NAP1L2	0.538596	0.56765	0.029054
cg16441688	0.0385969	19447	GNL2	0.545663	0.574714	0.0290507
cg13896190	0.0011462	7124	IL7	0.303284	0.332279	0.0289945
cg18152887	0.00683312	25961	SNTG2	0.431863	0.460845	0.028982
cg26990633	0.024812	5039	ZNF197	0.41434	0.443272	0.0289324
cg17059671	0.0338709	13915	TEX37	0.71559	0.744519	0.0289292
cg00395420	0.0052597	2054	PCDHGA2	0.443191	0.472116	0.0289249
cg22149995	0.0471641	1276	TRMT12	0.46289	0.491798	0.028908
cg11640175	0.0171583	177	TTC23	0.138477	0.167345	0.0288673
cg23677882	0.00265596	151508	DNAJB6	0.7993	0.828154	0.0288532
cg27246129	0.022483	3614	DLL1	0.413461	0.442189	0.0287284
cg21919820	0.0406129	138819	JAZF1	0.770779	0.7995	0.0287217
cg07212543	0.00464031	9798	MCF2L	0.732732	0.761445	0.0287126
cg06159404	0.00932834	20714	FXYD4	0.336136	0.364842	0.0287059
cg03737522	0.043222	137334	BRMS1L	0.620995	0.649696	0.0287008
cg06790069	0.0112236	1060	PPIE	0.543631	0.572304	0.0286726
cg03994477	0.0237653	75225	FKBP4	0.568524	0.597194	0.0286697
cg03447547	0.0325494	122	IFI27	0.720351	0.748997	0.0286457
cg05942150	0.00808388	689	PCDHGB1	0.539639	0.568282	0.0286432
cg24374636	0.016292	1355	TYRO3	0.433578	0.462205	0.0286274
cg19074437	0.0304986	3474	OR5V1	0.552353	0.580975	0.0286222
cg07526328	0.0127058	2888	IMPACT	0.495996	0.524616	0.0286197
cg21921917	0.0440944	3895	PLA2G4D	0.678067	0.706658	0.0285906
cg14559709	0.044925	40334	IRF2BP2	0.724085	0.752673	0.0285879
cg04266189	0.0316792	2126	ZNF540	0.737686	0.766259	0.0285732
cg08040755	0.00337269	98616	GPATCH2L	0.422222	0.450787	0.0285647
cg26283496	0.00832524	6476	PLSCR1	0.268464	0.29702	0.0285557
cg07791468	0.0201845	35157	EHD3	0.408462	0.437013	0.0285512
cg00667525	0.0421317	417	C19orf60	0.499378	0.527926	0.028548
cg18288337	0.0209576	52	PCDHB16	0.527333	0.555846	0.0285129
cg08241307	0.00958263	19191	TH	0.0766741	0.105151	0.0284771
cg05157360	0.00131364	9875	MCF2L	0.513519	0.541966	0.0284466
cg22064048	0.038606	1306	TRIM59	0.713408	0.741851	0.028443
cg12525949	0.0195105	916	ANKRD45	0.678113	0.706525	0.0284114
cg16288318	0.0180933	43706	SPACA7	0.586362	0.614735	0.0283723
cg22384356	0.0274244	3906	FAM83A	0.553237	0.581602	0.0283653
cg06594397	0.0124353	7312	SCAMP1	0.423027	0.451342	0.0283147
cg01325599	0.0377183	9346	ACTRT3	0.660561	0.688869	0.0283078
cg00613416	0.0300092	12481	DHFRL1	0.754802	0.783062	0.0282594
cg21300403	0.0274202	1186	BOLL	0.796101	0.824341	0.02824
cg21562836	0.00207279	3456	TMSB15B	0.57726	0.605469	0.0282094
cg14617454	0.0280615	1387	ANKRD45	0.783799	0.812006	0.0282077
cg13187827	0.0193581	10879	VWA7	0.507608	0.535814	0.0282053
cg27509823	0.0332487	43668	SERPINC1	0.681063	0.709256	0.0281929
cg13926524	0.00098211	117471	FRMD1	0.696691	0.724884	0.0281927
cg22016770	0.0413602	44901	GHR	0.659674	0.687832	0.0281574
cg19918057	0.000263837	107980	NKX1-1	0.658309	0.686454	0.0281458
cg04231929	0.0142404	7849	SYK	0.452779	0.48092	0.0281416
cg09456091	0.00990204	33028	EPO	0.4672	0.495304	0.028104
cg17288261	0.0195619	35652	AEBP2	0.637917	0.666007	0.0280901
cg17840408	0.024876	2470	PKP3	0.466926	0.495003	0.0280765
cg20486004	0.0102367	51047	NFKB1	0.784289	0.812362	0.0280733
cg11168104	0.0322919	29855	IRX4	0.639694	0.667762	0.0280676
cg15156500	0.017583	68726	ZBTB24	0.504529	0.532595	0.0280667
cg25101462	0.0173705	60704	BAZ2B	0.425707	0.453767	0.0280597
cg16492044	0.0114091	31649	DTD1	0.584861	0.612909	0.0280487
cg21033440	0.0161419	2270	SIPA1	0.82128	0.849322	0.0280419
cg06177396	6.50238e-05	753	WTIP	0.373068	0.401091	0.0280227
cg14249148	0.0096969	9108	ERVV-2	0.590688	0.618694	0.0280054
cg22700120	0.0202578	19416	LYAR	0.303251	0.331241	0.0279898
cg09214229	0.0443781	13	DAND5	0.79569	0.823668	0.0279782
cg16574737	0.00647175	642	PCDHGB1	0.351708	0.379663	0.0279551
cg04053798	0.0210471	75	SLC38A4	0.258476	0.286388	0.0279114
cg07212142	0.0297042	6906	PFN2	0.698293	0.726198	0.0279046
cg12944343	0.00496525	24978	C14orf142	0.384909	0.412807	0.0278975
cg02178058	0.0426186	8548	PLXNC1	0.682209	0.710107	0.0278974
cg21652235	0.0214479	7999	ZNF383	0.604012	0.631889	0.0278778
cg03386675	0.00835141	969	ADAR	0.164382	0.192253	0.0278709
cg10982547	0.0487049	19787	BHLHA15	0.881133	0.908994	0.0278606
cg26957179	0.0108766	85449	CDH2	0.697888	0.725731	0.0278428
cg12666336	0.0113402	1821	SIPA1	0.403175	0.431017	0.0278426
cg03877058	0.0348496	20083	STRIP2	0.703632	0.731474	0.0278413
cg26254345	0.00643213	138028	PFKP	0.805544	0.833382	0.0278374
cg18083346	0.000207205	2128	APOBR	0.413544	0.441375	0.0278306
cg06430231	0.00401894	89651	CDRT15L2	0.803054	0.830816	0.0277619
cg23131955	0.00477431	24905	JAK1	0.691752	0.719494	0.0277421
cg07266910	0.0155617	44492	ZMAT3	0.553823	0.581555	0.0277328
cg12649455	0.00175194	7860	NKAIN4	0.447398	0.475094	0.0276956
cg07948841	0.0385149	48805	SKIV2L2	0.756263	0.783952	0.027689
cg14134658	0.00106879	20521	LYAR	0.572213	0.599901	0.0276879
cg24327813	0.0209455	58997	SLN	0.449492	0.477163	0.0276714
cg03456771	0.00872608	57980	NUPR1L	0.602442	0.630111	0.0276693
cg00058436	0.00307928	136922	ROBO2	0.663472	0.691136	0.0276646
cg25617568	0.00415305	91856	MRPS10	0.623922	0.651583	0.0276614
cg01379656	0.0433947	393627	NAALADL2	0.681846	0.709488	0.0276424
cg23811892	0.0331021	595818	NTRK3	0.567098	0.594708	0.0276108
cg18028380	0.0118452	43485	C16orf80	0.799979	0.827567	0.0275879
cg17878151	0.000236434	130571	MEF2A	0.565641	0.593222	0.0275811
cg06683481	0.0156589	91440	IRX5	0.680898	0.708473	0.0275755
cg05124021	0.00989128	357407	DNAJB6	0.0940334	0.121605	0.0275715
cg11881534	0.0233756	9902	ZSWIM6	0.540401	0.567969	0.0275677
cg24879406	0.0261667	17543	CYP3A7	0.663464	0.691009	0.0275446
cg11553544	0.000227373	218593	RASEF	0.528314	0.555844	0.0275298
cg27072561	0.0284063	10847	UBA1	0.314919	0.342434	0.0275151
cg20717585	0.0169907	2167	PCDHGA2	0.39555	0.423052	0.0275024
cg10930289	0.00682268	301211	MEF2C	0.708059	0.735561	0.0275021
cg09437423	0.0297779	40	TRAT1	0.20401	0.231506	0.0274951
cg27275821	0.0499764	5574	PKN2	0.596834	0.624315	0.0274819
cg27237774	0.0350037	13837	ENO1	0.649618	0.677071	0.027453
cg04348265	0.000338419	144746	SORBS2	0.327965	0.355395	0.0274296
cg06358344	0.044686	68856	PPP1CB	0.502577	0.529933	0.0273554
cg01901274	0.00944542	84483	EXTL3	0.417007	0.444339	0.0273321
cg11125901	0.00757824	1256	SPICE1	0.212123	0.239449	0.0273267
cg00137492	0.0378669	57487	CDAN1	0.483325	0.510643	0.0273175
cg09374293	0.0364066	25681	PRMT2	0.331849	0.359144	0.027295
cg15911493	0.0113226	33796	STRN3	0.471263	0.498555	0.0272923
cg10525394	0.0131192	147259	SNX9	0.431488	0.458776	0.0272882
cg00061792	0.00856705	7239	MSMB	0.412523	0.439787	0.027264
cg20222793	0.0129695	25081	SYT3	0.438629	0.465883	0.0272545
cg09907201	0.0496421	610	MMP19	0.562159	0.589408	0.0272492
cg20721090	0.00529386	57771	DCUN1D1	0.655652	0.682889	0.027237
cg05906144	0.000719785	95665	GPR26	0.756419	0.783641	0.0272221
cg19165274	0.023326	118	AKR1E2	0.194236	0.221428	0.0271925
cg16707386	0.00733462	1163	VRK2	0.430834	0.458009	0.0271747
cg27212048	0.0175711	88239	KLF12	0.651256	0.678425	0.0271686
cg00893875	0.0344491	136227	KIF20B	0.211509	0.238632	0.0271224
cg06451717	0.0363282	1389	SLC36A1	0.759246	0.786362	0.0271154
cg00143474	0.0283	48547	DNAJC6	0.449629	0.47674	0.027111
cg17090989	0.0282344	572951	PSAT1	0.681148	0.708235	0.0270874
cg13448197	0.0186478	20809	FXYD4	0.254002	0.281087	0.0270857
cg05882365	0.00428074	1156	NTMT1	0.183085	0.210169	0.027084
cg02794150	0.0250301	20576	METTL7B	0.636052	0.663125	0.027073
cg02371536	0.000656827	16411	OR5AN1	0.240893	0.267951	0.0270585
cg08324152	0.0179119	10724	ZNF835	0.303319	0.330351	0.0270311
cg02980650	0.0160036	5291	SFMBT2	0.771534	0.798559	0.0270252
cg08051964	0.0244491	130161	SNURF	0.514716	0.541712	0.0269965
cg07447827	0.0494971	580949	TMEM121	0.693527	0.720479	0.0269521
cg23966214	0.0115341	24689	PPP1R9B	0.655655	0.682567	0.0269118
cg02474627	0.00643364	377082	TMEM121	0.71825	0.745149	0.0268998
cg25771369	0.0391131	291	OR4L1	0.567142	0.594024	0.0268823
cg01201876	0.0333929	23650	MMP21	0.600742	0.627591	0.0268494
cg03950599	0.0402199	24471	C19orf68	0.657251	0.684066	0.0268152
cg01898225	0.00130631	130764	MEF2A	0.666376	0.693181	0.0268053
cg01776691	0.00760255	39080	YKT6	0.811933	0.838737	0.026804
cg25665606	0.0283587	411	KLHDC7B	0.630277	0.657079	0.0268026
cg07695428	0.0331361	2628	DCK	0.498604	0.525404	0.0268007
cg12602945	0.0245413	1457	CGB1	0.506829	0.533609	0.0267801
cg17610263	0.021328	161982	NAV2	0.660249	0.687016	0.0267668
cg12217956	0.0232283	22121	TNIP2	0.769707	0.796462	0.0267549
cg14028967	0.0320702	3219	GRHPR	0.560743	0.587483	0.0267405
cg08893036	0.0329124	80867	POLG	0.373549	0.40025	0.0267009
cg16967204	0.0403639	40164	TPST1	0.533221	0.559911	0.0266903
cg23278483	0.0350978	7590	PAM	0.639585	0.666249	0.0266641
cg16209827	0.0327192	93637	KIAA1324L	0.678036	0.704675	0.0266384
cg20490392	0.0207504	1492	ANGPT2	0.553757	0.580385	0.0266278
cg24234669	0.0487274	9730	MMP1	0.809251	0.835876	0.0266256
cg16117023	0.0318382	10207	UBE2U	0.61557	0.642192	0.0266222
cg19686637	0.0189609	170	SLC28A1	0.818006	0.844627	0.0266201
cg14347219	0.00133744	1663	DLL1	0.384111	0.41073	0.0266187
cg25264948	0.00499512	10839	VWA7	0.40604	0.432627	0.0265872
cg04392082	0.000610313	144880	SORBS2	0.383349	0.409911	0.026562
cg07075347	0.0277103	326	PGAM2	0.353084	0.379636	0.0265525
cg06279632	0.00477983	134085	FAM92B	0.323598	0.350141	0.026543
cg23641237	0.00422073	328931	TMEM121	0.664019	0.690559	0.0265398
cg04480878	0.00995051	33117	KIF25	0.788815	0.815331	0.026516
cg23975887	0.0251529	332412	NUPR1L	0.515143	0.541656	0.0265135
cg09233886	0.0318482	39918	REG4	0.812633	0.839132	0.0264984
cg01575450	0.0363231	21	ANKAR	0.595612	0.622096	0.0264839
cg26679668	0.0345117	9908	KLHDC8B	0.635626	0.662097	0.026471
cg18150468	0.017132	83837	GSAP	0.607223	0.633694	0.0264706
cg25861481	0.0453323	71527	TAF4B	0.63575	0.662195	0.0264453
cg05293490	0.00501079	77819	SERPINA3	0.508975	0.535411	0.0264359
cg25241573	0.0239189	NONE	NONE	0.537601	0.56403	0.0264291
cg27079776	0.0232289	1347	PCDHGA4	0.274747	0.30117	0.0264232
cg09354838	0.0224022	3553	PRKX	0.741652	0.768053	0.0264004
cg08403891	0.0092419	31950	CDK5RAP1	0.554947	0.581336	0.0263888
cg01016191	0.00941407	60329	FZD10	0.38608	0.412467	0.0263875
cg19054768	0.0221049	43433	ZNF611	0.475763	0.502141	0.0263784
cg05510258	0.0480487	3118	PKP3	0.483706	0.510084	0.0263783
cg23100626	0.0154873	73	ASTL	0.665602	0.691972	0.0263693
cg15244183	0.0211863	38414	ENSG00000173213	0.55612	0.582466	0.0263463
cg16324018	0.02508	1116	RETSAT	0.763496	0.789838	0.0263414
cg22267665	0.0336951	17642	ZNF835	0.743728	0.770062	0.0263345
cg16204552	0.0131286	20725	IGF2BP3	0.506496	0.532823	0.0263265
cg09102037	0.00696443	17460	USH1C	0.699621	0.725914	0.026293
cg17009890	0.0221159	44982	WARS2	0.692186	0.718478	0.0262915
cg01469864	0.00430886	75948	CPLX2	0.301172	0.327434	0.0262614
cg17987384	0.00872068	11652	TMEM97	0.563554	0.589809	0.0262551
cg12615852	0.00356794	337182	TMEM121	0.352302	0.378548	0.0262456
cg18440777	0.00253004	70739	PPP6R3	0.600166	0.626412	0.0262455
cg08913530	0.0345665	34522	C10orf129	0.661717	0.687959	0.0262423
cg05949385	0.0380538	12514	NR5A2	0.58459	0.610827	0.0262373
cg24446128	0.0478841	154902	NR1I2	0.465196	0.491432	0.0262358
cg11737758	0.000873244	291494	THSD7B	0.349965	0.376189	0.0262239
cg05402641	0.0125323	27409	CWC22	0.638058	0.664278	0.02622
cg21308809	0.0400553	13514	DCAF7	0.702594	0.728811	0.0262171
cg27188155	0.00611161	18228	ABHD12	0.403665	0.429875	0.02621
cg07745373	0.0463824	1451	DTX4	0.366438	0.392646	0.0262084
cg04867253	0.0296905	1672	ZMYM3	0.436493	0.462697	0.0262044
cg00428680	0.0376037	15196	SMEK1	0.389618	0.415822	0.0262043
cg07691146	0.013912	1140	FAM124A	0.677758	0.703944	0.0261865
cg13304609	0.0271409	926	IFI44L	0.775124	0.801298	0.0261738
cg17850659	0.00086043	61178	ATP5SL	0.596968	0.623132	0.026165
cg14287071	0.0320027	372681	INPP4B	0.650755	0.676907	0.0261519
cg10955352	0.0233979	3930	FAM83A	0.629304	0.655452	0.0261484
cg05008367	0.0027328	3004	FKBP9	0.646266	0.672413	0.026147
cg18144654	0.0284727	123050	EEFSEC	0.533179	0.559315	0.0261355
cg06991163	0.0167857	107716	CRADD	0.59144	0.61756	0.0261201
cg19074934	0.00740567	42298	TMEM63C	0.49921	0.525311	0.0261008
cg23050227	0.0345226	NONE	NONE	0.644979	0.671038	0.0260593
cg11009716	0.0387339	18745	ENSG00000243696	0.55452	0.580571	0.0260503
cg15053890	0.0293354	86555	FGF1	0.707686	0.73373	0.0260437
cg15241554	0.0331767	8744	PLEKHM3	0.637162	0.6632	0.0260385
cg22650030	0.0161196	32874	SPAG6	0.646907	0.672942	0.0260344
cg10070101	0.018157	2351	CHMP6	0.580942	0.606905	0.025963
cg21341492	0.0482173	48153	CLSTN1	0.455251	0.481214	0.0259629
cg16234730	0.0198274	63561	RTN4R	0.502937	0.528887	0.0259492
cg16860553	0.00379384	27067	DTD2	0.604821	0.630767	0.0259455
cg27640988	0.00313061	572	RNF103	0.276799	0.302682	0.0258834
cg26741686	0.0484801	719	ANKRD37	0.65451	0.680367	0.0258564
cg27339550	0.0123504	368	ZNF853	0.291749	0.317579	0.0258307
cg14286553	0.0129962	82373	DNAH8	0.738982	0.764808	0.025826
cg07725174	0.0295748	22047	MCM3AP	0.763642	0.789455	0.0258123
cg11460282	0.0479983	113569	NUPR1L	0.415357	0.441157	0.0257991
cg07635693	0.0442155	4093	KLHL14	0.723297	0.749086	0.0257888
cg10291406	0.0266621	17444	CD70	0.764422	0.790202	0.02578
cg00784671	0.0373339	31520	TRMU	0.638894	0.664674	0.0257795
cg24467825	0.034895	8047	TRIM39	0.520632	0.54639	0.0257584
cg04106633	0.00256799	40818	FGFRL1	0.794282	0.820031	0.0257489
cg09651498	0.0480073	205916	THBS2	0.734549	0.760298	0.0257483
cg02990310	0.0285956	151432	CCBE1	0.616939	0.642677	0.0257375
cg00598235	0.000787541	1866	LAP3	0.715049	0.740773	0.025724
cg15763899	0.00266121	104170	PDE2A	0.472285	0.498006	0.025721
cg13198297	0.0150327	34545	MYO15A	0.718263	0.74398	0.0257168
cg10790763	0.0156035	9854	NGFR	0.608787	0.63449	0.0257022
cg02157519	0.0162603	212936	SPOPL	0.780038	0.805721	0.0256832
cg15198344	0.0188635	2174	TPRX1	0.655317	0.680965	0.0256477
cg06184751	0.0012592	32102	CAPN11	0.486315	0.511959	0.0256444
cg19656942	0.024562	343603	CTSO	0.554739	0.580367	0.0256283
cg10220060	0.0310513	976	C9orf57	0.662186	0.687811	0.0256253
cg01933073	0.00109881	144864	SORBS2	0.345049	0.370664	0.0256148
cg03258567	0.00796845	42193	GPAM	0.298627	0.324233	0.0256059
cg23191576	0.0208456	2235	DLL1	0.841283	0.866874	0.0255906
cg06735285	0.030376	14116	DSCAML1	0.689499	0.715066	0.0255667
cg20308823	0.0428691	81131	LRP12	0.735647	0.76117	0.0255234
cg18357676	0.00673821	33712	C14orf180	0.47668	0.502196	0.0255167
cg23391107	0.00418613	4332	SP6	0.14532	0.170829	0.0255085
cg00219169	0.0208876	204655	DIP2C	0.516436	0.541922	0.0254863
cg22846149	0.0194833	36012	CTCFL	0.495316	0.520802	0.0254857
cg06617834	0.0440485	11934	CHIC2	0.772649	0.798104	0.0254543
cg09095892	0.0229291	135841	KIF20B	0.14242	0.167865	0.025445
cg06485596	0.0075294	154216	CACNG3	0.536685	0.562127	0.0254428
cg12553083	0.00644563	15085	VAV3	0.263752	0.289193	0.0254412
cg20494841	0.00351155	1865	KLHDC7B	0.580678	0.606118	0.0254409
cg22303074	0.0251694	7934	EGLN1	0.445192	0.470619	0.0254274
cg11534293	0.00647171	2167	LOR	0.117341	0.142766	0.0254245
cg01483346	0.0448206	119152	PLD5	0.644179	0.669585	0.025406
cg05523603	0.0345625	4658	TYMP	0.331864	0.357262	0.0253986
cg13280694	0.0126675	296034	FRG1	0.80713	0.832527	0.0253965
cg08339748	0.00655504	330047	TMEM121	0.734172	0.759558	0.0253862
cg01265653	0.0285746	67279	JRKL	0.590278	0.615642	0.0253642
cg08293824	0.0335346	72022	TNFSF10	0.391218	0.416569	0.0253514
cg25104558	0.0178983	36820	ALPL	0.414324	0.439674	0.0253501
cg04582010	0.00416755	733	IFITM1	0.484434	0.509761	0.0253274
cg11578532	0.0217074	653	TSTD1	0.404728	0.430048	0.0253196
cg09216823	0.0392688	256	ATP13A4	0.769214	0.794525	0.0253102
cg07882781	0.0029451	184496	ANKRD32	0.527741	0.553037	0.0252962
cg21186757	0.0365739	188564	PTH2R	0.562928	0.58821	0.0252823
cg05163709	0.0112502	362522	TBL1Y	0.14481	0.170073	0.0252627
cg05732684	0.0452463	214682	FOSL2	0.64395	0.669202	0.0252524
cg08460080	0.00769171	981	GABRG3	0.484506	0.509743	0.0252366
cg14251698	0.00292605	25	CASC4	0.190971	0.2162	0.0252289
cg00247535	2.65394e-05	12906	MRPS22	0.727447	0.752674	0.0252274
cg11704839	0.0429888	33305	C2orf88	0.711986	0.737213	0.0252262
cg09589057	0.0405065	358639	TMEM121	0.48365	0.508873	0.0252235
cg24195359	0.00808513	1952	ANGPT2	0.749918	0.775139	0.0252208
cg14550910	0.0343322	142455	DKK1	0.560663	0.58588	0.0252174
cg06704455	0.0112787	8241	ELFN2	0.690217	0.715427	0.0252096
cg23753678	0.0173746	3195	CEACAM5	0.672448	0.697638	0.0251904
cg25270632	0.0390251	47244	BLVRA	0.535903	0.561086	0.0251828
cg24072927	0.0283435	570920	PTPRN2	0.492205	0.517387	0.0251819
cg01384099	0.0262212	91096	COX7C	0.645852	0.671033	0.0251808
cg13486833	0.00760496	118010	THSD4	0.5878	0.612975	0.0251747
cg11657535	0.0430284	4106	PSMD1	0.382465	0.407638	0.0251726
cg14935025	0.0125743	5259	CARS	0.37793	0.4031	0.0251705
cg12566773	0.0374611	56104	PUM2	0.797753	0.822916	0.0251632
cg22252462	0.0236806	930	APOM	0.529505	0.554661	0.0251558
cg15851164	0.000190263	360	ENSG00000173213	0.838736	0.863884	0.0251476
cg22779416	0.0405913	7018	AMTN	0.64026	0.665406	0.025146
cg04127391	0.015764	134749	BOD1	0.739594	0.764737	0.025143
cg15144068	0.00586771	328812	TMEM121	0.673392	0.69853	0.0251374
cg25414348	0.000394287	15668	TMEM130	0.698375	0.723511	0.0251354
cg18862597	0.0105076	17013	CROCC	0.828723	0.853846	0.025123
cg25350011	0.0150619	1447	ANGPT2	0.535444	0.560542	0.0250973
cg03672997	0.0212501	844	TAF3	0.45871	0.483805	0.0250947
cg25747716	0.0153484	90290	OSBPL9	0.55655	0.581637	0.0250868
cg09641202	0.0140069	1091	ANGPT2	0.241658	0.266738	0.0250796
cg26212639	0.0148948	13028	MTMR2	0.591739	0.616772	0.0250337
cg09332180	0.0129675	666	TNNT1	0.548316	0.573349	0.0250331
cg24978306	0.0251254	278759	NRG1	0.79801	0.82303	0.0250196
cg27033231	0.0295549	33702	TAS2R41	0.751436	0.776449	0.0250129
cg11395371	0.00318096	559534	CDH8	0.421988	0.446959	0.0249706
cg18953879	0.0373837	934	ZNF726	0.566303	0.591265	0.0249615
cg16708880	0.0379143	2090	RND1	0.453155	0.478113	0.0249574
cg20101164	0.0226028	88648	DPRX	0.663138	0.688084	0.0249455
cg21311726	0.00213414	8028	CCKBR	0.715779	0.740721	0.0249425
cg00441701	0.0252307	3272	OR2A7	0.644836	0.669776	0.0249395
cg15988785	0.0453773	2195	SLC7A4	0.556901	0.581832	0.0249312
cg05620980	0.00325463	3814	PDGFA	0.299962	0.324892	0.0249307
cg23737190	0.0143599	7813	PI16	0.426228	0.45113	0.0249016
cg02460440	0.00306109	14130	ASAP1	0.684936	0.709832	0.0248957
cg10296914	0.042886	10721	MAGEC1	0.627977	0.652868	0.0248915
cg23363826	0.020321	6487	BHLHA15	0.752276	0.777124	0.0248475
cg18604182	0.00567495	4077	GHRHR	0.367212	0.392054	0.0248419
cg11236430	0.0106113	7635	PI16	0.474642	0.499481	0.0248396
cg09661117	0.0381338	199889	C1orf105	0.251794	0.276633	0.0248387
cg04774951	0.000635738	696	TEX13A	0.579995	0.60482	0.0248244
cg25382764	0.0234679	42983	CBX3	0.6041	0.628923	0.024823
cg13455439	0.0206647	9721	ANO1	0.398999	0.423768	0.0247687
cg18976974	0.0112852	42966	ATP6V1C1	0.624602	0.649319	0.0247168
cg05458874	0.00877693	43559	GHSR	0.78214	0.806849	0.0247091
cg24851906	0.031462	107269	DACT2	0.64395	0.668653	0.024703
cg23355077	0.0207771	78179	IL6	0.731163	0.755864	0.0247012
cg27038139	0.0236624	21068	MX1	0.789472	0.814172	0.0246993
cg22700246	0.0289571	126919	MEF2A	0.483144	0.507811	0.0246672
cg08054711	0.0287889	1289	MAP2	0.725149	0.749807	0.0246578
cg00086243	0.000851124	455	TNFRSF18	0.307251	0.331901	0.0246498
cg16341979	0.0300917	184	IFI27	0.766996	0.791636	0.02464
cg10035235	0.0146005	4536	MRPL44	0.688085	0.712718	0.024633
cg16734016	0.00756467	5409	GDF15	0.708755	0.733378	0.024623
cg13074055	0.00201572	336267	TMEM121	0.179986	0.204602	0.024616
cg01840281	0.0393258	34211	F2R	0.551031	0.575647	0.0246157
cg04385220	0.0422386	35521	HLA-F	0.729067	0.753682	0.0246152
cg24018756	0.0125292	761	IFITM5	0.295369	0.319961	0.0245922
cg18705155	0.0142379	3149	KCNK5	0.075416	0.100003	0.0245866
cg12829142	0.00408638	19914	IGF2BP3	0.280233	0.304799	0.0245666
cg10687087	0.0435808	17345	EMC10	0.696941	0.721484	0.0245429
cg07741821	0.0081806	246355	SNX10	0.596092	0.620632	0.0245399
cg20320609	0.0393772	730	PCDHGA7	0.452862	0.477388	0.0245264
cg04182912	0.0025269	78310	SERPINA3	0.44516	0.469676	0.0245157
cg18711270	0.00536111	99859	MTUS1	0.55688	0.581394	0.024514
cg04647529	0.0178166	25085	TNS4	0.625409	0.649914	0.0245046
cg00988426	0.000714162	146	TUBB4A	0.179662	0.204162	0.0245003
cg01764438	0.0341154	15207	C16orf72	0.606193	0.630665	0.0244721
cg01766063	0.00728594	609884	SLITRK4	0.69951	0.723982	0.0244716
cg09092901	0.047032	122075	LTBP1	0.564007	0.588471	0.0244639
cg20676255	0.0115124	36694	UNC13A	0.704581	0.729013	0.0244319
cg05618934	0.0150703	7474	NKX1-1	0.348706	0.373127	0.0244216
cg13287824	0.0285875	244694	GALNT7	0.727455	0.751859	0.0244032
cg07343790	0.00451653	95369	MCF2L	0.159928	0.18433	0.0244019
cg13241663	0.00049389	162994	CCT6B	0.709138	0.733529	0.0243912
cg05690935	0.00998348	412	VRK2	0.667759	0.692144	0.0243846
cg03224240	0.0437111	120794	SYNDIG1	0.617491	0.641862	0.024371
cg23570810	0.033618	1250	IFITM1	0.645466	0.669834	0.0243681
cg17722656	0.0426426	709	FAM162B	0.434228	0.458593	0.0243649
cg12438555	0.00782856	71092	ALDH1L1	0.747568	0.771918	0.0243498
cg00459913	0.029031	92577	GATA4	0.514184	0.538533	0.0243488
cg10456628	0.0407696	18454	ZNF778	0.620921	0.645269	0.0243478
cg15110481	0.00671676	48545	NCKAP5	0.416098	0.440444	0.024346
cg26173986	0.0394566	724	VAMP2	0.565666	0.590008	0.0243424
cg07233316	0.0464551	78049	HRH2	0.504557	0.528876	0.0243194
cg10228283	0.0157083	2212	LOR	0.249572	0.273884	0.0243127
cg24718386	0.0473703	210209	MAP2	0.539772	0.564083	0.0243116
cg14108414	0.00373433	145	FGFBP3	0.232241	0.256545	0.0243039
cg18449068	0.0463442	447249	XIRP2	0.570287	0.594591	0.0243036
cg18298368	0.0403038	325548	MYT1L	0.608482	0.632769	0.0242877
cg15750163	0.0409984	10327	LMNA	0.771653	0.795932	0.0242793
cg17652700	0.0209899	123307	LY86	0.585549	0.609827	0.0242779
cg13499395	0.00273053	76383	C9orf171	0.291729	0.315988	0.0242584
cg04440885	0.00690582	38330	SALL1	0.581334	0.605589	0.0242542
cg19721541	0.0158399	40251	NAT1	0.55136	0.575613	0.0242524
cg22905192	0.0202485	52943	GSX2	0.527365	0.551616	0.0242516
cg08399481	0.0010937	169741	BUB3	0.646254	0.670502	0.0242482
cg01251784	0.0310244	116069	STT3B	0.63228	0.65652	0.0242395
cg17657876	0.0177791	4540	KDM3B	0.728976	0.753192	0.0242167
cg27058239	0.0196765	129704	LMLN	0.27593	0.300139	0.0242094
cg02305391	0.0416499	218734	WDR37	0.40766	0.431864	0.0242045
cg16490230	0.0442673	1185	TACC2	0.600698	0.624899	0.0242011
cg20137918	0.0321527	43665	NRD1	0.718959	0.743141	0.0241815
cg06289440	0.0164202	83606	PTBP2	0.753041	0.77721	0.0241689
cg11314196	0.0313561	1417	ABCB1	0.733266	0.75743	0.0241643
cg24101670	0.028468	970	PCDHGB3	0.457824	0.481983	0.0241589
cg17613924	0.00748702	174301	ENGASE	0.717873	0.742013	0.02414
cg21979135	0.00998937	15084	PGBD5	0.7338	0.757937	0.024137
cg15004555	0.0239785	3575	AIM2	0.516424	0.540554	0.0241294
cg08153385	0.017402	108384	JADE1	0.22443	0.248558	0.0241284
cg00166262	0.0293211	87374	GDPD4	0.521661	0.545787	0.0241259
cg26077214	0.0248214	206153	TTLL7	0.553505	0.577628	0.0241238
cg15294150	0.025396	120402	RPRD1A	0.454356	0.478477	0.0241214
cg06069685	0.0418498	114457	SERPINB8	0.532593	0.556708	0.0241152
cg21037429	0.0282127	251385	CXorf66	0.718419	0.742515	0.0240958
cg17755269	0.035172	19876	STK40	0.626537	0.650632	0.0240955
cg17938619	0.0317174	173140	NDUFV2	0.669952	0.694042	0.0240898
cg22007329	0.0483567	11473	PPP1R2	0.634412	0.658488	0.0240758
cg12499542	0.0283324	9483	AMHR2	0.785198	0.809267	0.0240687
cg24272305	0.00383718	614	KCNT2	0.176461	0.200478	0.0240162
cg24957585	0.0154122	638097	ZNF608	0.624841	0.648852	0.0240111
cg16337903	0.0128579	79106	ZDBF2	0.673328	0.697318	0.0239898
cg26522937	0.0315892	18548	CUX1	0.717704	0.741682	0.0239779
cg00333946	0.00163583	130595	MEF2A	0.561677	0.585637	0.0239599
cg18389601	0.0420395	2734	NARFL	0.502888	0.526847	0.0239585
cg20157874	0.0107052	8048	NUDT6	0.276402	0.300353	0.0239512
cg17584014	0.0417764	29529	TRH	0.480279	0.504217	0.0239373
cg02451831	0.0115814	246556	SNX10	0.725746	0.74967	0.0239243
cg17035109	0.00272668	108853	TPTE	0.654094	0.678009	0.0239151
cg25190423	0.0300628	10594	FANCD2	0.652098	0.676006	0.0239077
cg00470768	0.0393022	39801	CHAC1	0.390419	0.414327	0.0239075
cg15798823	0.0146289	3798	TOMM7	0.707952	0.731858	0.0239062
cg26310343	0.0246161	NONE	NONE	0.628634	0.652534	0.0239006
cg00423811	0.0416482	229920	DNAJB6	0.668662	0.69255	0.0238887
cg11322254	0.0139673	238368	CPPED1	0.388774	0.412654	0.0238794
cg18342119	0.00157765	144795	SORBS2	0.376736	0.400615	0.0238787
cg18349306	0.00475925	136578	SMAD1	0.453669	0.477547	0.0238784
cg00389672	0.0396531	143834	SSH2	0.454113	0.477985	0.0238718
cg01050273	0.00792663	72459	DLK1	0.690326	0.714197	0.0238717
cg18670461	0.00191217	59270	HEY1	0.725834	0.7497	0.0238659
cg17328397	0.0318601	1373	GPR101	0.334242	0.358103	0.0238613
cg14450718	0.00911523	706	TMEM79	0.621911	0.645771	0.02386
cg20612593	0.021647	15324	TRAF2	0.647622	0.671481	0.0238583
cg14604871	0.0363916	4233	ENSG00000255767	0.641512	0.665365	0.0238528
cg03548123	0.0377771	19487	TCF3	0.282165	0.306013	0.023848
cg01614536	0.00212336	1096	PON2	0.75233	0.776174	0.0238445
cg09339848	0.0207731	38447	OTUD6B	0.46476	0.488586	0.0238255
cg02940147	0.00167096	11982	ROBO3	0.180084	0.203904	0.0238207
cg06278337	0.0212715	48261	ATP2B2	0.619167	0.642987	0.0238195
cg19941112	0.0200734	31386	RIMS1	0.375299	0.399116	0.0238172
cg04393512	0.0398504	54342	PSMG3	0.767874	0.791688	0.0238143
cg04404514	0.00253998	2845	MS4A3	0.649551	0.673365	0.0238135
cg08054150	0.00855127	6618	TIGD2	0.712309	0.73609	0.0237804
cg08282512	0.0316454	16417	ALKBH3	0.881138	0.904913	0.0237751
cg15086994	0.0182078	17662	CHCHD6	0.55869	0.58246	0.0237699
cg12802537	0.0324998	44699	DUSP10	0.806105	0.829871	0.0237657
cg09335788	0.0379636	964	GDF9	0.711073	0.734811	0.0237385
cg00419220	0.0233925	14714	CERS6	0.788414	0.81215	0.0237353
cg08559209	0.0159648	389374	CNTN4	0.807845	0.831579	0.0237343
cg06579459	0.0223606	13800	PGBD1	0.435318	0.459047	0.0237284
cg27406983	0.0425595	31161	CYFIP1	0.339468	0.363182	0.0237134
cg23526676	0.00354637	10613	VWA7	0.456073	0.479767	0.0236934
cg01084684	0.00843676	6806	PROK2	0.562252	0.585923	0.0236713
cg08374499	0.0314748	3567	SLC17A7	0.532695	0.55635	0.0236553
cg07667906	0.0153642	336813	TMEM121	0.321501	0.345152	0.0236507
cg27128734	0.00399716	2054	KLK4	0.71785	0.741492	0.0236417
cg12358298	0.0350557	857	RNF125	0.55715	0.58079	0.0236392
cg26640119	0.0126401	52031	FGL1	0.762046	0.785674	0.0236271
cg06052200	0.0169381	3759	DCC	0.723766	0.747379	0.0236131
cg16823252	0.0493009	126348	VPREB1	0.442686	0.466297	0.0236106
cg12859943	0.0133323	25310	SNX14	0.259521	0.283114	0.0235934
cg16141702	0.038956	2197	UBE3A	0.740149	0.763741	0.0235917
cg19139096	0.00672974	874	PPWD1	0.332385	0.355972	0.0235866
cg27212917	0.0468354	1909	ZXDA	0.749514	0.773097	0.0235832
cg02790305	0.00211498	144874	SORBS2	0.399785	0.423358	0.0235734
cg18037455	0.00231637	NONE	NONE	0.771073	0.794646	0.0235726
cg10937306	0.000209921	6252	NIPBL	0.251303	0.274855	0.0235514
cg22942210	0.0318484	3758	EXD2	0.668449	0.691981	0.0235325
cg03411133	0.0118435	28731	CA4	0.547156	0.570688	0.0235318
cg00142999	0.0273336	53469	WAPAL	0.670422	0.693935	0.0235134
cg06947839	0.000998975	64535	GPR133	0.604121	0.627632	0.0235106
cg14036880	0.0307766	35934	DDR1	0.689466	0.712966	0.0234998
cg00046336	0.0124962	45005	DDX18	0.733222	0.75671	0.0234887
cg16597737	0.000180954	138	SLC9C2	0.240208	0.263696	0.0234886
cg15179197	0.0247103	485503	FOXO1	0.603982	0.627469	0.0234875
cg09772954	0.00209911	140	GALNTL6	0.176593	0.200079	0.0234856
cg24354335	0.0336879	54203	KDM1A	0.566244	0.589729	0.0234844
cg17521868	0.0285122	257207	KIAA1217	0.382176	0.405652	0.0234758
cg04674959	0.0169583	66885	GLRX3	0.738281	0.761749	0.0234682
cg06551697	0.00896385	5817	SEPTIN4	0.217523	0.240991	0.0234671
cg15372842	0.00900781	7289	TSN	0.41298	0.436443	0.0234636
cg12615557	0.0412518	127825	NBPF6	0.323408	0.346861	0.0234532
cg23587044	0.0438042	20792	MFI2	0.38442	0.407866	0.0234463
cg03590420	0.0435666	150603	OPCML	0.614983	0.638428	0.0234446
cg18405544	0.0319361	104223	PIK3R1	0.787673	0.811105	0.0234321
cg12179148	0.00491927	37829	LAMA4	0.402823	0.426241	0.0234173
cg05570435	0.0127033	221124	PPP4R1L	0.704863	0.728276	0.0234125
cg06448683	0.0321304	97153	PCBD1	0.244594	0.267996	0.0234029
cg17655970	0.0179872	45170	SPACA7	0.226551	0.249947	0.0233958
cg16928034	0.014143	11258	LRIT2	0.731156	0.754547	0.0233917
cg06672539	0.0320827	13145	LIN7B	0.730017	0.753407	0.0233894
cg08227227	0.0152577	262519	ADARB2	0.32568	0.349067	0.023387
cg05239811	0.0210998	10924	VWA7	0.51895	0.542331	0.023381
cg14985351	0.017301	1488	PSMB10	0.674381	0.697761	0.0233801
cg10664053	0.03811	7691	ZNF148	0.426302	0.449675	0.0233731
cg15139153	0.0461286	333600	RNGTT	0.612093	0.635452	0.0233597
cg13115265	0.0242106	822715	PCDH20	0.590636	0.613992	0.023356
cg22839188	0.0117372	849445	TLE1	0.690599	0.713947	0.0233478
cg01707224	0.00498502	579	SLC17A6	0.528442	0.55177	0.0233284
cg19539556	0.00453608	65	OR4A16	0.749595	0.772915	0.0233197
cg06468454	0.0475016	8321	P2RX5	0.241872	0.265183	0.0233107
cg19476594	0.0384583	53096	TOR3A	0.462156	0.485451	0.0232954
cg21061317	0.00948674	121077	PVRL1	0.508738	0.53203	0.0232916
cg05338009	0.0203055	17121	ZNF331	0.43668	0.459969	0.0232893
cg03539825	0.0098887	188941	SHISA6	0.646653	0.669939	0.0232863
cg20759084	0.000742574	446	ADCY2	0.14846	0.171723	0.0232629
cg00564573	0.00748253	8522	TBC1D2B	0.243421	0.266681	0.0232594
cg06320175	0.0223045	134288	C1orf105	0.709535	0.732786	0.0232508
cg22985216	0.0458611	857213	CHAC2	0.58182	0.605067	0.0232465
cg20770234	0.0182785	12156	ALKBH3	0.547164	0.570408	0.0232438
cg10111084	0.0250817	27732	FGD2	0.287145	0.310385	0.0232396
cg07686834	0.00341079	49508	CYB5D2	0.748922	0.772157	0.023235
cg04511182	0.0394063	3289	SLC39A8	0.562416	0.585651	0.0232346
cg10834431	0.00274003	34511	GLDN	0.736606	0.759836	0.0232302
cg04143909	0.0302469	142107	COA6	0.64169	0.664919	0.0232291
cg06772949	0.0463277	39867	BCL7C	0.625551	0.648778	0.0232265
cg01018864	0.0123785	6162	TCL1B	0.690486	0.713712	0.0232262
cg26958838	0.00368094	335751	IRX2	0.536901	0.560121	0.0232202
cg22266222	0.0150108	1244	ITGA9	0.400692	0.423902	0.0232096
cg09681594	0.023097	53544	LHX8	0.404902	0.42811	0.0232078
cg18246730	0.00739514	69411	HGF	0.724955	0.748152	0.0231967
cg00524291	0.0395448	62035	C7orf60	0.354627	0.377818	0.0231906
cg26207631	0.0389782	1005	OR14K1	0.811014	0.834202	0.0231883
cg20944093	0.0174232	24632	LPCAT1	0.745157	0.768338	0.0231813
cg22944187	0.0181848	445947	TMEM132C	0.708556	0.731726	0.0231708
cg10208777	0.00547589	63179	STC1	0.700421	0.723584	0.023163
cg27041096	0.0248553	307	COLEC10	0.544201	0.567359	0.023158
cg22355898	0.0186704	291625	QKI	0.736788	0.759928	0.0231396
cg21910919	0.0468343	32142	FGFR1OP2	0.835555	0.858694	0.0231387
cg17967673	0.0214951	2299	ZNF540	0.59633	0.61946	0.0231298
cg21627759	0.00377454	28178	TEX10	0.509308	0.532434	0.0231257
cg00841533	0.021424	39444	UBE2E1	0.565039	0.588139	0.0231002
cg13729073	0.0260231	49109	SAMSN1	0.471896	0.494996	0.0230997
cg27342559	0.00651163	179468	PTN	0.663298	0.686396	0.0230983
cg00414136	0.00100897	639092	SUGCT	0.624797	0.647885	0.0230877
cg24697098	0.0345799	29179	IL12B	0.727821	0.750901	0.0230797
cg01881476	0.0220759	11306	DNA2	0.767418	0.790497	0.0230788
cg00003241	0.0133636	252653	DNAJB6	0.599017	0.622096	0.0230784
cg07673020	0.0252234	54888	C7orf25	0.229165	0.252239	0.0230742
cg22489931	0.0186053	21169	RGMA	0.283192	0.306258	0.0230656
cg00658576	0.0453681	66965	PPFIA2	0.620963	0.644023	0.0230598
cg04148873	0.0231337	419	NPHP1	0.491134	0.514187	0.0230526
cg12828483	0.0335803	3359	MYT1	0.49248	0.515531	0.0230511
cg04400940	0.0284201	8474	ENSG00000198843	0.743524	0.766558	0.0230346
cg02644711	0.0335796	18223	PIGZ	0.6768	0.699823	0.0230232
cg12181459	0.013324	1673	GATA3	0.313717	0.336737	0.0230194
cg03557135	0.0155509	61738	ZNF644	0.422155	0.445166	0.0230119
cg20282550	0.0408821	115	AKR1E2	0.150053	0.173062	0.023009
cg12055993	0.00314369	171485	GALNT9	0.693404	0.716408	0.0230041
cg01899620	0.0222081	65888	MCF2L	0.573447	0.59645	0.0230029
cg15496741	0.0450533	33798	SDR9C7	0.557623	0.580624	0.0230006
cg04273131	0.0266527	488792	TFAP2B	0.794424	0.817419	0.0229954
cg19408718	0.00702758	164699	SYN3	0.554909	0.577898	0.0229892
cg15620905	0.00130733	27604	PTPRF	0.48657	0.509544	0.0229743
cg16145216	0.0111818	1494	HIVEP3	0.175692	0.198651	0.0229594
cg16621270	0.0403479	9315	CDC6	0.504469	0.527426	0.0229572
cg09681909	0.0356199	22920	CRYBA4	0.700777	0.723729	0.0229521
cg19319125	0.0180995	72788	CES1	0.333522	0.356467	0.0229453
cg27528748	0.0164922	327961	ALG10	0.530501	0.553443	0.0229425
cg16361867	0.0252529	198888	GRIK4	0.621784	0.644722	0.0229383
cg11292317	0.0245177	44664	ACAA2	0.681239	0.704176	0.0229366
cg17471939	0.0102777	31796	TP73	0.148873	0.171787	0.0229138
cg25561016	0.000648051	34070	PIK3C2A	0.70337	0.726278	0.0229082
cg11807153	0.000119459	18578	ZMAT2	0.353715	0.376621	0.0229063
cg06597587	0.012218	20194	ZWILCH	0.496128	0.519033	0.0229051
cg20085065	0.038592	36979	ZNF131	0.373638	0.396541	0.022903
cg14188774	0.0161759	55346	C7orf25	0.267662	0.290561	0.0228988
cg01562021	0.0241692	NONE	NONE	0.707757	0.730653	0.022896
cg17469321	0.0245481	20590	LANCL2	0.68727	0.710159	0.0228896
cg01518846	0.0280615	289	HIST1H4G	0.724047	0.746936	0.0228888
cg06984528	0.0469721	NONE	NONE	0.556803	0.579675	0.0228718
cg08036934	0.033356	2690	NAP1L4	0.475873	0.498743	0.0228695
cg08571918	0.0251748	196049	POU3F3	0.557297	0.580143	0.0228455
cg19707448	0.0353071	19757	KSR1	0.571891	0.594734	0.0228432
cg06581702	0.0134791	12156	MTRR	0.473494	0.496337	0.0228427
cg25363872	0.0190999	24182	PLIN3	0.529039	0.551878	0.0228387
cg08906309	0.00576475	11438	KRBA2	0.318939	0.341776	0.0228363
cg05084827	0.0171544	56450	CLHC1	0.168461	0.191294	0.0228331
cg06003475	0.0411678	19862	SEMA6A	0.588386	0.611219	0.0228328
cg04792777	0.00845583	329490	TMEM121	0.668544	0.69137	0.0228269
cg14444287	0.014575	33951	SOX1	0.596446	0.61927	0.0228239
cg16309606	0.0174887	83617	F9	0.688911	0.711729	0.0228175
cg00687132	0.025579	14097	SYDE2	0.656304	0.679115	0.0228105
cg24699670	0.0335792	108	TNNT1	0.151078	0.173882	0.0228042
cg21724010	0.0103089	NONE	NONE	0.37884	0.401633	0.022793
cg16043284	0.00295832	117498	FRMD1	0.580419	0.603206	0.0227878
cg15408039	0.000150355	529182	IRS2	0.659381	0.682154	0.0227733
cg26408565	0.0316015	304	ETFA	0.155748	0.178499	0.0227515
cg24638462	0.029852	3100	NARFL	0.345182	0.36791	0.0227283
cg18363918	0.0214535	14883	IGLON5	0.394171	0.416895	0.0227238
cg22635288	0.00998462	21148	DTWD2	0.720217	0.742941	0.0227234
cg01261821	0.00189579	93900	ARHGAP8	0.612819	0.63554	0.0227207
cg24402500	0.00708097	36644	PDE4A	0.734322	0.757036	0.0227145
cg09368302	0.00461769	272	C12orf50	0.757347	0.78006	0.0227134
cg02108825	0.000240007	36292	GFPT2	0.577869	0.600579	0.02271
cg20736492	0.0135621	60404	FZD10	0.400237	0.422947	0.0227099
cg03062417	0.0108166	6504	TCF24	0.570485	0.593175	0.0226904
cg09143276	0.00735133	297154	NR3C2	0.749261	0.771947	0.0226853
cg25876443	0.00791597	79740	RHCG	0.246435	0.26911	0.0226743
cg22601808	0.0114182	1397	PAGE3	0.799828	0.8225	0.0226715
cg14132731	0.00368382	702	SEL1L	0.392062	0.414717	0.0226549
cg11415152	0.0484641	7362	ZNF446	0.591692	0.61434	0.022648
cg19330292	0.0164333	17283	GALNT4	0.541071	0.563702	0.0226307
cg17174814	0.0350094	129197	SMAD3	0.667768	0.690388	0.02262
cg07174182	0.0437337	238390	DMRTA2	0.851483	0.874076	0.0225928
cg09415720	0.0421283	89993	LMO7	0.687064	0.709641	0.022577
cg22025206	0.0247479	22011	SLC9A3	0.345517	0.368092	0.0225755
cg15747747	0.0104747	157165	LARGE	0.740411	0.762985	0.0225731
cg21489194	0.00559647	96145	EBF1	0.360843	0.383412	0.022569
cg02548132	0.00836554	688	ANGPT2	0.837024	0.859592	0.0225681
cg20027784	0.00342882	12656	MOB2	0.74375	0.766315	0.0225646
cg09801337	0.00773504	155712	PPIAL4A	0.533468	0.556032	0.0225645
cg26253397	0.0350908	92428	SENP2	0.421511	0.444072	0.0225608
cg08417804	0.0144826	532	ABL1	0.229801	0.252354	0.0225538
cg01066416	0.0338757	273538	LHFP	0.586755	0.609294	0.0225388
cg12861945	0.0167592	15	FAM218A	0.0878098	0.110338	0.0225279
cg14683380	0.00421894	34429	GGT6	0.0961364	0.118653	0.0225168
cg23377236	0.0296746	40010	FAM50B	0.76458	0.787093	0.0225132
cg20741980	0.0303838	12853	NEIL2	0.513505	0.53601	0.0225056
cg11275805	0.028572	312532	TMEM232	0.810154	0.832653	0.0224992
cg03711207	0.0158558	22221	IL17RD	0.684758	0.707256	0.0224986
cg06428211	0.0305381	2295	MRFAP1L1	0.622428	0.644927	0.0224986
cg14303974	0.0218742	234681	BRWD3	0.508357	0.530854	0.0224964
cg24265837	0.0295537	46004	CECR1	0.533411	0.555906	0.0224942
cg08460399	0.00165576	4049	GDAP1L1	0.455612	0.47809	0.0224777
cg21984374	0.015676	19506	SDIM1	0.54204	0.564511	0.0224706
cg10493270	0.0309064	44059	ARHGEF12	0.448645	0.471113	0.0224676
cg03340215	0.00435536	1113	CPEB1	0.335746	0.358211	0.022465
cg09090353	0.0103707	1049	RPS6KB2	0.7701	0.792564	0.0224642
cg20498962	0.00345844	15826	ATG9B	0.468676	0.49113	0.0224548
cg06966110	0.0435267	19602	PTDSS2	0.738031	0.760472	0.022441
cg25600951	0.0021541	3363	B3GNT2	0.673281	0.695709	0.0224274
cg01384410	0.00969312	40602	DTNBP1	0.266324	0.28875	0.0224255
cg20007321	0.00134515	703	RALGPS1	0.725754	0.748178	0.0224233
cg11103476	0.0262657	10258	TGS1	0.799867	0.822286	0.0224186
cg11861696	0.0349111	18832	DGCR8	0.7271	0.749519	0.0224185
cg07083192	0.046854	15577	SLC2A9	0.599818	0.622219	0.0224011
cg14966331	0.0284864	172797	NHLRC3	0.842757	0.865151	0.0223938
cg15133558	0.0283602	37493	CHIC1	0.748437	0.770831	0.0223935
cg19465737	0.0246377	61204	TNK2	0.624822	0.6472	0.0223785
cg08698856	0.0301932	28684	RAB2A	0.649895	0.672263	0.022368
cg17940256	0.028706	36913	SLC1A4	0.73445	0.756816	0.0223656
cg03471705	0.0037888	300	GTF2A1	0.186012	0.208357	0.0223452
cg17940162	0.0269061	236591	ARGLU1	0.697837	0.720175	0.0223386
cg00848392	0.00878087	10670	VWA7	0.278131	0.300454	0.0223234
cg08037327	0.0321989	857	GIMAP7	0.662424	0.684736	0.022312
cg10148069	0.00910828	180576	RBFOX3	0.778415	0.800726	0.0223109
cg26973848	0.0202008	157320	FAM210A	0.461587	0.483894	0.022307
cg20001978	0.00656597	23	NAP1L2	0.266619	0.288917	0.0222981
cg25641533	0.0176273	10491	VWA7	0.671495	0.693785	0.0222898
cg02912830	0.0457507	127202	MRPS30	0.613866	0.636106	0.0222406
cg06508738	0.0328172	39205	MRPS22	0.506977	0.52921	0.0222334
cg19963700	0.044858	69680	ROR1	0.576526	0.598759	0.0222323
cg06911613	0.0060095	12886	COX4I1	0.578676	0.600906	0.0222302
cg10502231	0.000247399	7424	DEGS1	0.156797	0.179021	0.0222243
cg14701108	0.032585	252164	TRAPPC12	0.546844	0.569068	0.0222238
cg06494037	0.0343506	2487	CCR8	0.767868	0.790078	0.0222104
cg27075118	0.0494756	38011	DNAJB6	0.714789	0.736989	0.0222005
cg24000779	0.0464185	24583	CNNM1	0.66039	0.682588	0.0221973
cg03877706	0.0076133	202000	NCAM2	0.792758	0.814941	0.0221833
cg25137436	0.0081274	44730	ATP11A	0.504844	0.527023	0.0221788
cg06456538	0.0433585	64920	SMIM8	0.74482	0.766997	0.0221768
cg13568173	0.0070229	26767	ZNF354B	0.693207	0.715376	0.022169
cg09781552	0.00376028	188037	OPA1	0.453027	0.475191	0.0221646
cg02595134	0.0435836	13827	SLC4A1	0.707506	0.729657	0.0221515
cg22730355	0.031041	66593	TMPRSS11F	0.760834	0.782985	0.022151
cg03128029	0.0292998	12850	NOP58	0.372649	0.394799	0.0221502
cg12749729	0.0157255	18127	ATF7IP	0.69612	0.718265	0.0221459
cg16579158	0.0110747	604	PCDHGA2	0.387497	0.409637	0.02214
cg10585421	0.0370068	38507	PCMTD1	0.548336	0.570472	0.0221366
cg01794156	0.0468751	2861	PKP3	0.505065	0.527189	0.0221233
cg18262105	0.0220082	124180	MMADHC	0.474396	0.496494	0.022098
cg09717923	0.0233097	24194	UNKL	0.716931	0.739022	0.0220907
cg13907973	0.0304079	647	IRF1	0.0956182	0.117706	0.0220874
cg01513157	0.00132168	13659	SDR42E1	0.865347	0.887432	0.0220849
cg10182306	0.0405869	9365	CLCNKA	0.476213	0.498292	0.0220796
cg09744906	0.0437087	60006	TEKT3	0.7666	0.788679	0.0220785
cg01587052	0.025745	54303	DERL1	0.752307	0.774385	0.0220785
cg26739003	0.011604	60582	RIN3	0.777025	0.7991	0.0220745
cg17501681	0.0390414	2836	KRTAP5-8	0.411126	0.433198	0.0220722
cg23016068	0.0168377	32586	VIPR2	0.633866	0.655934	0.0220682
cg02158056	0.0492535	139851	ZNF469	0.436595	0.458647	0.0220525
cg11313460	0.0340245	58980	TANGO6	0.613548	0.635583	0.0220349
cg22467129	0.0464216	292	ETFA	0.171388	0.193423	0.0220348
cg26028149	0.0369403	82158	MTRNR2L7	0.651131	0.673158	0.0220271
cg06352713	0.0318874	1104	CYP2A13	0.678949	0.70097	0.0220206
cg16868591	0.0447307	3964	FBXW9	0.697815	0.719833	0.022018
cg02792506	0.00858038	28969	PDYN	0.454561	0.476578	0.0220172
cg06720751	0.0327986	41178	LIN9	0.639713	0.661728	0.0220151
cg26837569	0.0323182	62756	CTIF	0.575127	0.597138	0.022011
cg01364654	0.0048541	27266	DCTN4	0.821197	0.843203	0.0220061
cg27537986	0.0196865	17094	ZNF43	0.726379	0.748382	0.0220028
cg26258077	0.020023	1254	INO80D	0.376693	0.398682	0.021989
cg12320239	0.0079824	314	OR4A15	0.755492	0.777479	0.0219869
cg19147241	0.0124606	17718	PAPOLA	0.650967	0.672937	0.0219704
cg04493908	0.00255656	647927	TBL1Y	0.466728	0.488694	0.0219656
cg26879773	0.00655172	144747	GLI2	0.55312	0.575084	0.0219637
cg07676150	0.0392771	8098	KYNU	0.762321	0.784282	0.0219607
cg17981254	0.0120721	105482	REEP3	0.674129	0.696087	0.0219581
cg14507357	0.0456793	1006	TPD52	0.697526	0.719483	0.0219576
cg08411333	0.00106442	70973	CSNK1G3	0.168978	0.190925	0.0219466
cg24195486	0.000391285	1369	SLC24A4	0.465526	0.487442	0.0219164
cg24392721	0.0284909	14376	ZNF563	0.7964	0.818296	0.0218959
cg01066056	0.0405177	1873	ZYG11A	0.703404	0.725289	0.021885
cg11556740	0.049539	412249	SUGCT	0.558583	0.580466	0.0218828
cg03009778	0.0334973	8289	RNF113A	0.508428	0.530302	0.0218745
cg13920312	0.0123731	20620	SELL	0.750477	0.772351	0.0218741
cg04715503	0.034831	339	CLDN9	0.417365	0.439226	0.0218604
cg22175814	0.0161741	99112	SDK2	0.500615	0.522474	0.0218589
cg10552523	0.00448485	375	IFITM1	0.379398	0.401226	0.0218279
cg20816447	0.0266544	9293	CC2D2A	0.457528	0.479356	0.0218278
cg25429684	0.0163481	159960	HAS2	0.639123	0.660948	0.0218249
cg24142850	0.0267227	134168	IRX6	0.689279	0.711096	0.0218175
cg09084256	0.0267333	44178	RFPL2	0.578547	0.600362	0.0218154
cg17261055	0.0109992	46334	WNT7B	0.616205	0.638008	0.021803
cg02741393	0.0336725	2157	DUSP28	0.652981	0.674783	0.0218014
cg13596297	0.0439768	145620	STK3	0.448953	0.470754	0.0218007
cg05474943	0.000719371	14623	BLOC1S4	0.57173	0.593527	0.0217967
cg23698649	0.0495809	140690	STK17A	0.864968	0.886757	0.0217887
cg09749867	0.0453627	39372	SLC22A2	0.53985	0.561633	0.0217822
cg09913211	0.00881904	329461	TMEM121	0.70313	0.724903	0.0217726
cg16526235	0.0123211	181077	CXorf36	0.554673	0.576445	0.0217717
cg08298491	0.0208394	237774	KIAA1217	0.768628	0.790379	0.0217506
cg11496113	0.0432543	56893	RAI14	0.534388	0.556137	0.0217489
cg03460833	0.025682	10470	USP34	0.645554	0.667296	0.0217425
cg26790578	0.00646348	50117	CHD2	0.638994	0.660735	0.0217411
cg16043943	0.000655921	96	FUNDC1	0.138045	0.159781	0.0217364
cg01366622	0.0307443	96733	CPEB4	0.69013	0.711861	0.021731
cg27040905	0.0358259	152652	NRN1	0.799002	0.820731	0.0217296
cg17897852	0.0331279	1303	APOBEC3C	0.561319	0.583045	0.0217263
cg19171792	0.0111785	172939	PRMT8	0.576729	0.598454	0.0217245
cg03881711	0.0290781	458234	NDST3	0.808924	0.830632	0.021708
cg26744134	0.0160833	505368	IRS2	0.806454	0.828161	0.0217072
cg02955100	0.0304615	1040	EGFL8	0.591889	0.613588	0.0216988
cg25792518	0.00934688	377	CHAD	0.58547	0.607166	0.0216957
cg23775883	0.0347242	34	C6orf123	0.124573	0.146262	0.0216887
cg14946894	0.00569248	93902	ANK1	0.811318	0.833003	0.021685
cg09874310	0.0410511	103980	PITPNC1	0.252139	0.273821	0.0216819
cg11625897	0.0271241	787	SPICE1	0.359824	0.381503	0.0216787
cg22586726	0.00391925	4839	LRRC27	0.216035	0.237713	0.0216785
cg03097995	0.0224398	9	TNNI3	0.469473	0.491146	0.0216724
cg18002751	0.0478765	13704	FAM135A	0.695351	0.717022	0.0216711
cg15584813	0.0471176	154	SLC38A4	0.308166	0.329836	0.0216707
cg15337646	0.00553088	1100	CHFR	0.625246	0.646913	0.0216665
cg07464125	0.0473759	453766	KCNMA1	0.699732	0.721397	0.0216647
cg08872577	0.0395271	1312	HIVEP3	0.254382	0.276046	0.0216634
cg21926626	0.00602009	102317	TSNARE1	0.325366	0.347027	0.0216606
cg15317815	0.0122249	1997	OXTR	0.149893	0.171547	0.0216534
cg07534263	0.0219432	85335	ZNF254	0.82616	0.847807	0.0216468
cg12194898	0.000889009	6028	MSX2	0.321462	0.343108	0.0216464
cg17562910	0.019028	118283	HDAC4	0.447396	0.469038	0.0216421
cg25059588	0.0411519	3087	DES	0.842901	0.864542	0.0216415
cg09976082	0.0246631	5081	CAP2	0.823397	0.845028	0.0216312
cg04017479	0.00716458	929	ENSG00000261667	0.232344	0.253972	0.0216285
cg10812777	0.0493955	383500	TMEM121	0.148614	0.170221	0.0216071
cg27016106	0.0148236	8660	ADAMTS2	0.263667	0.285266	0.0215983
cg25265343	0.0422717	41730	NKRF	0.718809	0.740407	0.0215981
cg15608925	0.000631031	145242	COPS8	0.717137	0.738729	0.021592
cg08007592	0.00264707	737	BRMS1	0.813243	0.834832	0.0215888
cg20560283	0.0375515	129234	SMAD3	0.809392	0.830977	0.0215858
cg27128011	0.0249491	580	OR52B4	0.784761	0.806346	0.021585
cg26159205	0.0301347	26916	ZNF273	0.710249	0.731828	0.0215796
cg03920003	0.0303245	1326	ADAR	0.216937	0.23851	0.0215732
cg18508448	0.0386595	26946	ANKRD45	0.473641	0.495178	0.0215368
cg04854073	0.0382229	NONE	NONE	0.671174	0.692709	0.0215343
cg14837582	0.0082672	52721	STX16	0.761339	0.782866	0.0215268
cg00459802	0.027767	81418	SIRPA	0.673469	0.694991	0.0215217
cg09400963	0.0499665	20739	AVL9	0.77004	0.791553	0.0215134
cg10365562	0.0279134	3178	TDGF1	0.529885	0.551397	0.0215121
cg24670715	0.00538927	424	ANGPT2	0.658856	0.680361	0.0215045
cg08060876	0.0355105	36276	ZNF724P	0.56937	0.590866	0.0214952
cg23694533	0.00885466	5130	TUBG2	0.543785	0.565277	0.021492
cg26784300	0.00773341	222067	ID2	0.606443	0.627931	0.0214876
cg07666984	0.00119039	157121	ARFIP1	0.112851	0.134328	0.0214768
cg18739808	0.0357372	124749	COMMD1	0.833247	0.854722	0.0214749
cg08847726	0.0173812	372615	CBLN4	0.760947	0.782422	0.0214748
cg09977937	0.0291667	291629	FOXF1	0.649218	0.670677	0.0214584
cg23256343	0.024864	49120	TJP1	0.496687	0.518143	0.0214562
cg00849570	0.0330388	176330	PRDM16	0.619471	0.64092	0.0214491
cg09308049	0.0152116	126656	THBS1	0.195196	0.216638	0.0214416
cg11284631	0.0279755	24549	OSMR	0.596449	0.61789	0.021441
cg23339321	0.0061483	24992	LMNB1	0.250004	0.271443	0.0214382
cg05639513	0.0184661	8269	VPS13D	0.677606	0.699034	0.0214282
cg18361608	0.0395581	152936	GRIA4	0.771574	0.792978	0.0214041
cg08799809	0.00370288	3792	CUX2	0.697271	0.718671	0.0213996
cg22249529	0.0303779	665	KLHDC7B	0.497445	0.518837	0.0213918
cg19517410	0.00203707	99641	CCNL1	0.729509	0.750893	0.0213834
cg19793131	0.00220339	86068	JRKL	0.699029	0.72041	0.0213804
cg23409074	0.0105587	162	CRH	0.463449	0.484822	0.0213736
cg12813441	0.0320725	38349	RTN4	0.602208	0.623573	0.0213653
cg24644712	0.00273786	17285	PTPLB	0.740385	0.761735	0.0213501
cg05216052	0.0435273	882	IL36B	0.774522	0.795872	0.0213497
cg16985048	0.0451877	190602	UVRAG	0.722186	0.743527	0.0213417
cg03575614	0.0429669	16436	ZNF586	0.796017	0.81735	0.0213333
cg02888048	0.00400891	88555	NPTX2	0.429479	0.450811	0.0213312
cg20459656	0.0224238	30325	TUBGCP5	0.69683	0.718159	0.0213292
cg03218019	0.0118604	142	DDOST	0.09593	0.117254	0.0213239
cg25620760	0.032353	66285	CLDN11	0.478616	0.499923	0.0213071
cg25155009	0.0073872	686	MAPKAPK2	0.182497	0.203803	0.021306
cg23722457	0.0089385	NONE	NONE	0.742341	0.763638	0.0212971
cg06049367	0.0127317	5604	INSC	0.754705	0.775989	0.0212834
cg09429924	0.0454616	20068	C17orf82	0.540386	0.561669	0.0212826
cg22215784	0.03951	95682	GEMIN8	0.793235	0.814499	0.0212639
cg16037062	0.0187629	4070	SOX13	0.594789	0.616047	0.0212581
cg17071417	0.0230754	17474	EMC10	0.511878	0.533128	0.0212498
cg06191553	0.0284017	96048	ATP1A1	0.758491	0.779735	0.0212443
cg06376949	0.00151554	532	IFIT5	0.265599	0.286843	0.0212437
cg17245135	0.0285896	181375	MEF2C	0.827797	0.849016	0.0212192
cg27489681	0.00683713	6245	LRIT2	0.612482	0.633697	0.0212155
cg02609817	0.0448033	55694	NT5DC3	0.816299	0.837508	0.0212092
cg21686213	0.00177442	1266	IFITM1	0.741734	0.762921	0.0211871
cg01017409	0.00120964	17783	WFDC2	0.484253	0.505438	0.0211857
cg05308495	0.0369173	19628	CACNG6	0.418287	0.439465	0.0211777
cg18240146	0.0119225	14198	METTL7B	0.516767	0.537944	0.0211766
cg18848419	0.00155275	1242	CHMP1B	0.302033	0.323207	0.0211745
cg12006399	0.0193681	49661	GOLGA6L4	0.59957	0.620733	0.0211632
cg08079970	0.0346832	2335	WDR72	0.759045	0.780206	0.0211607
cg22829263	0.0139027	4738	C2orf62	0.84725	0.8684	0.0211508
cg22725507	0.00124876	193310	PELI2	0.617908	0.639053	0.0211451
cg27127091	0.0116549	43155	SFMBT1	0.622277	0.643413	0.0211365
cg26740297	0.0193186	3615	ATP6V1B1	0.607261	0.628396	0.0211351
cg16009988	0.0138192	340857	ALG10	0.623429	0.644564	0.0211349
cg21759331	0.0344309	81043	PTH2R	0.651818	0.672947	0.021129
cg20249210	0.0327433	51108	TBX3	0.478433	0.499561	0.021128
cg08316083	0.0162618	16068	ATP8B3	0.248866	0.269979	0.0211122
cg19510699	0.0221915	12232	SDCBP2	0.339498	0.360598	0.0211001
cg01914278	0.000107113	30340	FAM83H	0.266573	0.287669	0.0210961
cg25971920	0.0292702	12250	UBQLN4	0.591868	0.612961	0.0210926
cg27362718	0.0256317	29350	ZFPM1	0.770524	0.791615	0.0210907
cg22778903	0.0473598	7829	MX2	0.326957	0.348046	0.021089
cg27219841	0.0036838	5177	HCFC1R1	0.628623	0.649709	0.0210858
cg16349333	0.0360518	3461	MSRA	0.607379	0.628464	0.0210851
cg13488090	0.0335215	80783	LPIN1	0.669043	0.690123	0.0210796
cg26113982	0.0381589	20929	BDKRB1	0.787241	0.808317	0.0210758
cg20667128	0.0185781	122607	TMEM200C	0.770619	0.791682	0.0210628
cg17296165	0.030488	13333	SPPL2A	0.65993	0.680987	0.0210568
cg15739658	0.0340997	27552	OXGR1	0.685655	0.706707	0.0210521
cg00375939	0.0270987	114015	PPP4R2	0.715544	0.736592	0.0210478
cg20285745	0.0202421	29749	NOS1	0.25508	0.276112	0.021032
cg21005510	0.035231	152251	ZNF727	0.68565	0.70668	0.0210305
cg16900255	0.0273338	61190	CD276	0.205237	0.226237	0.0209995
cg24329607	0.0208014	17630	TPPP	0.557879	0.57887	0.0209909
cg26691898	0.0347678	913	SLC17A1	0.719099	0.740087	0.0209875
cg24456632	6.70597e-05	14278	AQP11	0.294163	0.31514	0.0209764
cg11829870	0.0267077	1990	KLHDC7B	0.512376	0.533349	0.0209724
cg01752257	0.000765413	14519	EMC4	0.772492	0.793457	0.0209656
cg08846002	0.0158302	986	ZNF75D	0.221543	0.242494	0.0209509
cg06848247	0.037639	370027	CMPK2	0.555884	0.576822	0.0209385
cg12371372	0.0318379	4289	NXF1	0.635226	0.656155	0.020929
cg22887103	0.0253606	84296	NABP1	0.696906	0.717832	0.0209251
cg16518590	0.0414012	279695	COBL	0.755121	0.776036	0.020915
cg05835414	0.0284726	4661	ROCK1	0.730258	0.751171	0.0209124
cg26292946	0.0219649	81454	PPP6R3	0.740843	0.761736	0.0208933
cg07825414	0.0198124	2173	GP1BB	0.759553	0.780443	0.0208904
cg04244918	0.017852	57331	LIX1	0.644815	0.665702	0.0208872
cg04411403	0.0194214	13285	IFITM3	0.585791	0.60667	0.0208792
cg04947196	0.00187927	68769	KIAA0947	0.647296	0.668171	0.0208751
cg12658927	0.0236454	580	FMR1NB	0.693177	0.714048	0.0208706
cg09059635	0.000513314	4864	NTNG2	0.472301	0.493169	0.0208672
cg11540016	0.0218453	131586	PFKP	0.783911	0.804774	0.0208631
cg06148736	0.00605165	61626	PRODH	0.372746	0.393604	0.0208583
cg11816065	0.029725	20880	PPIE	0.431939	0.452795	0.0208562
cg11087288	0.0227443	13755	RAB3GAP1	0.701394	0.722247	0.0208524
cg00512023	0.0204447	2180	EMC7	0.785618	0.806467	0.0208496
cg24869706	0.00956973	24011	CLIC5	0.580601	0.601449	0.0208481
cg25435713	0.0303547	56416	ADAMTS5	0.46798	0.488827	0.0208471
cg12460175	0.00652657	11281	BID	0.746781	0.767625	0.0208434
cg02906927	0.0269249	110769	ENY2	0.764396	0.785227	0.0208312
cg11976367	0.0121584	238	SOGA2	0.761615	0.782436	0.0208202
cg22269416	0.0082764	27777	ATF6B	0.76947	0.790283	0.0208138
cg00775467	0.0313274	9823	SIGLEC10	0.329311	0.350123	0.020812
cg10388306	0.0260042	18955	ATOH7	0.573102	0.593903	0.020801
cg01693478	0.0159883	53932	NOS1	0.627204	0.647996	0.0207922
cg08971592	0.0330137	2800	ANKDD1B	0.455244	0.476036	0.0207919
cg20586397	0.0339725	6562	TTC9B	0.674969	0.695759	0.0207899
cg08154405	0.0452701	866	SLC25A44	0.750005	0.770791	0.0207867
cg15052277	0.0489965	21298	CDCA7L	0.42493	0.445711	0.0207803
cg11357940	0.0211046	2916	ZNF716	0.643912	0.664683	0.0207711
cg19471613	0.00249253	21669	SLC30A5	0.705137	0.725908	0.0207709
cg27658503	0.0447341	143804	C7orf25	0.526535	0.547297	0.0207619
cg13947534	0.00649285	76811	C9orf171	0.602209	0.622957	0.0207483
cg04049654	0.0353447	20421	ABCD3	0.740269	0.761011	0.0207424
cg06887473	0.0469143	30134	OLAH	0.602468	0.62319	0.0207218
cg03593057	0.0222127	9879	CNP	0.600564	0.621279	0.0207147
cg17437185	0.00200631	233125	THSD4	0.620868	0.641572	0.0207039
cg07004372	0.0182429	59671	ASB14	0.567345	0.588032	0.0206877
cg02402368	0.0113899	204	ANGPT2	0.519981	0.540655	0.0206739
cg12946660	0.00307916	1638	HNRNPUL1	0.352475	0.373147	0.0206723
cg14191022	0.0102373	17364	BTN1A1	0.7493	0.769965	0.0206656
cg00048458	0.0160674	74257	MAP4K1	0.710402	0.731066	0.0206634
cg04635635	0.0185227	49021	TJP1	0.582097	0.602759	0.0206622
cg02049734	0.00339135	168704	XDH	0.465546	0.486203	0.0206574
cg24735714	0.00392605	26990	GAS7	0.17873	0.199384	0.0206542
cg21843814	0.00629655	53285	GAD2	0.370491	0.391128	0.0206374
cg09755872	0.0112734	24112	NUPL2	0.33357	0.354205	0.0206352
cg13691961	0.0106675	3767	DUSP6	0.734609	0.755244	0.0206344
cg12238519	0.0178142	217390	TINAG	0.608983	0.629604	0.0206211
cg09324225	0.0272078	138585	NSUN6	0.738026	0.758642	0.0206155
cg13163532	0.00341147	13904	PMF1	0.688138	0.708753	0.0206144
cg10224867	0.0454335	187948	DLL1	0.626933	0.647546	0.0206128
cg25334934	0.00325196	165630	INHBB	0.689454	0.710065	0.0206114
cg17625893	0.00645533	329910	TMEM121	0.60358	0.62419	0.0206095
cg27080195	0.0139791	443	CPNE3	0.519072	0.539679	0.0206073
cg09562539	0.0277086	8143	DMTN	0.764948	0.785552	0.0206033
cg02514021	0.00386985	221448	MKLN1	0.148283	0.168886	0.0206025
cg26329921	0.00826836	7651	GSR	0.687062	0.707664	0.0206016
cg03307982	0.0476656	1404	MASP2	0.62844	0.649035	0.0205951
cg09817024	0.00718554	90318	GATA4	0.144519	0.165093	0.0205743
cg14605520	0.011748	654	LHX3	0.566117	0.586685	0.0205681
cg16866941	0.045391	3437	MAFF	0.715832	0.736399	0.0205671
cg16506959	0.0468694	52421	ENOPH1	0.6454	0.665963	0.0205622
cg12781086	0.0362755	174032	BMPER	0.667403	0.687964	0.0205606
cg04399622	0.0270541	355968	GJA1	0.666495	0.687036	0.0205408
cg09318840	0.0010705	16575	CD8A	0.514116	0.534651	0.0205352
cg00545315	0.014328	3293	SFR1	0.743621	0.76415	0.0205285
cg23256401	0.0321702	NONE	NONE	0.471804	0.492332	0.0205273
cg11262216	0.0188488	16095	MEOX1	0.61288	0.633401	0.0205213
cg03060104	0.0114309	24271	TAS2R16	0.159809	0.180329	0.0205198
cg24568905	0.0354213	31905	GFRA2	0.811391	0.831907	0.0205155
cg27438880	0.0232732	11464	GRIK4	0.402729	0.423239	0.0205099
cg09408023	0.0450622	2853	HFM1	0.483346	0.503855	0.0205083
cg12999267	0.0087038	165529	PLXNC1	0.169202	0.189696	0.0204936
cg14970802	0.0067128	50202	SLC12A3	0.916287	0.936776	0.0204884
cg04476574	0.0440692	18785	PI4K2B	0.695159	0.715634	0.020475
cg03392960	0.0287194	11159	SNAI2	0.527514	0.547976	0.0204623
cg12603243	0.00866171	36892	DMBX1	0.711734	0.732191	0.0204568
cg17590805	0.00826897	31939	KCNJ1	0.757005	0.777454	0.0204496
cg23312397	0.000422532	397	BDKRB2	0.500478	0.520923	0.0204451
cg23462943	0.0164476	11677	USP29	0.675244	0.695685	0.020441
cg08681856	0.0211438	2257	KLK4	0.548375	0.568811	0.020436
cg14041616	0.0309739	NONE	NONE	0.611357	0.631782	0.0204251
cg21909526	0.0424918	18092	CHST1	0.444785	0.46521	0.020425
cg13122214	0.0134084	24492	KIAA0195	0.322418	0.342842	0.0204237
cg01244934	0.0174215	6270	RNF223	0.792911	0.813331	0.0204199
cg24674363	0.00713585	76293	ALG1L	0.281211	0.301608	0.0203971
cg24737193	0.0180596	75257	CEP76	0.777314	0.797709	0.0203954
cg15597107	0.00884508	26992	CACNA2D2	0.222262	0.242653	0.020391
cg10286153	0.0177658	44232	SREBF1	0.0588966	0.079257	0.0203604
cg19205037	0.0230681	82629	ID2	0.83348	0.853838	0.0203581
cg02089848	0.0469434	41812	LUZP2	0.456821	0.477178	0.0203571
cg06719448	0.0470252	181	FAM71F1	0.599944	0.620301	0.0203567
cg04943797	0.00317538	33043	BHLHE23	0.643819	0.664174	0.0203553
cg07818712	0.00747888	2719	BTF3	0.783377	0.803732	0.0203548
cg04786480	0.00278454	549014	ACTRT1	0.713324	0.733675	0.0203502
cg17957637	0.0231088	43712	ATG12	0.622819	0.643162	0.0203434
cg23131559	0.0137443	7544	GDPD3	0.552602	0.572936	0.020334
cg09270031	0.0337559	238855	HGF	0.437739	0.458068	0.0203288
cg04726654	0.0394732	73347	FREM3	0.67014	0.690467	0.0203275
cg16550959	0.0224504	46591	LRGUK	0.737847	0.758171	0.0203242
cg05160317	0.0036797	185583	STK31	0.412326	0.432642	0.0203164
cg02661079	0.0197526	50612	CDH22	0.388551	0.408863	0.0203117
cg10138352	0.00980502	27505	ZNF273	0.416444	0.436748	0.0203047
cg05869837	0.0260096	1169	PLAC9	0.818836	0.839137	0.0203005
cg23631876	0.0102791	28039	PLK4	0.587704	0.608004	0.0203
cg06699848	0.0109083	84836	ST5	0.846893	0.867186	0.0202936
cg15047026	0.00718299	4445	TNNI3	0.32612	0.346413	0.0202927
cg21809155	0.00377202	452627	CAMK1G	0.790888	0.81118	0.0202917
cg10174926	0.0288413	419813	RGS6	0.870834	0.891122	0.0202881
cg14951497	0.00290284	3169	STAT1	0.844985	0.865272	0.0202871
cg08452838	0.0229446	652910	PARD3	0.692817	0.713103	0.0202867
cg19759405	0.044226	19162	CHAC1	0.793224	0.813506	0.0202818
cg16399567	0.0429864	40889	GNB4	0.66989	0.690163	0.020273
cg09098025	0.00540724	507	CHMP7	0.644574	0.664843	0.0202688
cg20062893	0.0153848	69784	WLS	0.784987	0.805255	0.0202683
cg09150840	0.0298748	24957	CLTCL1	0.542147	0.562397	0.0202498
cg02319883	0.0228773	11779	DRAM1	0.701061	0.721306	0.0202444
cg05904716	0.0003506	1182	GFPT2	0.167001	0.187243	0.0202419
cg21328786	0.000651211	2699	PAGE1	0.723952	0.744184	0.0202317
cg26692162	0.0377498	47160	CLRN1	0.652937	0.67316	0.0202228
cg10757852	0.0313696	113473	RASA2	0.475568	0.49579	0.0202219
cg26066438	0.0373606	62089	PGBD3	0.811069	0.83129	0.0202211
cg09163477	0.0157372	133694	STX2	0.770426	0.790643	0.0202179
cg12818499	0.0224734	911	PSMD14	0.695164	0.715375	0.020211
cg10548968	0.00384564	11882	OMP	0.550959	0.571167	0.0202083
cg13593809	0.0429122	1092	PELP1	0.491288	0.511495	0.0202068
cg02761839	0.011727	115862	RBMS1	0.748715	0.768921	0.0202064
cg17218224	0.00356706	250360	MYT1L	0.689515	0.709714	0.0201994
cg09340186	0.0164167	50266	FAT2	0.755668	0.775865	0.0201976
cg07526473	0.0112245	238	DEFB136	0.706366	0.726553	0.0201872
cg02950102	0.0496732	NONE	NONE	0.782286	0.802471	0.0201858
cg07830534	0.00736864	2926	KRT28	0.694599	0.714784	0.0201848
cg27576968	0.0493928	3135	ANXA5	0.748725	0.768901	0.0201762
cg21077030	0.039315	5559	HSPA1B	0.486074	0.506243	0.0201694
cg20464405	0.00620688	6248	FEM1A	0.27809	0.298252	0.020162
cg15757924	0.0339145	NONE	NONE	0.706416	0.726572	0.0201559
cg08453458	0.00994418	14708	MTNR1A	0.700923	0.721074	0.0201507
cg05640294	0.0135646	52325	RYR1	0.725968	0.746113	0.0201451
cg15999361	0.0102745	3121	KLK3	0.528778	0.54892	0.0201426
cg11325764	0.0076629	22	ATL1	0.21384	0.233962	0.0201218
cg03950923	0.00477705	3257	AGMAT	0.620484	0.640599	0.0201151
cg26795333	0.0102606	129461	SMAD3	0.838557	0.858672	0.0201146
cg09630142	0.00188324	11182	VWA7	0.615457	0.635569	0.0201117
cg27302994	0.0277534	677238	PTPRU	0.667796	0.687903	0.0201074
cg25679395	0.0357999	20967	KIF2A	0.610016	0.630119	0.0201029
cg20325636	0.0474741	13072	ZNF519	0.664871	0.684969	0.0200976
cg00232832	0.0167104	48955	TJP1	0.658141	0.678221	0.0200796
cg23444011	0.0241459	38975	EP300	0.724975	0.74505	0.0200752
cg19513374	0.0263078	10066	ZNF311	0.609695	0.629757	0.020062
cg09829452	0.0435977	74112	ABI1	0.690564	0.710608	0.0200445
cg13684632	0.0199066	108161	GDAP2	0.650166	0.670206	0.0200404
cg21193577	0.00649667	1916	BEGAIN	0.444448	0.46447	0.0200223
cg23287992	0.0223119	10681	VWA7	0.359116	0.37913	0.0200144
cg21311736	0.0199428	2919	MYLIP	0.522682	0.542693	0.0200115
cg23071864	0.0494459	43873	PITRM1	0.716903	0.736913	0.020011
cg01684950	0.0219445	31699	CUZD1	0.607956	0.627959	0.0200034
cg22511564	0.022484	27294	MYLK3	0.745041	0.765043	0.0200023
cg12353636	0.0339914	11196	LRIT2	0.743732	0.763734	0.0200015
cg15542459	0.0123124	23108	MKI67	0.449047	0.429038	-0.0200093
cg13112004	0.0384249	443	LOH12CR1	0.264502	0.24449	-0.0200121
cg18196063	0.0327752	6334	GRHL3	0.534701	0.514672	-0.020029
cg24177393	0.00960138	5755	ANXA2R	0.714774	0.694741	-0.0200326
cg24431966	0.0350305	8879	PPP1R27	0.606977	0.586929	-0.0200475
cg04217475	0.0316198	108609	DIP2B	0.782656	0.762607	-0.0200495
cg05151268	0.0305461	39854	EFCAB1	0.374151	0.354086	-0.0200654
cg16467757	0.0263874	20761	CCNE2	0.639555	0.619482	-0.0200735
cg14702809	0.0191832	2459	TTLL8	0.115102	0.0950237	-0.0200779
cg11213355	0.0332693	464471	ETV1	0.6005	0.580409	-0.0200903
cg01595413	0.0231091	29248	UPB1	0.618007	0.597907	-0.0201003
cg23401251	0.00872143	18673	KRTCAP3	0.525551	0.50545	-0.020101
cg07561747	0.024225	9515	KIF21B	0.631233	0.611112	-0.0201203
cg03892117	0.0314576	15460	LARP4	0.695534	0.675399	-0.0201348
cg24961820	0.0345804	82876	DMD	0.648254	0.628118	-0.0201356
cg00690498	0.0214066	54620	TTC8	0.319335	0.299199	-0.0201367
cg19905403	0.0077177	173670	KIAA1644	0.690222	0.670078	-0.0201437
cg25650460	0.0459405	6862	SAT1	0.548869	0.528712	-0.0201571
cg13227806	0.0402759	36365	QTRTD1	0.58595	0.565776	-0.0201736
cg10764762	0.0274233	370	EDNRB	0.430703	0.410527	-0.0201763
cg19709786	0.0297648	211892	ALDH8A1	0.693767	0.673578	-0.0201884
cg23582644	0.00744218	2749	SERPINB2	0.417439	0.397243	-0.0201959
cg19194482	0.0444885	2054	HHIP	0.434482	0.414274	-0.0202076
cg02177444	0.00660776	82399	MREG	0.910051	0.889837	-0.0202135
cg03370821	0.0453127	660	PTBP2	0.448641	0.428419	-0.0202221
cg05318503	0.0446111	28068	CDC5L	0.761584	0.741341	-0.0202433
cg05673041	0.0160218	437400	HS3ST3B1	0.075033	0.0547771	-0.0202559
cg04513227	0.000233394	130	GPATCH1	0.481455	0.461194	-0.0202609
cg19859756	0.0285106	137169	NUP153	0.564399	0.544106	-0.0202932
cg22380161	0.0248333	12727	SLC22A11	0.637639	0.617337	-0.0203013
cg14629824	0.0192332	270268	NEDD4L	0.750613	0.730307	-0.0203057
cg11279598	0.011376	127005	DNASE2B	0.303149	0.282831	-0.0203178
cg16163847	0.0213954	6713	WDFY2	0.229829	0.209506	-0.0203234
cg21741284	0.034498	926	CDKN1C	0.670346	0.650016	-0.0203301
cg12014643	0.0195559	5392	MYBPHL	0.809519	0.789185	-0.0203349
cg08514377	0.000887876	16767	TKTL1	0.786783	0.766446	-0.0203369
cg04018474	0.0405624	11472	HSD3B7	0.374969	0.354628	-0.0203412
cg15656740	0.00340837	460105	RAP2B	0.723631	0.703281	-0.0203502
cg06198139	0.027173	7831	SLC19A1	0.380444	0.360084	-0.0203602
cg14891553	0.0066152	5969	ACTN4	0.760857	0.740489	-0.0203681
cg10740245	0.0216703	10720	LGALS3BP	0.554354	0.533979	-0.0203748
cg07056132	0.0012403	34932	CLIC4	0.782488	0.762112	-0.0203763
cg11186224	0.013696	14347	TAAR8	0.852881	0.8325	-0.0203811
cg21072040	0.0473238	235702	ALDH8A1	0.564887	0.544501	-0.0203861
cg02210077	0.012824	291	RPRD1A	0.569481	0.549069	-0.0204116
cg25835954	0.0128249	344	RCBTB1	0.26732	0.246905	-0.0204153
cg16731693	0.0204891	5976	CDC37	0.617785	0.597345	-0.02044
cg17841979	0.0297717	34324	BMP6	0.557876	0.537434	-0.0204417
cg06580925	0.0184917	700	SLC35E4	0.257923	0.23747	-0.0204533
cg26301870	0.005392	86789	ST3GAL1	0.249139	0.228662	-0.0204767
cg05910594	0.0251409	1546	IL31RA	0.454175	0.433696	-0.0204791
cg14355618	0.00312824	35085	HPSE	0.143196	0.122712	-0.0204836
cg02161942	0.0427318	14068	G6PC	0.380762	0.360268	-0.0204935
cg08760670	0.00689935	NONE	NONE	0.671069	0.650561	-0.0205079
cg17141163	0.0402069	5111	HSDL2	0.527095	0.506586	-0.020509
cg27395226	0.0328049	35019	SRPK2	0.266245	0.245726	-0.0205186
cg20684783	0.0101872	52972	FOS	0.290068	0.269537	-0.0205314
cg14996023	0.0228769	136091	MYOM2	0.611505	0.590968	-0.0205378
cg15950727	0.0391075	74788	ETNK1	0.843796	0.823241	-0.0205554
cg11040884	0.0098647	1433	PDLIM3	0.439388	0.418822	-0.020566
cg14189147	0.0324473	40916	EFTUD1	0.203613	0.183045	-0.0205688
cg04020079	0.0362389	450	CNRIP1	0.164116	0.143545	-0.0205708
cg07903337	0.0454621	242532	ALDH8A1	0.635654	0.615083	-0.0205712
cg18556420	0.0192438	67106	LARP4B	0.247478	0.226905	-0.0205728
cg08850169	0.00829115	2365	NDUFS2	0.468559	0.447975	-0.0205837
cg14097631	0.0206529	207168	TPM1	0.570722	0.550131	-0.0205905
cg02797092	0.0122764	328962	JARID2	0.687909	0.667303	-0.0206062
cg27112045	0.00552809	56628	PHLDB2	0.673981	0.653369	-0.020612
cg06146083	0.0385649	38786	SH3PXD2A	0.247657	0.227023	-0.0206343
cg09521519	0.00283183	23	CNKSR3	0.138218	0.117582	-0.0206355
cg03496294	0.0179856	376855	SPRY1	0.309769	0.289131	-0.0206376
cg04627461	0.0289636	26794	FAM47E	0.734556	0.713908	-0.0206478
cg26203311	0.0152487	3686	TGM3	0.422285	0.401631	-0.0206545
cg12595163	0.0484836	197	FAM20B	0.422786	0.402123	-0.0206637
cg18504691	0.00718642	14060	CYP3A7	0.649452	0.628784	-0.0206672
cg26110474	0.00884128	57738	RCN1	0.163161	0.142492	-0.0206693
cg02825178	0.00719465	44415	RRM1	0.372127	0.351447	-0.0206805
cg01533028	0.0182433	56516	GPR110	0.584889	0.564204	-0.0206851
cg22837406	0.0440538	131	GPATCH2L	0.176501	0.155804	-0.0206969
cg19445588	0.0377899	92545	MAP1LC3B2	0.46311	0.442409	-0.0207017
cg06040355	0.0458375	1828	MAB21L3	0.734593	0.713891	-0.0207019
cg25343349	0.0151106	17236	C4orf19	0.379146	0.358438	-0.0207079
cg24336852	0.0157132	9065	C1orf115	0.667161	0.646442	-0.020719
cg15167537	0.00205406	38225	STIM1	0.632193	0.61147	-0.020723
cg10751316	0.0327529	1736	NELFCD	0.663581	0.64285	-0.0207308
cg24925163	0.0233933	349	SFT2D3	0.42998	0.409232	-0.0207479
cg18328190	0.0324719	13270	C3orf35	0.717455	0.696698	-0.0207571
cg23238168	0.000750022	39359	SEC14L1	0.152013	0.131254	-0.0207592
cg15649706	0.0122869	36685	ANAPC7	0.658764	0.638001	-0.0207629
cg08666536	0.0402083	14314	TAC4	0.767718	0.74693	-0.0207876
cg13970113	0.043987	14781	PPM1H	0.351674	0.330873	-0.0208015
cg13228876	0.00286299	1859	KLF7	0.742539	0.721737	-0.0208023
cg16571137	0.00445925	8220	BACH2	0.20036	0.179544	-0.020816
cg14295437	0.000367897	66	IPCEF1	0.792251	0.771425	-0.0208254
cg18353801	0.0116522	208215	DAD1	0.295391	0.274558	-0.0208331
cg09446615	0.0406715	300611	RASA1	0.59233	0.571496	-0.0208336
cg20057935	0.00614092	188755	BCL2	0.522864	0.502026	-0.0208377
cg00021275	0.00654656	3886	MAP3K2	0.210844	0.189995	-0.0208489
cg07596617	0.0435757	17466	STEAP3	0.507512	0.48666	-0.0208524
cg19028711	0.0035699	35988	FBLN5	0.107441	0.0865873	-0.0208539
cg15793246	0.0131571	61326	SRGAP1	0.235414	0.214542	-0.020873
cg00956064	0.00535631	14667	ASPRV1	0.544109	0.523226	-0.0208827
cg12308577	0.0442969	137232	RAD18	0.447985	0.427097	-0.0208879
cg05213157	0.0261082	37068	NDUFAF5	0.653329	0.632429	-0.0208997
cg17247270	0.0248036	1300	ZNF114	0.263112	0.242194	-0.0209179
cg24718773	0.044076	17195	HNMT	0.440291	0.41935	-0.0209411
cg19499846	0.00786126	46778	USP14	0.162897	0.141942	-0.020955
cg22600457	0.02272	99012	SIPA1L2	0.785243	0.76428	-0.0209629
cg25730371	0.0239664	86209	UCHL3	0.373158	0.352173	-0.0209843
cg05568688	0.00226922	181459	SND1	0.702666	0.681673	-0.0209929
cg22266107	0.0466901	5412	ASPH	0.243272	0.222278	-0.0209944
cg18812599	0.0130068	222243	ADCK1	0.47888	0.457879	-0.0210015
cg26471982	0.0191857	3768	PINX1	0.699678	0.678676	-0.0210026
cg24373427	0.0276712	133069	MAPK8	0.521578	0.500569	-0.0210094
cg10576154	0.0187168	102484	LGMN	0.598672	0.577658	-0.0210138
cg26286077	0.0145839	11660	PTPN5	0.74514	0.72412	-0.0210197
cg07986469	0.0339905	89679	PTPRE	0.19853	0.17751	-0.0210199
cg03799248	0.00972104	83231	GLIS3	0.585395	0.564367	-0.021028
cg00721915	0.00978905	406	LARS2	0.359463	0.338422	-0.0210409
cg05383783	0.0138348	709	CDKN1C	0.676898	0.655857	-0.0210409
cg19103704	0.00937216	431	FCGBP	0.16977	0.148729	-0.0210413
cg12424249	0.019594	311202	ZNF703	0.796904	0.77585	-0.021054
cg21090750	0.0242237	8609	CMTM2	0.453247	0.432193	-0.0210542
cg16265787	0.00359125	61968	HLA-B	0.759114	0.738052	-0.0210626
cg01190989	0.0261299	15600	GPR125	0.671705	0.650639	-0.0210665
cg23581252	0.0113164	10935	HLA-DMB	0.240537	0.219467	-0.02107
cg10297486	0.00301761	129031	NTF3	0.557216	0.536145	-0.0210711
cg18476766	0.0369564	207100	HDAC4	0.701793	0.680719	-0.0210743
cg03014200	0.00767389	9701	MALL	0.341784	0.320706	-0.0210778
cg07165495	0.0284371	705675	MAN1A1	0.740267	0.719173	-0.0210947
cg23726831	0.0188556	116452	SLC4A4	0.373271	0.352167	-0.0211045
cg04011825	0.020709	45652	CDCP2	0.746303	0.725192	-0.0211115
cg14296062	0.00728929	11684	ALPK3	0.564102	0.542977	-0.0211253
cg10786474	0.00607813	36257	RCC2	0.82647	0.80534	-0.02113
cg22412747	0.0203344	49077	PLB1	0.529105	0.507959	-0.0211461
cg22014955	0.0335488	4449	SLCO3A1	0.285064	0.263918	-0.0211464
cg23930864	0.0164607	45357	CHST2	0.262447	0.241286	-0.0211611
cg13702222	0.0208767	31412	MBNL1	0.618674	0.597511	-0.0211627
cg03580256	0.0296073	937	ZZZ3	0.225047	0.203882	-0.0211652
cg04288453	0.015943	44	CCDC182	0.251623	0.230458	-0.0211652
cg17071731	0.0115807	92884	SLC6A1	0.461399	0.440232	-0.0211661
cg04097904	0.0493422	69766	CCDC112	0.811682	0.790511	-0.0211704
cg13831910	0.0246058	23743	OGDH	0.297694	0.276521	-0.021173
cg13029423	0.0290049	5144	FOXF1	0.218456	0.197281	-0.0211755
cg19588519	0.0116472	34153	CHST15	0.290455	0.269274	-0.0211813
cg04391972	0.02231	595544	TENM3	0.331642	0.310459	-0.0211833
cg17251968	0.0168213	16624	ZNF778	0.376784	0.355574	-0.02121
cg00102084	0.0139779	7730	PCTP	0.449291	0.42808	-0.0212111
cg23064873	0.00625061	95696	ZNF703	0.235066	0.213849	-0.0212174
cg07107661	0.049492	613657	VRK1	0.37236	0.351139	-0.021221
cg17550566	0.00214093	9852	TTYH3	0.601282	0.580049	-0.0212329
cg08279217	0.00937999	31509	ATP2A2	0.413406	0.392172	-0.0212339
cg12640568	0.0031186	160833	TGIF1	0.404565	0.383325	-0.0212406
cg04394939	0.0206334	6433	STK11	0.702669	0.681428	-0.0212412
cg10396427	0.0232634	8408	KDM1A	0.524056	0.502807	-0.0212489
cg25998603	0.028186	6167	DPYS	0.302576	0.281314	-0.0212619
cg26886063	0.00294043	7096	CMTM4	0.450348	0.429086	-0.021262
cg03128303	0.0358007	11776	CPNE1	0.325877	0.304612	-0.0212646
cg08267994	0.0370828	10165	KCNN3	0.695884	0.674617	-0.0212663
cg00865549	0.0116632	64657	FAM122A	0.180516	0.159246	-0.0212702
cg03975644	0.0148919	12896	TUBA1A	0.536748	0.515465	-0.0212832
cg04714637	0.0205306	153145	KIF13B	0.478732	0.457445	-0.0212876
cg21884962	0.000131479	500460	TNP1	0.689546	0.66823	-0.0213154
cg02485360	0.0139495	563	LNX1	0.444879	0.42355	-0.0213291
cg14041147	0.00115236	540720	ID2	0.32695	0.305619	-0.0213304
cg25607025	0.0250744	485207	ID2	0.572629	0.551293	-0.021336
cg01964337	0.0028098	217651	SLC41A2	0.786949	0.765601	-0.0213481
cg02343881	0.035549	44750	PLD1	0.288328	0.266971	-0.0213571
cg16167809	0.017221	1279	LST1	0.409986	0.388614	-0.0213727
cg03863996	0.0118395	1819	DGAT2L6	0.542251	0.520877	-0.0213738
cg06583921	0.0373015	184419	OPA1	0.726406	0.705026	-0.0213804
cg13065455	0.0180237	44314	PVRL1	0.59201	0.570623	-0.0213867
cg22215642	0.00158362	24281	ANAPC7	0.825168	0.803767	-0.0214
cg04003505	0.04002	8051	TNFRSF1B	0.714659	0.693259	-0.0214004
cg26511840	0.0277369	26607	EGR1	0.330024	0.308621	-0.021403
cg17470266	0.0139493	1082	LIPC	0.592251	0.570844	-0.0214068
cg24329954	0.0443763	447499	HS3ST3B1	0.43844	0.417026	-0.0214142
cg22272641	0.0248074	42274	TMEM220	0.32791	0.306488	-0.0214224
cg25415978	0.00518502	36467	RGS9	0.242208	0.220768	-0.0214397
cg12430027	0.00582095	47322	SLC38A1	0.672966	0.651497	-0.0214693
cg18336453	0.0378338	37745	PTK7	0.348155	0.326671	-0.0214836
cg11127124	0.00374633	348098	NLGN1	0.629078	0.607592	-0.0214858
cg20713816	0.0361718	199	CETN3	0.128761	0.107273	-0.021488
cg17973032	0.0255133	652	TGFBRAP1	0.76779	0.746298	-0.0214923
cg05645141	0.0113653	809	BLM	0.401793	0.380298	-0.0214948
cg19811935	0.00375994	2063	P2RX1	0.702983	0.681487	-0.0214958
cg21308429	0.00629344	75196	LIMS1	0.629664	0.608157	-0.0215069
cg12581474	0.00193897	96325	ARTN	0.71186	0.69035	-0.0215109
cg16200808	0.0239241	8622	GCK	0.568603	0.547075	-0.021528
cg03729276	0.0245035	28870	ADRA2A	0.483374	0.461835	-0.0215389
cg21146428	0.0298902	147160	RTL1	0.565261	0.543718	-0.0215421
cg24632830	0.0415942	128829	DGKI	0.159441	0.137891	-0.0215506
cg22238627	0.0136928	69461	GSE1	0.31165	0.290097	-0.0215525
cg26275242	0.0454142	22	ERI3	0.129398	0.107843	-0.0215549
cg06773592	0.0114134	188767	HSPA4	0.301427	0.279852	-0.021575
cg16009085	0.00049673	28702	IFRD1	0.791922	0.770339	-0.0215831
cg03427849	0.0256087	1444	TRAPPC11	0.541091	0.519497	-0.0215941
cg13689560	0.00716679	688	MOB3A	0.194084	0.172482	-0.0216014
cg19281794	0.0310389	354	BTLA	0.191201	0.169592	-0.0216095
cg17964758	0.0280215	61767	TLR5	0.558543	0.536933	-0.0216099
cg03015278	0.00422859	27022	NFU1	0.770925	0.749307	-0.0216177
cg19241679	0.011804	10379	LINGO3	0.194046	0.172417	-0.0216291
cg01374885	0.0148351	674003	FMR1	0.668731	0.647089	-0.0216418
cg25302189	0.04371	105	DCTPP1	0.133217	0.111569	-0.021648
cg22737241	0.0314217	178001	DIP2C	0.413582	0.39193	-0.0216523
cg15732451	0.0435666	127126	RHOU	0.4728	0.451148	-0.0216528
cg05268245	0.0179328	59367	PDLIM1	0.573965	0.552307	-0.0216582
cg00651754	0.00742124	58770	FUNDC1	0.905323	0.883661	-0.0216618
cg02994302	0.0447672	23854	RBM27	0.770724	0.749054	-0.0216703
cg01401534	0.00918543	56489	ECI2	0.371555	0.349882	-0.0216737
cg01389275	0.00532627	7659	TIMM8A	0.806233	0.784548	-0.0216849
cg06893379	0.0382446	161781	CTXN3	0.699665	0.677978	-0.0216872
cg24066005	0.00272091	7892	CYB5A	0.637274	0.615585	-0.0216888
cg05669832	0.0109987	526	PRKD3	0.153627	0.131933	-0.0216941
cg14089503	0.0142602	1417	RAB11FIP1	0.713224	0.691527	-0.0216963
cg03743641	0.0462763	7198	DPEP2	0.150865	0.129148	-0.021717
cg14002111	0.00653192	31494	DBH	0.390109	0.368388	-0.0217214
cg04680547	0.0260324	128024	ASB1	0.644672	0.622951	-0.0217217
cg16703333	0.0124536	7249	RABAC1	0.550009	0.528273	-0.0217354
cg10036693	0.0207738	401836	IRS2	0.401656	0.379916	-0.0217398
cg06071063	0.0121226	11775	FAT2	0.274936	0.253183	-0.0217534
cg16323913	0.0254936	12476	EPHA10	0.665488	0.643728	-0.02176
cg25498638	0.0194557	67734	BLOC1S5-TXNDC5	0.62671	0.604941	-0.0217688
cg00048234	0.0188861	29966	CLASP2	0.651167	0.629392	-0.0217754
cg19676553	0.043474	29452	PACS2	0.417974	0.396194	-0.0217793
cg09138892	0.0247875	3300	BAIAP2	0.724762	0.702981	-0.0217811
cg16977700	0.0323753	10794	SAP30	0.562659	0.540875	-0.0217837
cg14141919	0.0208306	16106	ODC1	0.149349	0.127561	-0.0217884
cg06527723	0.0034863	109898	GSDMC	0.287218	0.265419	-0.0217987
cg27338840	0.0213673	NONE	NONE	0.54447	0.522666	-0.0218037
cg06544512	0.0488849	197027	PTTG2	0.708988	0.687182	-0.0218063
cg25381253	0.0401268	106234	TBCA	0.687642	0.665834	-0.0218084
cg04636584	0.0221332	9293	SLAMF8	0.19668	0.17487	-0.0218097
cg16385829	0.00851569	43978	SARS	0.603481	0.581662	-0.0218188
cg12187392	0.0121733	7561	FATE1	0.659541	0.63772	-0.0218212
cg00601491	0.0368201	9793	DPH3	0.678588	0.65676	-0.0218279
cg02777565	0.0251913	19918	NPPC	0.717215	0.695386	-0.0218293
cg15886450	0.0330314	8814	ADCY10	0.693667	0.671829	-0.0218385
cg14698775	0.0151252	232769	RGS6	0.590643	0.568793	-0.0218502
cg16147878	0.0314076	108387	DYTN	0.714582	0.692713	-0.0218697
cg18329797	0.0143904	503978	GALNT7	0.765109	0.743232	-0.0218772
cg22283451	0.0445926	238259	TRIB1	0.646153	0.624261	-0.0218918
cg26674160	0.0104181	21	S100B	0.71033	0.688432	-0.0218975
cg10726093	0.0138474	45833	FOSL2	0.452208	0.430307	-0.0219011
cg19244029	0.0459931	183974	KCNAB1	0.6171	0.595184	-0.0219162
cg04684129	0.0121705	382580	RPS24	0.305127	0.283207	-0.0219208
cg03318631	0.00840452	7698	SLC19A1	0.371224	0.349301	-0.0219222
cg04559928	0.0118576	17718	ORAI2	0.410734	0.388806	-0.0219287
cg17319598	0.011677	16680	ACSM1	0.369865	0.34793	-0.0219351
cg14754149	0.0367831	82752	QKI	0.526255	0.504318	-0.0219372
cg21190644	0.0209737	91825	MYLK4	0.45127	0.429313	-0.0219567
cg25190697	0.0322935	54000	SPPL3	0.391908	0.369937	-0.0219704
cg15791967	0.0107571	6182	KCNA3	0.710933	0.68896	-0.0219725
cg21037533	0.0232687	7662	TIMM8A	0.811465	0.789478	-0.021987
cg19318179	0.0235087	53478	CPVL	0.761576	0.739585	-0.0219903
cg24803517	0.0152117	1239	MCTP1	0.596149	0.574153	-0.0219966
cg17227839	0.015095	5302	PTPRC	0.251434	0.229437	-0.0219973
cg10685628	0.0468923	17768	MAST2	0.449627	0.427619	-0.0220075
cg12550541	0.0303192	1174	TSFM	0.731723	0.709704	-0.0220194
cg00040588	0.0117259	3203	MXRA8	0.180125	0.158088	-0.022037
cg16847760	0.0323799	164995	HMBOX1	0.191503	0.169464	-0.0220391
cg18378267	0.00298543	1216	MED13L	0.511191	0.489152	-0.0220392
cg05721771	0.0183312	71399	MYO7A	0.888114	0.866043	-0.0220716
cg03061719	0.00305246	6220	CS	0.74238	0.720306	-0.0220734
cg03408796	0.00764265	9000	CCR3	0.311982	0.289905	-0.0220771
cg02222361	0.00615792	139001	MTHFD1L	0.387578	0.365494	-0.0220842
cg12378285	0.00779943	65084	CXCR4	0.639606	0.617521	-0.0220858
cg24202119	0.0110925	189	CAPSL	0.636857	0.61477	-0.0220867
cg08040009	0.0189722	2484	RAI14	0.397003	0.374904	-0.0220991
cg15421872	0.0409724	86690	PLCXD2	0.438136	0.416035	-0.0221012
cg03878211	0.00408225	355436	KIF26B	0.468286	0.446182	-0.0221034
cg12600032	0.0237236	7993	TIFAB	0.59007	0.567966	-0.022104
cg04223829	0.00929994	44070	GATAD1	0.609804	0.587694	-0.0221103
cg20298778	0.0411881	58629	FUCA2	0.83643	0.81431	-0.0221203
cg15725194	0.0445283	51	PDK2	0.23483	0.212707	-0.0221226
cg03148428	0.019761	62	SHH	0.264404	0.24228	-0.0221247
cg18129282	0.00128972	355686	RNLS	0.711516	0.689382	-0.0221346
cg03614034	0.0390369	10241	LMO4	0.268207	0.246067	-0.0221399
cg12804791	0.0117953	11152	ST3GAL4	0.234632	0.212487	-0.0221456
cg26310678	0.000477638	574	TWISTNB	0.72642	0.704267	-0.0221525
cg08947774	0.00262937	226496	PALLD	0.161522	0.139366	-0.0221562
cg20164175	0.0367191	269375	PHF3	0.623306	0.601141	-0.0221646
cg13625328	0.0376019	281513	BMP7	0.675576	0.653407	-0.022169
cg27019594	0.0250698	20570	EEFSEC	0.343462	0.321286	-0.022176
cg12731488	0.00356148	425	SYTL5	0.799934	0.777757	-0.022177
cg19078289	0.0137491	31465	MBNL1	0.4287	0.406522	-0.0221779
cg04399899	0.0389478	366	RAPGEF2	0.568329	0.54615	-0.0221787
cg06529745	0.0136478	31318	DOK1	0.587922	0.565741	-0.0221812
cg23334433	0.0194684	10766	AATK	0.173995	0.15181	-0.022185
cg22040466	0.0358799	323638	TNFRSF11B	0.207415	0.185223	-0.0221919
cg12051819	0.0337954	22100	SYT6	0.396942	0.374747	-0.0221949
cg17749706	0.000355011	145501	EBF1	0.15701	0.134808	-0.0222014
cg00771161	0.00796344	51222	KMT2E	0.508395	0.48619	-0.0222057
cg06366587	0.0286156	60182	HSPH1	0.322237	0.299997	-0.02224
cg19075787	0.0420938	99882	POU3F3	0.415882	0.393638	-0.0222444
cg18717559	0.0175269	88669	ZNF92	0.815593	0.79334	-0.0222531
cg18447299	0.00630844	26077	PCDHGC5	0.813854	0.791592	-0.0222619
cg23353602	0.00400269	226217	TMEM114	0.45187	0.429577	-0.0222929
cg04849856	0.0225429	86	GRB2	0.368031	0.345732	-0.0222995
cg21624887	0.0415363	7566	KCNE1L	0.628042	0.605737	-0.0223051
cg20395108	0.0365581	409946	GALNT7	0.268397	0.246089	-0.0223081
cg13831124	0.0479587	407	DNPEP	0.411291	0.388968	-0.0223237
cg27301230	0.0454016	91378	TPST1	0.478078	0.455744	-0.0223339
cg06927938	0.00244146	10847	GSN	0.541378	0.519043	-0.022335
cg13692972	0.00764565	865	OTUB1	0.357622	0.335281	-0.0223402
cg19347596	0.033287	47498	BPTF	0.491119	0.468772	-0.0223465
cg23966795	0.0198646	74638	WDSUB1	0.647186	0.624838	-0.0223476
cg25782293	0.0104756	158970	PTPRN2	0.355513	0.333165	-0.022348
cg06524479	0.0490047	395	CA7	0.197239	0.174857	-0.0223822
cg03442235	0.0211272	122592	JARID2	0.68745	0.665066	-0.022384
cg09753899	0.0282388	152685	KIF13B	0.609532	0.587144	-0.0223883
cg19586698	0.00548268	15428	OTUD6B	0.75041	0.728012	-0.022398
cg08381046	0.0394242	18118	DCP2	0.603817	0.581413	-0.0224036
cg15793688	0.0320538	15177	NCAPG2	0.637754	0.615317	-0.0224371
cg09095403	0.0289452	19797	HPS4	0.435782	0.413343	-0.0224384
cg02615735	0.00432747	123	LY6G5C	0.795839	0.773397	-0.0224414
cg08939976	0.037086	169780	ZFHX3	0.367578	0.34513	-0.022448
cg19375371	0.00849761	16144	FYCO1	0.489237	0.466778	-0.0224592
cg10300627	0.0466838	61773	CCL1	0.239339	0.216871	-0.0224679
cg01732347	0.0129881	11554	PFDN4	0.281094	0.258614	-0.0224799
cg00360761	0.00218426	55669	ZFP36L2	0.178415	0.15593	-0.0224844
cg14209781	0.00562096	372872	POU4F2	0.728801	0.706308	-0.022493
cg24237328	0.0230148	70802	KIAA0247	0.203621	0.181126	-0.0224952
cg25132241	0.0109463	17308	FBLN5	0.486232	0.463737	-0.0224952
cg12683218	0.00118764	233426	ITGA1	0.628996	0.606495	-0.0225009
cg21328779	0.00312109	51849	PHLDB2	0.37642	0.353916	-0.0225039
cg13171679	0.00906281	89539	GOLGA7	0.28151	0.259004	-0.0225061
cg12691330	0.0129566	4886	DYNLT1	0.460151	0.437638	-0.0225134
cg13631444	0.00324245	17	TRHR	0.637596	0.615069	-0.0225273
cg01387455	0.00602894	23313	TMEM170B	0.251904	0.229373	-0.0225315
cg02907982	0.00969059	148449	GPR133	0.481748	0.459213	-0.022535
cg17259065	0.0387889	12397	FABP6	0.112064	0.0895231	-0.0225409
cg04719245	0.00761182	179082	EYA4	0.78588	0.763321	-0.0225591
cg00245465	0.0215087	8614	AICDA	0.749651	0.727083	-0.022568
cg07392009	0.0295223	66678	LARGE	0.559276	0.536704	-0.022572
cg23983783	0.0284573	107678	BRCA2	0.604884	0.582311	-0.0225727
cg18030862	0.00154681	61390	PPAPDC3	0.630514	0.607921	-0.0225938
cg26027904	0.0324946	117079	KLHL8	0.66528	0.64267	-0.0226101
cg07584174	0.00297185	22954	MPHOSPH6	0.433936	0.411323	-0.0226126
cg16854275	0.00956134	21598	PNOC	0.641747	0.619134	-0.0226132
cg21698914	0.0236426	123305	SSPN	0.513053	0.49044	-0.0226133
cg14611767	0.0279302	37506	PPAPDC3	0.352578	0.329965	-0.0226138
cg23630106	0.0320923	852980	TMEM121	0.716793	0.694177	-0.0226159
cg26840970	0.0195784	192	ZNF19	0.747449	0.724831	-0.0226179
cg12187687	0.00588122	14110	HOXA13	0.634577	0.611952	-0.0226251
cg04673465	0.0384597	66033	CDS1	0.283515	0.260888	-0.0226277
cg16956116	0.0235619	5549	FAM46A	0.58895	0.566322	-0.0226279
cg04510816	0.00924065	2091	TCEAL6	0.81684	0.794198	-0.0226419
cg22682201	0.0105381	196	APOBEC2	0.821126	0.79848	-0.0226469
cg21400344	0.0373088	102	LDLRAP1	0.638134	0.615483	-0.0226506
cg11764735	0.0226833	40371	ADAD1	0.726004	0.703353	-0.0226515
cg19712663	0.00488552	85529	SLC22A23	0.69602	0.673367	-0.0226529
cg00595051	0.0185291	814	COPS4	0.337731	0.315065	-0.0226656
cg09337709	0.0377901	129	NRAP	0.693758	0.671089	-0.0226694
cg02895591	0.00749612	28050	MDM4	0.274859	0.252189	-0.0226708
cg10100800	0.0308559	106994	CACNA1A	0.646041	0.623363	-0.0226785
cg19036643	0.0333909	53155	PSMD14	0.691472	0.668793	-0.0226787
cg16287451	0.00646213	44043	ZNF251	0.681981	0.659295	-0.0226857
cg00690460	0.0179229	135302	ZBTB7C	0.607165	0.584473	-0.0226922
cg14913993	0.0149407	108235	DYTN	0.725653	0.702953	-0.0227002
cg19410791	0.0107713	1482	CD8A	0.523928	0.501223	-0.0227056
cg26783127	0.00647482	10899	AATK	0.145921	0.123209	-0.0227121
cg25536032	0.00340244	11889	RTP2	0.466867	0.444154	-0.0227125
cg16320447	0.00980614	3630	ARHGAP36	0.738944	0.716217	-0.0227266
cg01612110	0.0133359	24602	NACC2	0.527764	0.505036	-0.0227278
cg10957359	0.0197592	260804	DKK2	0.533945	0.511214	-0.0227313
cg26757097	0.000445603	2960	WDR46	0.869313	0.846576	-0.0227375
cg13755866	0.0100263	59543	ZFAND5	0.247891	0.225145	-0.0227454
cg18021902	0.009325	483	WRAP73	0.244116	0.221365	-0.0227509
cg08660021	0.0185868	220702	PLXNA1	0.407172	0.384407	-0.022765
cg01223463	0.00328097	19224	FAM26E	0.789983	0.767213	-0.0227697
cg00728296	0.00471578	46782	USP14	0.126197	0.103427	-0.02277
cg10679714	0.02456	293	KIFC2	0.473063	0.450285	-0.0227781
cg15135286	0.0276771	187243	LTBP1	0.597548	0.574767	-0.0227804
cg00603435	0.0121089	98	LRP1B	0.762879	0.740088	-0.0227907
cg11244291	0.0401474	17284	USP36	0.361577	0.338782	-0.0227951
cg26157872	0.00626557	3066	G6PC3	0.65471	0.631906	-0.0228037
cg12583553	0.00981544	2430	B3GALT4	0.758423	0.735615	-0.0228083
cg00361219	0.00240525	931	BTBD6	0.643638	0.620826	-0.0228125
cg06789686	0.0249995	28079	C17orf104	0.682099	0.659277	-0.0228226
cg20647799	0.0085934	176877	FAM150B	0.626454	0.603607	-0.0228471
cg02226672	0.0208286	53497	PRMT7	0.55955	0.53669	-0.0228596
cg18077086	0.0413917	14329	ATP10D	0.390101	0.367241	-0.02286
cg17414320	0.00462559	28503	PIEZO2	0.65528	0.632408	-0.022872
cg09883602	0.0278648	41837	WT1	0.471261	0.448385	-0.0228762
cg02741475	0.0219733	17741	ENPP2	0.467679	0.444794	-0.0228846
cg15199040	0.00892206	348111	ERC2	0.778403	0.755509	-0.0228941
cg06618764	0.041026	66	AMZ1	0.928517	0.905617	-0.0228997
cg03809622	0.00145848	1	ASPG	0.161725	0.138823	-0.0229017
cg01504142	0.00534217	133182	RMDN2	0.691003	0.668094	-0.0229082
cg04984528	0.0194317	183694	THADA	0.617337	0.594422	-0.0229146
cg27535142	0.00551299	30684	GIMAP8	0.49882	0.475894	-0.0229259
cg26794949	0.00550286	104	PLSCR2	0.129203	0.106274	-0.0229294
cg12232041	0.0252161	108903	OR4N4	0.221907	0.198966	-0.0229418
cg10645412	0.00769205	274279	THSD7A	0.596122	0.573162	-0.0229608
cg26767916	0.0107955	129904	AOAH	0.709285	0.686322	-0.0229627
cg19956971	0.0151984	123517	HIC1	0.274783	0.251814	-0.0229687
cg24611214	0.00648902	27495	LNPEP	0.581606	0.558598	-0.0230078
cg12801115	0.0280785	52812	CBR4	0.488191	0.465176	-0.0230149
cg11843735	0.00885981	647	CDH3	0.575092	0.552063	-0.0230289
cg04255481	0.0182679	32176	TM9SF2	0.232346	0.209307	-0.0230395
cg07994696	0.0125519	1344	LITAF	0.728923	0.705883	-0.0230397
cg09262559	0.0104055	209366	BCL2L14	0.567206	0.544165	-0.0230407
cg13657981	0.0162783	93680	CALD1	0.752012	0.728955	-0.0230562
cg01467503	0.0123893	13202	FBXO42	0.36327	0.340205	-0.023065
cg20124394	0.00584497	925	SMAP1	0.263549	0.24048	-0.0230689
cg00428598	0.00255268	1586	CTDNEP1	0.627552	0.604481	-0.0230704
cg24830898	0.00259799	52683	COL23A1	0.529485	0.506412	-0.0230722
cg26768406	0.00344416	139938	AATF	0.710174	0.687088	-0.0230858
cg25662822	0.0151165	590778	LSAMP	0.407738	0.38464	-0.0230982
cg10942744	0.0418229	140942	KLF3	0.491046	0.467944	-0.0231019
cg14714629	0.0252859	20773	OR2AE1	0.463657	0.440548	-0.0231093
cg07163559	0.0431461	5603	NDST2	0.506402	0.483285	-0.0231169
cg02827245	0.0138984	41569	CCDC93	0.849547	0.826397	-0.0231504
cg21413109	0.0401875	85289	CEBPB	0.327866	0.304713	-0.0231528
cg19045191	0.0155781	40707	NAT10	0.678641	0.655484	-0.0231574
cg07632228	0.00288733	12395	GPR3	0.401826	0.378656	-0.0231702
cg00023003	0.0223308	773479	KIF16B	0.373145	0.349971	-0.0231741
cg06864869	0.0161197	7855	DCP1A	0.76706	0.743884	-0.0231761
cg08879803	0.00492177	32259	PTPRQ	0.38923	0.366051	-0.0231794
cg17445342	0.0265926	466	TKTL2	0.621865	0.598683	-0.0231816
cg05682942	0.025488	18019	GSTK1	0.44335	0.420166	-0.0231844
cg00920130	0.0375187	30881	LCP2	0.693164	0.669966	-0.0231985
cg05917858	0.0189863	6491	RPLP1	0.568982	0.545779	-0.0232024
cg14483724	0.0485516	12906	UVSSA	0.385956	0.362737	-0.0232187
cg07900392	0.00821505	76311	DUSP4	0.661912	0.638689	-0.0232229
cg12551079	0.0361482	57684	FAM53B	0.561064	0.537829	-0.023235
cg03860038	0.00763663	20846	PWWP2B	0.454237	0.431	-0.0232369
cg26764846	0.0051843	8841	GJB6	0.499657	0.476414	-0.0232429
cg14336654	0.0316474	932	TOMM20	0.680321	0.657078	-0.0232431
cg15712336	0.0280816	582	TMPRSS4	0.398912	0.375656	-0.0232567
cg04430911	0.0298987	1703	OSCP1	0.413661	0.390385	-0.0232758
cg12882503	0.0401878	23159	MCF2L	0.418081	0.394803	-0.023278
cg08439350	0.00545674	21418	C6orf62	0.392424	0.369139	-0.0232843
cg26605477	0.0121845	56186	PREX1	0.313344	0.290053	-0.0232915
cg05099100	0.0255502	228432	PLCB1	0.426101	0.402805	-0.0232957
cg00488364	0.00494514	221	IL13RA2	0.781293	0.757989	-0.0233037
cg09687353	0.0107244	1205	MACROD2	0.417312	0.393991	-0.0233208
cg00874073	0.0492553	11704	SLC16A5	0.43418	0.410852	-0.0233285
cg11523698	0.0047571	22052	WDR92	0.281706	0.258376	-0.0233298
cg05922070	0.00814643	62327	BAI3	0.68824	0.664898	-0.0233414
cg16783056	0.00329185	23801	PMP22	0.41718	0.393829	-0.0233515
cg14342850	0.0292639	3485	CCL27	0.414644	0.391292	-0.0233528
cg09310636	0.0319751	37578	NRDE2	0.60999	0.586635	-0.0233548
cg08711803	0.0120022	126723	SIPA1L3	0.235724	0.212368	-0.0233563
cg02724472	0.0100313	145	LRRC17	0.472368	0.449011	-0.0233576
cg19116601	0.00278542	107289	THBS4	0.221849	0.19849	-0.0233583
cg08454687	0.0244384	38225	DNAJB6	0.332024	0.308655	-0.0233689
cg14400946	0.00747747	91270	DTNB	0.704347	0.680975	-0.0233728
cg02169289	0.0266198	10547	BCOR	0.583996	0.560619	-0.0233776
cg06312004	0.0219546	111441	ZFAT	0.651541	0.62816	-0.0233802
cg16228798	0.0125572	38568	CTNNA1	0.581636	0.558249	-0.023387
cg17681277	0.0146195	49	TNFRSF12A	0.347267	0.32388	-0.0233871
cg02822126	0.0394585	2274	CD226	0.5865	0.563111	-0.0233898
cg02102363	0.0288587	126507	KIT	0.654241	0.630849	-0.0233926
cg26568648	0.0114325	53149	TOX	0.322676	0.299277	-0.0233984
cg21571995	0.020529	22908	ITGB6	0.638352	0.614939	-0.0234134
cg04842552	0.00769833	83001	STOX2	0.338375	0.314961	-0.0234135
cg26247880	0.0189168	42429	BHLHA9	0.322479	0.299065	-0.0234146
cg20396557	0.0375237	96006	FOXP1	0.772693	0.749269	-0.0234247
cg22792161	0.00922743	8678	ERMP1	0.421884	0.398458	-0.0234263
cg27176357	0.00905947	368	ZNF264	0.539791	0.516341	-0.0234503
cg12545177	0.0238405	14205	OTOR	0.388749	0.365282	-0.0234673
cg10833685	0.00189546	66576	CLMP	0.579894	0.556427	-0.0234676
cg07368857	0.0116391	96349	FOXP1	0.785652	0.762184	-0.0234683
cg23984390	0.0105384	7063	PHKB	0.658561	0.635084	-0.0234766
cg01197809	0.00959942	362811	SFSWAP	0.545993	0.522514	-0.0234787
cg09526429	0.00699557	25389	UGT2B11	0.477496	0.454002	-0.023494
cg17791799	0.0377755	49201	PROM1	0.604553	0.581057	-0.0234965
cg12451926	0.0191331	1213	MTMR7	0.403479	0.379982	-0.0234979
cg17701035	0.000414112	236	CLEC17A	0.634721	0.611217	-0.023504
cg10013455	0.00106763	48868	INPP5A	0.827126	0.803609	-0.0235169
cg19543782	0.0103754	118848	GJD4	0.532581	0.509061	-0.0235205
cg13390610	0.0210966	377475	DNAH5	0.463995	0.440467	-0.023528
cg16075951	0.0207579	320	CBLN3	0.213299	0.189769	-0.02353
cg05568836	0.0303791	408285	AUTS2	0.748079	0.724546	-0.023533
cg25432735	0.0229242	129444	NEIL3	0.669867	0.646311	-0.0235554
cg10137189	0.0256609	65852	MTX3	0.507184	0.483624	-0.0235603
cg15124173	0.00486441	7259	TRIM9	0.810556	0.786983	-0.0235725
cg25656283	0.045331	924	PGBD3	0.680762	0.657186	-0.0235755
cg06873345	0.0309364	123331	SSPN	0.752674	0.729091	-0.0235828
cg03048525	0.00778571	81266	EPC1	0.876993	0.853403	-0.0235896
cg12316255	0.0081108	68181	CXCL12	0.830274	0.806665	-0.023609
cg05931423	0.00135654	213416	SEMA6A	0.889415	0.865804	-0.0236112
cg22460173	0.0118822	5033	TNFSF9	0.705716	0.682093	-0.023623
cg06912229	0.00962549	13658	HOXA13	0.450259	0.426634	-0.0236252
cg06471520	0.0301944	591635	MGMT	0.35802	0.334391	-0.0236283
cg25014228	0.00274432	8689	ONECUT2	0.58373	0.560083	-0.0236469
cg14925024	0.0274928	543	C1orf35	0.523299	0.499651	-0.0236474
cg24601559	0.00933634	125212	ZFP36L2	0.690634	0.666983	-0.0236516
cg07971151	0.0269192	103254	TBC1D5	0.638405	0.614706	-0.0236989
cg13882081	0.00579175	23760	TMEM37	0.702132	0.67843	-0.0237018
cg22908922	0.0111269	9912	TEX22	0.438964	0.415245	-0.0237191
cg21138542	0.00680154	18059	DLL1	0.372971	0.349241	-0.0237305
cg06193766	0.0151119	194968	ZMYND11	0.813146	0.789393	-0.0237526
cg01817364	0.00297542	5861	ANXA2R	0.827949	0.804196	-0.0237533
cg08231870	0.030181	43448	BTRC	0.198	0.174232	-0.0237684
cg00913391	0.0295487	67024	SP3	0.716006	0.692231	-0.0237752
cg27091631	0.00665416	12233	FBXO32	0.619022	0.595232	-0.0237901
cg12744006	0.0281461	28190	SCPEP1	0.373044	0.34925	-0.0237941
cg12924510	0.00596129	13642	COLEC12	0.839004	0.815209	-0.0237952
cg14618583	0.0195634	66194	FAM120B	0.769943	0.746147	-0.0237966
cg07284463	0.0234734	9750	CNIH1	0.430208	0.406408	-0.0238003
cg27438425	0.00975625	1880	EDN2	0.397636	0.373834	-0.023802
cg01169725	0.0028596	2498	CREG1	0.281076	0.257259	-0.0238167
cg02188223	0.0203636	51824	AJAP1	0.515438	0.491616	-0.0238212
cg00700219	0.00617311	465185	INSC	0.346501	0.322679	-0.0238221
cg08300252	0.00679832	38593	THBS2	0.646787	0.622963	-0.0238242
cg03572617	0.00661877	762	MED21	0.712083	0.688251	-0.0238322
cg26846648	0.00155193	1917	MLH3	0.778261	0.754387	-0.0238743
cg07922924	0.0174882	38124	ANGPTL7	0.908682	0.884762	-0.0239197
cg01902605	0.0142221	537	BHMT2	0.672386	0.648466	-0.0239198
cg06981644	0.0343132	540982	CBLN4	0.844551	0.820629	-0.0239225
cg13560853	0.00811736	484996	NAV3	0.384605	0.36068	-0.0239251
cg07661965	0.00387363	784157	TMTC2	0.467949	0.444024	-0.0239256
cg03715269	0.0288267	46484	DCT	0.56635	0.542421	-0.0239293
cg11483169	0.0147754	30436	TSHZ2	0.49243	0.468488	-0.0239421
cg18338496	0.0274715	55393	MOXD1	0.412428	0.388483	-0.0239448
cg20188776	0.00657621	159350	WDR76	0.47782	0.453866	-0.0239544
cg14456175	0.0167341	4308	SSH1	0.702095	0.678126	-0.0239694
cg20991131	0.0110112	7223	TAGAP	0.490177	0.466201	-0.0239761
cg00690343	0.00903931	107137	FNBP1L	0.411642	0.387657	-0.023985
cg12016554	0.0336698	111797	ANKRD1	0.592643	0.568649	-0.0239945
cg03266686	0.0255502	81981	KCNK12	0.366186	0.342182	-0.0240046
cg15595502	0.0212648	20319	CNIH4	0.248232	0.224225	-0.024007
cg17741383	0.0352714	92305	PRB2	0.736542	0.712522	-0.0240197
cg04213647	0.0444323	95037	SLC15A1	0.286806	0.262786	-0.0240203
cg04692873	0.00617291	106001	XXYLT1	0.205138	0.181098	-0.0240399
cg12551718	0.00351493	104932	RAB28	0.72312	0.699069	-0.0240507
cg08747153	0.0426858	997	CD84	0.578136	0.554062	-0.0240745
cg03176993	0.000885984	224876	TPRG1	0.592387	0.568299	-0.0240881
cg03814957	0.016253	165	CSF1R	0.561582	0.537492	-0.0240899
cg15985297	0.00985659	1341	LAMC1	0.710698	0.686601	-0.0240966
cg08549898	0.0119794	81891	DOCK8	0.649942	0.625836	-0.0241066
cg08742404	0.0217909	50853	SMAD7	0.877625	0.853509	-0.0241151
cg17716500	0.0399677	26621	TNRC6B	0.510492	0.48637	-0.0241227
cg16256318	0.00669381	16159	KCNJ12	0.633003	0.608875	-0.0241274
cg11271990	0.038493	52423	VKORC1L1	0.394354	0.370224	-0.0241297
cg20070659	0.0396787	180589	ZFP42	0.738355	0.714223	-0.0241323
cg10826401	0.00149036	3463	NEK3	0.681281	0.657138	-0.0241427
cg22798443	0.0167113	90397	GHSR	0.564464	0.540318	-0.0241459
cg20359349	0.0127281	45	FAM215A	0.613765	0.589609	-0.0241564
cg07899984	0.00930041	85604	EYA2	0.597023	0.572859	-0.0241641
cg18991417	0.00358527	3120	TDRD9	0.427695	0.403521	-0.0241744
cg11973670	0.0444575	104103	CBLB	0.302591	0.278414	-0.0241778
cg20875821	0.00635645	2797	SERPINB2	0.302475	0.278292	-0.0241829
cg12685166	0.00832307	43431	WIPF1	0.483009	0.458814	-0.0241959
cg10085138	0.00882426	200138	NFE2L3	0.797495	0.773296	-0.0241991
cg12001491	0.0413814	634	UBXN11	0.34679	0.322589	-0.0242015
cg10908869	0.0314195	36075	ELOVL4	0.740107	0.715891	-0.024216
cg00848128	0.0326021	118274	GRHL2	0.251188	0.226969	-0.0242186
cg16225100	0.00755102	182868	PRICKLE1	0.695907	0.671681	-0.0242258
cg00456797	0.0322011	74391	ADAM23	0.431061	0.406832	-0.0242296
cg00414565	0.0118129	35750	CPM	0.284754	0.26052	-0.0242342
cg02960116	0.0264944	355999	CRYBA4	0.581526	0.557291	-0.0242346
cg11384607	0.00670888	59347	FNDC3B	0.607814	0.583572	-0.0242417
cg15061569	0.00877522	4332	ZNF845	0.486388	0.462145	-0.024243
cg23128584	0.0145396	143226	ZMYND11	0.716042	0.691792	-0.02425
cg19227145	0.0136181	131121	C1GALT1	0.375439	0.351178	-0.0242611
cg22346073	0.0285761	4162	CLASP1	0.506232	0.48197	-0.0242618
cg26496930	0.0111944	7052	SRSF5	0.251505	0.22724	-0.0242642
cg01138890	0.0323514	193441	ADAMTS3	0.470487	0.446217	-0.0242697
cg13140338	0.0498902	134462	BARHL2	0.224118	0.199847	-0.0242707
cg01279149	0.0238055	3742	CEBPB	0.246901	0.222623	-0.0242782
cg05271333	0.015159	39856	PTK7	0.314539	0.290256	-0.0242825
cg21317441	0.0368979	25315	GPR183	0.37437	0.350077	-0.0242938
cg09330192	0.0325426	1213	ENSG00000172901	0.431358	0.407052	-0.0243059
cg01891940	0.0272274	80175	CTAGE5	0.617454	0.593141	-0.0243127
cg27218796	0.00348935	3252	HAND2	0.310259	0.285945	-0.0243135
[truncated: 838 more rows]
