# Supplementary material for: Neonatal BCG vaccination is associated with a long-term DNA methylation signature in circulating monocytes
Source: Sci Adv. 2022 Aug 5;8(31):eabn4002. doi: 10.1126/sciadv.abn4002 (PMC9355358; doi:10.1126/sciadv.abn4002)
Supplement: Supplementary file 2 — Tables S1 to S8 [file sciadv.abn4002_tables_s1_to_s8.zip › sciadv.abn4002_table_s7.xlsx]

## Sheet: saureus_updated_GRCh37_p0.05_ma
snps	nearest_gene	pvalue	chr	pos
rs11123148	NT5DC4	0.0421831	2	113490323
rs10187872	NT5DC4	0.0422722	2	113490951
rs2723154	IL37	0.0491893	2	113658075
rs17659543	IL36G	0.0249534	2	113716306
rs79890368	IL36G	0.0285037	2	113716529
rs13415097	IL36G	0.0285025	2	113717185
rs78912605	IL36G	0.0384555	2	113718509
rs78979131	IL36G	0.0387907	2	113725228
rs17607787	IL36G	0.0388584	2	113726882
rs75454753	IL36G	0.0389805	2	113729319
rs1584215	IL36G	0.0104969	2	113749183
rs10864909	IL36A	0.00714123	2	113750230
rs1562305	IL36A	0.00966088	2	113751613
rs12711746	IL36A	0.00727495	2	113752247
rs1374284	IL36A	0.0108784	2	113753583
rs10200415	IL36A	0.0109153	2	113754048
rs6542108	IL36A	0.0109899	2	113755190
rs6542109	IL36A	0.00725481	2	113756821
rs7571656	IL36A	0.0103794	2	113758863
rs2305151	IL36A	0.0081005	2	113765780
rs1867828	IL36A	0.00782189	2	113768620
rs11686530	IL36A	0.00670204	2	113770464
rs28947181	IL36A	0.0116749	2	113772272
rs4849139	IL36A	0.0159065	2	113775337
rs4849140	IL36A	0.0107057	2	113775573
rs12468503	IL36A	0.0163961	2	113776690
rs1013477	IL36A	0.0100618	2	113777408
rs13033574	IL36A	0.00965404	2	113779206
rs4849142	IL36A	0.0095222	2	113779875
rs6710007	IL36A	0.00938016	2	113780930
rs6744288	IL36A	0.00875953	2	113783230
rs13030063	IL36A	0.00847033	2	113783570
rs12711747	IL36A	0.017255	2	113785020
rs11673918	IL36A	0.0113074	2	113785202
rs3948121	IL36B	0.0220447	2	113786833
rs9501587	HLA-B	0.0388045	6	31346937
rs78948882	HLA-B	0.0333721	6	31347095
rs76188215	HLA-B	0.0341835	6	31347583
rs73394251	HLA-B	0.0136636	6	31347608
rs75430636	HLA-B	0.0341994	6	31347630
rs6920323	HLA-B	0.0497629	6	31352060
rs2428489	HLA-B	0.0453046	6	31352972
rs28623422	HLA-B	0.0285003	6	31352986
rs28550357	HLA-B	0.0284277	6	31353323
rs28699031	HLA-B	0.0281631	6	31353348
rs28628778	HLA-B	0.0281631	6	31353387
rs28670729	HLA-B	0.0282531	6	31353401
rs6904465	HLA-B	0.02817	6	31353452
rs6927154	HLA-B	0.0282249	6	31353541
rs2844529	HLA-B	0.0486304	6	31353593
rs4081552	HLA-B	0.0282199	6	31353689
rs6909461	HLA-B	0.0283672	6	31353950
rs2853973	HLA-B	0.0487223	6	31353992
rs2428486	HLA-B	0.0488779	6	31354104
rs6932730	HLA-B	0.0378224	6	31354182
rs68032572	HLA-B	0.0284368	6	31354287
rs67575958	HLA-B	0.0284381	6	31354329
rs66498060	HLA-B	0.028441	6	31354388
rs66496036	HLA-B	0.028441	6	31354413
rs4711268	HLA-B	0.0284397	6	31354504
rs13437082	HLA-B	0.0284397	6	31354560
rs2596562	HLA-B	0.0488852	6	31354595
rs4711269	HLA-B	0.0284197	6	31354819
rs2596561	HLA-B	0.0488579	6	31354820
rs4711270	HLA-B	0.0283902	6	31354885
rs13437087	HLA-B	0.0283902	6	31354897
rs13437092	HLA-B	0.0283423	6	31355056
rs13437088	HLA-B	0.0283944	6	31355119
rs13437094	HLA-B	0.0283273	6	31355244
rs13437096	HLA-B	0.0283273	6	31355287
rs2596559	HLA-B	0.0487612	6	31355334
rs67550981	HLA-B	0.0283854	6	31355474
rs67211114	HLA-B	0.0283778	6	31355507
rs113519342	HLA-B	0.0284295	6	31355718
rs66499030	HLA-B	0.0283358	6	31355730
rs114689053	HLA-B	0.0283696	6	31356650
rs2395484	HLA-B	0.0292287	6	31359595
rs2394993	HLA-B	0.0291705	6	31359599
rs9468988	HLA-B	0.0293003	6	31359935
rs4077382	HLA-B	0.0292723	6	31359950
rs4077381	HLA-B	0.0292643	6	31360021
rs7751505	HLA-B	0.0291249	6	31360255
rs7751923	HLA-B	0.0291249	6	31360257
rs7771971	HLA-B	0.0291116	6	31360341
rs7751725	HLA-B	0.0291116	6	31360433
rs7752021	HLA-B	0.0290979	6	31360526
rs7756426	HLA-B	0.0291203	6	31360694
rs7756431	HLA-B	0.0457105	6	31360702
rs75098758	HLA-B	0.0291019	6	31361004
rs113473106	HLA-B	0.0284309	6	31361058
rs139644849	HLA-B	0.0442755	6	31361083
rs10947206	HLA-B	0.0291046	6	31361397
rs10947207	HLA-B	0.0291662	6	31361485
rs66489555	HLA-B	0.0290838	6	31361721
rs10947208	HLA-B	0.0291143	6	31361837
rs34411222	HLA-B	0.0291573	6	31361858
rs34821683	HLA-B	0.038815	6	31361974
rs35026345	HLA-B	0.0291138	6	31361987
rs34464243	HLA-B	0.0291091	6	31362010
rs67284927	HLA-B	0.029095	6	31362069
rs66609536	HLA-B	0.0296088	6	31362120
rs72657658	HLA-B	0.0289825	6	31362390
rs67198638	HLA-B	0.0325471	6	31363412
rs66674783	HLA-B	0.0390064	6	31363522
rs66862067	HLA-B	0.0324343	6	31363606
rs72657660	HLA-B	0.0383448	6	31363697
rs72867747	HLA-B	0.0326611	6	31363945
rs11757660	HLA-B	0.0194137	6	31364035
rs28366133	HLA-B	0.0293596	6	31364076
rs28530646	HLA-B	0.0282131	6	31364769
rs7739560	HLA-B	0.0372602	6	31364790
rs2428474	HLA-B	0.0499373	6	31367023
rs2251731	HLA-B	0.0497715	6	31367365
rs2844526	HLA-B	0.0496826	6	31367707
rs2596541	HLA-B	0.0495572	6	31367838
rs6930344	HLA-B	0.0363427	6	31367989
rs2523453	HLA-B	0.0492702	6	31368125
rs2844525	HLA-B	0.0492501	6	31368154
rs6911024	HLA-B	0.0421401	6	31368451
rs2523452	HLA-B	0.0490615	6	31368540
rs2596538	HLA-B	0.049028	6	31368632
rs2844522	HLA-B	0.0490156	6	31368700
rs2844521	HLA-B	0.0488916	6	31368964
rs6937174	HLA-B	0.035722	6	31369185
rs6906175	HLA-B	0.030239	6	31371101
rs6910087	HLA-B	0.0375404	6	31377047
rs1063630	HLA-B	0.0126999	6	31378358
rs1063631	HLA-B	0.0176542	6	31378387
rs1051786	HLA-B	0.0178865	6	31378425
rs17200242	HLA-B	0.0199882	6	31378650
rs17200249	HLA-B	0.019984	6	31378654
rs1051792	HLA-B	0.017864	6	31378977
rs1051794	HLA-B	0.017864	6	31379109
rs3828878	HLA-B	0.0178668	6	31379377
rs3828880	HLA-B	0.0178668	6	31379403
rs3828881	HLA-B	0.0178638	6	31379549
rs3828882	HLA-B	0.0178638	6	31379620
rs1051796	HLA-B	0.0180017	6	31379773
rs1051797	HLA-B	0.0208569	6	31379794
rs41554412	HLA-B	0.00441174	6	31380194
rs61738275	HLA-B	0.0126918	6	31380198
rs74223475	HLA-B	0.00441395	6	31380387
rs6933734	HLA-B	0.0182845	6	31380587
rs6933621	HLA-B	0.0182038	6	31380710
rs6933779	HLA-B	0.0130451	6	31380732
rs6934097	HLA-B	0.0130451	6	31380745
rs6934311	HLA-B	0.0177839	6	31380854
rs3132467	HLA-B	0.0177777	6	31380943
rs6934175	HLA-B	0.0199871	6	31380950
rs6934187	HLA-B	0.0176882	6	31380974
rs6934403	HLA-B	0.0178786	6	31381130
rs9266813	HLA-B	0.0178546	6	31381321
rs9266814	HLA-B	0.00876723	6	31381458
rs72502585	HLA-B	0.00896812	6	31381486
rs9266815	HLA-B	0.00879401	6	31381513
rs9266817	HLA-B	0.00881147	6	31381552
rs7774181	HLA-B	0.0087583	6	31381674
rs7756209	HLA-B	0.00877601	6	31381677
rs76213228	HLA-B	0.0043771	6	31381722
rs7774193	HLA-B	0.00878316	6	31381740
rs28642901	HLA-B	0.00878409	6	31381808
rs28679302	HLA-B	0.00877987	6	31381814
rs79587375	HLA-B	0.00893129	6	31381868
rs7774983	HLA-B	0.00882662	6	31382136
rs7775227	HLA-B	0.00881036	6	31382147
rs9266819	HLA-B	0.00882563	6	31382342
rs3749949	HLA-B	0.00882731	6	31382459
rs9266820	HLA-B	0.00882153	6	31382504
rs3749950	HLA-B	0.0177842	6	31382585
rs9266822	HLA-B	0.00879036	6	31382621
rs9266823	HLA-B	0.017795	6	31382690
rs9266824	HLA-B	0.0177784	6	31382770
rs9266825	HLA-B	0.00883077	6	31382882
rs1880	HLA-B	0.00896865	6	31382994
rs1131904	HLA-B	0.00883174	6	31383071
rs9266831	HLA-B	0.00880966	6	31383083
rs9266833	HLA-B	0.00393989	6	31383108
rs9266835	HLA-B	0.00883174	6	31383187
rs112284419	HLA-B	0.00441766	6	31383239
rs9266836	HLA-B	0.00883174	6	31383304
rs183740218	HLA-B	0.0113945	6	31383370
rs9266840	HLA-B	0.00883174	6	31383542
rs74456806	HLA-B	0.00897392	6	31383754
rs6932236	HLA-B	0.00882191	6	31383979
rs72502586	HLA-B	0.00441766	6	31384147
rs9266844	HLA-B	0.00882192	6	31384331
rs9468992	HLA-B	0.00441766	6	31384578
rs9266845	HLA-B	0.00882716	6	31384792
rs9266846	HLA-B	0.00882716	6	31384889
rs6457413	HLA-B	0.0103756	6	31385509
rs149692329	HLA-B	0.00897047	6	31385843
rs6932392	HLA-B	0.0088206	6	31385935
rs77995127	HLA-B	0.00441543	6	31386865
rs6900894	HLA-B	0.00881743	6	31387599
rs6901288	HLA-B	0.00881972	6	31387919
rs6902067	HLA-B	0.00882162	6	31388063
rs9501106	HLA-B	0.00441984	6	31388109
rs9283891	HLA-B	0.00879439	6	31388230
rs9295991	HLA-B	0.00879439	6	31388277
rs9295992	HLA-B	0.00878711	6	31388306
rs9295993	HLA-B	0.00879948	6	31388595
rs75428775	HLA-B	0.00441907	6	31389013
rs17200358	HLA-B	0.00896322	6	31389520
rs17200379	HLA-B	0.00882474	6	31389617
rs17206750	HLA-B	0.00882474	6	31389809
rs17200386	HLA-B	0.0044184	6	31389903
rs10223421	HLA-B	0.00880934	6	31390055
rs10223562	HLA-B	0.00896322	6	31390098
rs10223568	HLA-B	0.00441629	6	31390203
rs10223570	HLA-B	0.00392024	6	31390377
rs9295994	HLA-B	0.0089647	6	31390426
rs9295995	HLA-B	0.00896322	6	31390506
rs9295996	HLA-B	0.00881192	6	31390558
rs56705452	HLA-B	0.0413086	6	31391591
rs9501108	HLA-B	0.00442222	6	31392058
rs9501109	HLA-B	0.0345205	6	31392118
rs9501110	HLA-B	0.00897025	6	31392340
rs79033175	HLA-B	0.00441572	6	31392739
rs72848707	HLA-B	0.00116042	6	31392991
rs77808671	HLA-B	0.00241255	6	31393053
rs4947314	HLA-B	0.00116042	6	31393374
rs7451769	HLA-B	0.0131275	6	31393600
rs3997950	HLA-B	0.00441651	6	31393860
rs113912664	HLA-B	0.00441639	6	31394279
rs55653675	HLA-B	0.0130866	6	31394473
rs55961601	HLA-B	0.0130929	6	31394507
rs78187642	HLA-B	0.00440888	6	31394665
rs61277166	HLA-B	0.0130822	6	31394673
rs56967508	HLA-B	0.0130778	6	31394757
rs111228867	HLA-B	0.00440845	6	31394767
rs77989266	HLA-B	0.00420671	6	31394825
rs77198258	HLA-B	0.00440908	6	31394914
rs72502587	MICB	0.00440847	6	31397631
rs68094537	MICB	0.0130323	6	31397828
rs139063538	MICB	0.00441639	6	31397966
rs68041688	MICB	0.0130364	6	31398144
rs77283485	MICB	0.00441639	6	31398226
rs78765765	MICB	0.0044154	6	31398300
rs56246654	MICB	0.0130201	6	31398312
rs76760132	MICB	0.012687	6	31398331
rs9501113	MICB	0.00441416	6	31398374
rs9501114	MICB	0.00441416	6	31398376
rs9501115	MICB	0.00441416	6	31398490
rs9501116	MICB	0.00441416	6	31398525
rs4090417	MICB	0.00441416	6	31398621
rs4090416	MICB	0.00441416	6	31398627
rs4090415	MICB	0.00441416	6	31398641
rs4090413	MICB	0.00441342	6	31398828
rs9501122	MICB	0.00441342	6	31398907
rs114921825	MICB	0.00447238	6	31399129
rs55715051	MICB	0.0129851	6	31399135
rs111661070	MICB	0.00441267	6	31399145
rs56165145	MICB	0.0129795	6	31399229
rs7757839	MICB	0.0129658	6	31399583
rs7775716	MICB	0.0129637	6	31399623
rs75096753	MICB	0.00441565	6	31399663
rs79265699	MICB	0.00440108	6	31399665
rs7738078	MICB	0.0129622	6	31399946
rs76689057	MICB	0.00441565	6	31400044
rs74571090	MICB	0.00415274	6	31400156
rs78879714	MICB	0.00441565	6	31400194
rs111555522	MICB	0.00441565	6	31400264
rs80339222	MICB	0.00441342	6	31400667
rs2894212	MICB	0.00441342	6	31400729
rs4631325	MICB	0.00441342	6	31400737
rs2394997	MICB	0.0129435	6	31400890
rs2394998	MICB	0.00441565	6	31400904
rs2394999	MICB	0.00441565	6	31400935
rs4346874	MICB	0.00441054	6	31401374
rs2395002	MICB	0.0129222	6	31401543
rs4947315	MICB	0.00441565	6	31401667
rs4947316	MICB	0.00441565	6	31401744
rs4530889	MICB	0.0129179	6	31401783
rs4947318	MICB	0.00441565	6	31401884
rs4947319	MICB	0.0129194	6	31401892
rs76402325	MICB	0.00441565	6	31402108
rs6934631	MICB	0.0129071	6	31402142
rs6911878	MICB	0.0128989	6	31402305
rs6912659	MICB	0.0128902	6	31402454
rs112417988	MICB	0.00441491	6	31402594
rs76986566	MICB	0.00442504	6	31403024
rs7759214	MICB	0.00441503	6	31403623
rs7759215	MICB	0.00442265	6	31403625
rs7759223	MICB	0.012851	6	31403689
rs3997937	MICB	0.0128468	6	31403791
rs3906280	MICB	0.00441704	6	31404105
rs56259749	MICB	0.0155653	6	31404483
rs9501123	MICB	0.0044163	6	31404706
rs9501124	MICB	0.0044163	6	31404975
rs9501125	MICB	0.0044163	6	31405031
rs9295997	MICB	0.0044163	6	31405107
rs9501593	MICB	0.0044163	6	31405392
rs9501594	MICB	0.0128079	6	31405427
rs9501595	MICB	0.0044163	6	31405604
rs7742155	MICB	0.00247851	6	31406083
rs7742519	MICB	0.0127871	6	31406292
rs9468999	MICB	0.0044163	6	31406335
rs9469000	MICB	0.0127637	6	31406770
rs9469001	MICB	0.00441357	6	31406811
rs9461707	MICB	0.00441416	6	31407083
rs3749935	MICB	0.0127328	6	31407120
rs3749937	MICB	0.0134016	6	31407217
rs3749939	MICB	0.012873	6	31407247
rs7768315	MICB	0.00441357	6	31407399
rs7772549	MICB	0.0127553	6	31407643
rs9469002	MICB	0.0044163	6	31407772
rs6915220	MICB	0.0127389	6	31407821
rs9469003	MICB	0.0044163	6	31407828
rs9469004	MICB	0.0126264	6	31407896
rs9469005	MICB	0.00454158	6	31407897
rs4598124	MICB	0.00441168	6	31408337
rs4460244	MICB	0.0127166	6	31408349
rs4629731	MICB	0.00440945	6	31408516
rs4460245	MICB	0.0127105	6	31408557
rs4451178	MICB	0.00440945	6	31408585
rs9469006	MICB	0.00440945	6	31408716
rs9469007	MICB	0.0127039	6	31409024
rs9469008	MICB	0.0171668	6	31409102
rs4713465	MICB	0.0100852	6	31409528
rs28575156	MICB	0.00439182	6	31409857
rs73404245	MICB	0.0138967	6	31410327
rs6928810	MICB	0.00613235	6	31410524
rs3899823	MICB	0.0138613	6	31410597
rs3869129	MICB	0.0138587	6	31410649
rs3869130	MICB	0.0138488	6	31410751
rs3869131	MICB	0.0138438	6	31410885
rs3869132	MICB	0.00613629	6	31410948
rs7769393	MICB	0.0448848	6	31411312
rs7769403	MICB	0.0206035	6	31411321
rs7769942	MICB	0.0150379	6	31411377
rs34259803	MICB	0.0138062	6	31411519
rs73404265	MICB	0.020605	6	31411557
rs79366716	MICB	0.011367	6	31411835
rs2395004	MICB	0.0140992	6	31412513
rs2395005	MICB	0.014118	6	31412652
rs2596465	MICB	0.0468219	6	31412948
rs57270597	MICB	0.0113371	6	31414158
rs75652237	MICB	0.0113311	6	31414588
rs74601965	MICB	0.0113229	6	31414752
rs75561043	MICB	0.00983028	6	31414959
rs78807249	MICB	0.00973365	6	31416492
rs76842885	MICB	0.00972162	6	31416701
rs16899646	MICB	0.00972034	6	31416920
rs17200437	MICB	0.00972562	6	31417196
rs9501129	MICB	0.00619356	6	31417396
rs9501130	MICB	0.0066188	6	31417456
rs9501132	MICB	0.01061	6	31420389
rs9501133	MICB	0.00964628	6	31420574
rs6919586	MICB	0.00963152	6	31421112
rs9469012	MICB	0.010363	6	31421300
rs9501145	MICB	0.00956002	6	31424620
rs9469014	MICB	0.00953116	6	31425665
rs9500889	MICB	0.00946947	6	31426888
rs2516452	MICB	0.0369271	6	31427095
rs2523653	MICB	0.011218	6	31445514
rs2248373	MICB	0.0113384	6	31446546
rs2523651	MICB	0.0140592	6	31448154
rs2523650	MICB	0.0164997	6	31449022
rs2904776	MICB	0.014049	6	31449081
rs2905752	MICB	0.0237853	6	31450716
rs2516507	MICB	0.0192655	6	31451213
rs28570087	MICB	0.040598	6	31452164
rs2904789	MICB	0.0251595	6	31452432
rs2904788	MICB	0.0187833	6	31452715
rs2905739	MICB	0.0228279	6	31452850
rs2905738	MICB	0.0186712	6	31453070
rs2516502	MICB	0.0166354	6	31453293
rs2428501	MICB	0.0224982	6	31453547
rs2428500	MICB	0.0148688	6	31453799
rs9267246	MICB	0.00743868	6	31455767
rs9267247	MICB	0.00458393	6	31455834
rs9267260	MICB	0.00453737	6	31456398
rs2905732	MICB	0.00451188	6	31456937
rs2905729	MICB	0.00447352	6	31457742
rs2395033	MICB	0.00443107	6	31458554
rs2904787	MICB	0.00709814	6	31459768
rs2904783	MICB	0.00708532	6	31459972
rs2395038	MICB	0.00689519	6	31460451
rs3130921	MICB	0.0331569	6	31460943
rs3130922	MICB	0.0278409	6	31461089
rs2395042	MICB	0.0074987	6	31461817
rs2395043	MICB	0.00743634	6	31461966
rs3132455	MCCD1	0.0284769	6	31487954
rs3093987	MCCD1	0.0290791	6	31492961
rs11796	MCCD1	0.0381849	6	31501212
rs3093974	DDX39B	0.0412409	6	31506210
rs3130059	DDX39B	0.0368732	6	31509284
rs2239527	DDX39B	0.0403472	6	31509779
rs3130630	DDX39B	0.036614	6	31510933
rs3130629	DDX39B	0.0260964	6	31510935
rs2071594	ATP6V1G2-DDX39B	0.036414	6	31512720
rs2071592	NFKBIL1	0.0216749	6	31515340
rs2071591	NFKBIL1	0.0314713	6	31515799
rs3094594	NFKBIL1	0.0305191	6	31521903
rs3093949	NFKBIL1	0.0348963	6	31525184
rs3131641	LTA	0.0288209	6	31532564
rs1800683	LTA	0.0278225	6	31540071
rs909253	LTA	0.0278098	6	31540313
rs1041981	LTA	0.0276558	6	31540784
rs3135041	LST1	0.0308101	6	31555657
rs3130632	NCR3	0.0313224	6	31562764
rs2857595	NCR3	0.0313705	6	31568469
rs3130623	PRRC2A	0.0477527	6	31597700
rs2077537	BAG6	0.042574	6	31606522
rs2395047	BAG6	0.0468695	6	31611158
rs28366156	ABHD16A	0.0481471	6	31671498
rs149271352	STEAP1B	0.0473136	7	22566671
rs140483808	STEAP1B	0.0475944	7	22567687
rs75939026	STEAP1B	0.0483461	7	22577515
rs117122223	STEAP1B	0.0461051	7	22579202
rs13311240	STEAP1B	0.0453186	7	22580041
rs10255691	STEAP1B	0.0421484	7	22585081
rs28379117	STEAP1B	0.00656519	7	22590112
rs4722166	IL6	0.0289117	7	22738762
rs6954897	IL6	0.0382986	7	22750220
rs4552807	IL6	0.0381219	7	22751019
rs7776857	IL6	0.00793461	7	22754768
rs2056576	IL6	0.0180185	7	22761202
rs2056577	IL6	0.0181109	7	22761203
rs7787893	IL6	0.0176329	7	22774437
rs4722172	IL6	0.0277447	7	22786532
rs4722172	IL6	0.0404585	7	22786532
rs1404006	IL6	0.0251536	7	22795077
rs10265548	IL6	0.0235446	7	22812578
rs12536144	TOMM7	0.049616	7	22822509
rs12536091	TOMM7	0.0386478	7	22828200
rs12534181	TOMM7	0.0373407	7	22835398
rs10950920	TOMM7	0.0454104	7	22835629
rs34481841	TOMM7	0.0436404	7	22837626
rs34264553	TOMM7	0.0433082	7	22838250
rs34856568	TOMM7	0.0432535	7	22838302
rs71530697	TOMM7	0.0364861	7	22838753
rs35668871	TOMM7	0.0424232	7	22839545
rs71520386	TOMM7	0.0433276	7	22853521
rs35841035	TOMM7	0.0454165	7	22862606
rs2270101	TOMM7	0.0458922	7	22936004
rs11761484	TOMM7	0.0339526	7	22953748
rs13229799	TOMM7	0.0339771	7	22954788
rs6959793	TOMM7	0.0454309	7	22955047
rs35788599	IFNG	0.0448485	12	68476749
rs12815372	IFNG	0.04377	12	68479213
rs35895369	IFNG	0.0434083	12	68480498
rs12810476	IFNG	0.0431442	12	68481756
rs12818107	IFNG	0.0419942	12	68483259
rs7304878	IFNG	0.0430291	12	68485984
rs11610754	IFNG	0.0418186	12	68486587
rs11610401	IFNG	0.0430955	12	68487317
rs12811446	IFNG	0.0417369	12	68490782
rs12825700	IFNG	0.0418407	12	68492980
rs12817473	IFNG	0.0424768	12	68497408
rs11177049	IFNG	0.0445448	12	68497876
rs11177050	IFNG	0.0446571	12	68497985
rs4255613	IFNG	0.0452579	12	68498670
rs34902013	IFNG	0.0440068	12	68498954
rs11177053	IFNG	0.0452832	12	68499237
rs12831020	IFNG	0.044237	12	68499491
rs7134472	IFNG	0.0444304	12	68499986
rs7134599	IFNG	0.0445009	12	68500075
rs1005048	IFNG	0.0459329	12	68500239
rs722748	IFNG	0.0459807	12	68500524
rs722749	IFNG	0.0460294	12	68500638
rs7138407	IFNG	0.0449708	12	68500862
rs12820052	IFNG	0.0449498	12	68500925
rs35246047	IFNG	0.045086	12	68501253
rs2111057	IFNG	0.0461607	12	68501279
rs723403	IFNG	0.0451289	12	68501454
rs2193041	IFNG	0.0452858	12	68502110
rs2216162	IFNG	0.046608	12	68502269
rs2870955	IFNG	0.0467128	12	68502325
rs12829089	IFNG	0.0455209	12	68502505
rs7301797	IFNG	0.0468397	12	68502890
rs11614309	IFNG	0.0457223	12	68503005
rs7133171	IFNG	0.0469493	12	68503154
rs12318183	IFNG	0.0461285	12	68503836
rs7137158	IFNG	0.0473102	12	68503920
rs7306440	IFNG	0.0474513	12	68504029
rs12816181	IFNG	0.0463482	12	68504049
rs1558743	IFNG	0.0469685	12	68504502
rs1558744	IFNG	0.0481876	12	68504592
rs12822844	IFNG	0.0471245	12	68505040
rs1558746	IFNG	0.047088	12	68505128
rs11837456	IFNG	0.0472288	12	68505233
rs10878747	IFNG	0.0431259	12	68506984
rs10878748	IFNG	0.0435648	12	68507093
rs10878749	IFNG	0.0436466	12	68507139
rs11177059	IFNG	0.0439277	12	68507468
rs12813085	IL26	0.0428194	12	68617828
rs1182844	IL22	0.0335862	12	68641532
rs11177135	IL22	0.0493708	12	68649606
rs11177137	IL22	0.0481459	12	68650725
rs1026786	IL22	0.0478697	12	68651658
rs7306872	IL22	0.0477072	12	68652108
rs4913285	IL22	0.0473626	12	68652532
rs1038163	MDM1	0.00446523	12	68744912
