# Supplementary material for: Neonatal BCG vaccination is associated with a long-term DNA methylation signature in circulating monocytes
Source: Sci Adv. 2022 Aug 5;8(31):eabn4002. doi: 10.1126/sciadv.abn4002 (PMC9355358; doi:10.1126/sciadv.abn4002)
Supplement: Supplementary file 2 — Tables S1 to S8 [file sciadv.abn4002_tables_s1_to_s8.zip › sciadv.abn4002_table_s8.xlsx]

## Sheet: Sheet1
DMR_chr	DMR_start	DMR_end	length	probes	distance_to_TSS	Nearest_Gene	probe_id	P.Value	BCG_no_mean	BCG_yes_mean	BCG_mean_dB
chr8	216578	216788	211	4	34299	ZNF596	cg17920646	0.0426741	0.574446	0.660728	0.0862825
chr8	216578	216788	211	4	34299	ZNF596	cg24536782	0.010684	0.500403	0.594812	0.0944086
chr8	216578	216788	211	4	34299	ZNF596	cg03116837	0.0243863	0.534373	0.597961	0.0635881
chr8	216578	216788	211	4	34299	ZNF596	cg14317384	0.0234059	0.626892	0.685264	0.0583724
chr19	9785295	9786131	837	12	63	ZNF562	cg09668689	0.166566	0.0788545	0.0831919	0.00433736
chr19	9785295	9786131	837	12	63	ZNF562	cg21610904	0.0694742	0.106696	0.128007	0.0213108
chr19	9785295	9786131	837	12	63	ZNF562	cg10755961	0.00441608	0.0689099	0.0838009	0.014891
chr19	9785295	9786131	837	12	63	ZNF562	cg24874111	0.0029722	0.070023	0.0849637	0.0149407
chr19	9785295	9786131	837	12	63	ZNF562	cg08464036	0.0211366	0.0755789	0.0888115	0.0132326
chr19	9785295	9786131	837	12	63	ZNF562	cg20631204	0.0142732	0.0868366	0.0947106	0.00787406
chr19	9785295	9786131	837	12	63	ZNF562	cg14073063	0.00560568	0.0512126	0.0590888	0.00787618
chr19	9785295	9786131	837	12	63	ZNF562	cg17704570	0.000685516	0.0604195	0.068722	0.00830254
chr19	9785295	9786131	837	12	63	ZNF562	cg22391421	0.0317217	0.0578151	0.063941	0.00612587
chr19	9785295	9786131	837	12	63	ZNF562	cg20154743	0.040198	0.0763293	0.0845746	0.00824529
chr19	9785295	9786131	837	12	63	ZNF562	cg17691880	0.178687	0.151299	0.154751	0.00345178
chr19	9785295	9786131	837	12	63	ZNF562	cg16864207	0.445575	0.0983507	0.0985116	0.000160901
chr19	58739734	58740861	1128	19	228	ZNF544	cg26263766	0.186877	0.071914	0.0664239	-0.00549008
chr19	58739734	58740861	1128	19	228	ZNF544	cg21994576	0.117721	0.207002	0.2092	0.00219744
chr19	58739734	58740861	1128	19	228	ZNF544	cg21020710	0.253964	0.0709731	0.0710015	2.84595e-05
chr19	58739734	58740861	1128	19	228	ZNF544	cg11279918	0.00136753	0.0529359	0.056134	0.00319803
chr19	58739734	58740861	1128	19	228	ZNF544	cg23313604	0.113933	0.0919933	0.093598	0.00160463
chr19	58739734	58740861	1128	19	228	ZNF544	cg00683895	0.674726	0.0675172	0.0672609	-0.000256216
chr19	58739734	58740861	1128	19	228	ZNF544	cg01788672	0.161007	0.120135	0.120575	0.00044001
chr19	58739734	58740861	1128	19	228	ZNF544	cg17217219	0.525935	0.0291428	0.0292204	7.7556e-05
chr19	58739734	58740861	1128	19	228	ZNF544	cg01859739	0.00018435	0.029014	0.0325758	0.00356184
chr19	58739734	58740861	1128	19	228	ZNF544	cg16187092	0.037793	0.0495509	0.052482	0.00293103
chr19	58739734	58740861	1128	19	228	ZNF544	cg21155461	0.368523	0.0303126	0.0302479	-6.47066e-05
chr19	58739734	58740861	1128	19	228	ZNF544	cg21747958	0.0690412	0.0235879	0.0246854	0.00109753
chr19	58739734	58740861	1128	19	228	ZNF544	cg04352026	0.0184611	0.0726747	0.0759313	0.00325656
chr19	58739734	58740861	1128	19	228	ZNF544	cg08397273	0.456732	0.0436659	0.0436502	-1.56909e-05
chr19	58739734	58740861	1128	19	228	ZNF544	cg10051935	0.0641515	0.088529	0.0905902	0.00206126
chr6	28058187	28059208	1022	11	9945	ZNF165	cg21799400	0.637263	0.907633	0.906128	-0.00150437
chr6	28058187	28059208	1022	11	9945	ZNF165	cg17472120	0.0260987	0.600857	0.571414	-0.0294428
chr6	28058187	28059208	1022	11	9945	ZNF165	cg09156207	0.0130883	0.707285	0.678372	-0.0289122
chr6	28058187	28059208	1022	11	9945	ZNF165	cg11517269	0.0246858	0.342824	0.314464	-0.02836
chr6	28058187	28059208	1022	11	9945	ZNF165	cg12623302	0.0292442	0.413052	0.377791	-0.0352616
chr6	28058187	28059208	1022	11	9945	ZNF165	cg18105139	0.0996638	0.205098	0.187496	-0.0176021
chr6	28058187	28059208	1022	11	9945	ZNF165	cg17849569	0.0704144	0.362885	0.338407	-0.0244773
chr6	28058187	28059208	1022	11	9945	ZNF165	cg02631126	0.00854381	0.421125	0.382735	-0.03839
chr6	28058187	28059208	1022	11	9945	ZNF165	cg01354632	0.0418267	0.310837	0.28053	-0.0303077
chr6	28058187	28059208	1022	11	9945	ZNF165	cg12740337	0.0237396	0.328726	0.298932	-0.0297932
chr6	28058187	28059208	1022	11	9945	ZNF165	cg06952873	0.0444	0.386188	0.358168	-0.0280196
chr5	140098250	140098496	247	4	18454	ZMAT2	cg00500100	0.0089988	0.548217	0.564404	0.0161862
chr5	140098250	140098496	247	4	18454	ZMAT2	cg05174942	0.942104	0.886717	0.887661	0.000944456
chr5	140098250	140098496	247	4	18454	ZMAT2	cg25984996	0.00956002	0.431297	0.442661	0.0113637
chr5	140098250	140098496	247	4	18454	ZMAT2	cg11807153	0.000119459	0.353715	0.376621	0.0229063
chr6	28129096	28129656	561	9	19660	ZKSCAN8	cg24036830	0.159486	0.893175	0.888198	-0.00497742
chr6	28129096	28129656	561	9	19660	ZKSCAN8	cg22143856	0.147598	0.12443	0.116623	-0.00780668
chr6	28129096	28129656	561	9	19660	ZKSCAN8	cg23281280	0.00778321	0.191421	0.164409	-0.0270124
chr6	28129096	28129656	561	9	19660	ZKSCAN8	cg19592336	0.0734264	0.0785997	0.0686849	-0.00991473
chr6	28129096	28129656	561	9	19660	ZKSCAN8	cg12963246	0.0132101	0.094453	0.0817565	-0.0126965
chr6	28129096	28129656	561	9	19660	ZKSCAN8	cg20151795	0.95572	0.135391	0.133988	-0.00140298
chr6	28129096	28129656	561	9	19660	ZKSCAN8	cg08968635	0.108792	0.057695	0.0591652	0.00147015
chr6	28129096	28129656	561	9	19660	ZKSCAN8	cg26335602	0.124761	0.139547	0.123946	-0.0156012
chr6	28129096	28129656	561	9	19660	ZKSCAN8	cg13025000	0.0139042	0.220846	0.189409	-0.0314369
chr6	29648161	29649084	924	22	3692	ZFP57	cg25978138	0.0955843	0.839288	0.853176	0.0138882
chr6	29648161	29649084	924	22	3692	ZFP57	cg11747594	0.0322231	0.65943	0.707671	0.0482417
chr6	29648161	29649084	924	22	3692	ZFP57	cg15708526	0.0532659	0.736551	0.762861	0.0263101
chr6	29648161	29649084	924	22	3692	ZFP57	cg04071440	0.0460481	0.678429	0.710225	0.0317962
chr6	29648161	29649084	924	22	3692	ZFP57	cg08022281	0.0863932	0.533266	0.560237	0.0269706
chr6	29648161	29649084	924	22	3692	ZFP57	cg10648573	0.0949217	0.5624	0.586845	0.0244448
chr6	29648161	29649084	924	22	3692	ZFP57	cg12644888	0.10698	0.531168	0.555291	0.0241236
chr6	29648161	29649084	924	22	3692	ZFP57	cg22494932	0.0528027	0.762047	0.806037	0.0439899
chr6	29648161	29649084	924	22	3692	ZFP57	cg25699073	0.0419906	0.722077	0.761065	0.0389887
chr6	29648161	29649084	924	22	3692	ZFP57	cg07134666	0.0392628	0.694296	0.749955	0.0556587
chr6	29648161	29649084	924	22	3692	ZFP57	cg00588198	0.0407161	0.544937	0.592843	0.0479051
chr6	29648161	29649084	924	22	3692	ZFP57	cg16885113	0.0282086	0.685699	0.741228	0.0555289
chr6	29648161	29649084	924	22	3692	ZFP57	cg20228636	0.0244931	0.634903	0.693587	0.0586832
chr6	29648161	29649084	924	22	3692	ZFP57	cg11383134	0.0273153	0.707134	0.760524	0.0533897
chr6	29648161	29649084	924	22	3692	ZFP57	cg03198009	0.0390057	0.52985	0.578814	0.0489642
chr6	29648161	29649084	924	22	3692	ZFP57	cg03449857	0.0439936	0.65222	0.703179	0.0509591
chr6	29648161	29649084	924	22	3692	ZFP57	cg15570656	0.0233075	0.614516	0.679157	0.0646404
chr6	29648161	29649084	924	22	3692	ZFP57	cg02157626	0.092379	0.573466	0.618804	0.0453376
chr6	29648161	29649084	924	22	3692	ZFP57	cg13835168	0.0278317	0.525434	0.582136	0.0567014
chr6	29648161	29649084	924	22	3692	ZFP57	cg08041448	0.0961484	0.471738	0.514974	0.0432364
chr6	29648161	29649084	924	22	3692	ZFP57	cg24100841	0.0883682	0.564142	0.616823	0.0526813
chr6	29648161	29649084	924	22	3692	ZFP57	cg19636627	0.102366	0.651111	0.697892	0.0467812
chr2	145277646	145278799	1154	16	398	ZEB2	cg00573770	0.0155819	0.435572	0.40402	-0.0315525
chr2	145277646	145278799	1154	16	398	ZEB2	cg00602811	0.0104432	0.191864	0.171993	-0.0198715
chr2	145277646	145278799	1154	16	398	ZEB2	cg16267679	0.00295296	0.213573	0.184319	-0.0292541
chr2	31805915	31806898	984	14	168826	XDH	cg19502744	0.0579262	0.122359	0.126778	0.00441888
chr2	31805915	31806898	984	14	168826	XDH	cg18948125	0.418852	0.177423	0.177375	-4.82105e-05
chr2	31805915	31806898	984	14	168826	XDH	cg18529845	0.0154881	0.0516662	0.0565607	0.00489451
chr2	31805915	31806898	984	14	168826	XDH	cg26261627	0.0290109	0.185038	0.201631	0.0165934
chr2	31805915	31806898	984	14	168826	XDH	cg26638505	0.0657195	0.294413	0.311649	0.017236
chr2	31805915	31806898	984	14	168826	XDH	cg08894761	0.0222453	0.177538	0.193864	0.0163257
chr2	31805915	31806898	984	14	168826	XDH	cg15403517	0.0880978	0.240377	0.255493	0.0151154
chr2	31805915	31806898	984	14	168826	XDH	cg02049734	0.00339135	0.465546	0.486203	0.0206574
chr2	31805915	31806898	984	14	168826	XDH	cg06492144	0.00889147	0.450723	0.469389	0.0186662
chr2	31805915	31806898	984	14	168826	XDH	cg11765362	0.053352	0.541137	0.55951	0.0183723
chr2	31805915	31806898	984	14	168826	XDH	cg06149357	0.29926	0.69268	0.699222	0.00654167
chr2	31805915	31806898	984	14	168826	XDH	cg13527387	0.12631	0.619596	0.63211	0.0125142
chr2	31805915	31806898	984	14	168826	XDH	cg00712943	0.0310562	0.56311	0.582471	0.0193608
chr2	31805915	31806898	984	14	168826	XDH	cg22549881	0.00972878	0.716389	0.745999	0.0296101
chr19	34971543	34972358	816	5	592	WTIP	cg11374335	0.00627689	0.578462	0.597719	0.0192575
chr19	34971543	34972358	816	5	592	WTIP	cg13011006	0.182326	0.593134	0.600596	0.00746188
chr19	34971543	34972358	816	5	592	WTIP	cg04928251	0.0314636	0.75369	0.772201	0.0185107
chr19	34971543	34972358	816	5	592	WTIP	cg06177396	6.50238e-05	0.373068	0.401091	0.0280227
chr19	34971543	34972358	816	5	592	WTIP	cg11869770	0.307382	0.114272	0.11029	-0.00398146
chr20	44116128	44116188	61	3	17812	WFDC2	cg01017409	0.00120964	0.484253	0.505438	0.0211857
chr20	44116128	44116188	61	3	17812	WFDC2	cg09250389	0.0624657	0.498961	0.508083	0.00912243
chr20	44116128	44116188	61	3	17812	WFDC2	cg15803346	0.0254145	0.354434	0.363659	0.00922505
chr2	160143020	160143850	831	8	332	WDSUB1	cg22636473	0.00687667	0.0340387	0.0353827	0.00134403
chr2	160143020	160143850	831	8	332	WDSUB1	cg02262018	0.000152099	0.0301162	0.0339551	0.00383885
chr2	160143020	160143850	831	8	332	WDSUB1	cg26618773	0.0254774	0.0374105	0.0378978	0.000487292
chr2	160143020	160143850	831	8	332	WDSUB1	cg24580185	0.0163678	0.0431981	0.0447206	0.0015225
chr6	31733434	31734580	1147	19	11064	VWA7	cg11627902	0.953187	0.738336	0.737468	-0.000867548
chr6	31733434	31734580	1147	19	11064	VWA7	cg06700938	0.177878	0.791236	0.797384	0.00614807
chr6	31733434	31734580	1147	19	11064	VWA7	cg00686197	0.266478	0.649848	0.652923	0.0030746
chr6	31733434	31734580	1147	19	11064	VWA7	cg16587961	0.0260703	0.723906	0.734265	0.0103594
chr6	31733434	31734580	1147	19	11064	VWA7	cg06991565	0.0408545	0.710976	0.722156	0.0111807
chr6	31733434	31734580	1147	19	11064	VWA7	cg00330953	0.00217418	0.612649	0.632631	0.0199824
chr6	31733434	31734580	1147	19	11064	VWA7	cg09630142	0.00188324	0.615457	0.635569	0.0201117
chr6	31733434	31734580	1147	19	11064	VWA7	cg02002586	0.112194	0.737885	0.744067	0.0061816
chr6	31733434	31734580	1147	19	11064	VWA7	cg03560996	0.0203856	0.669407	0.686526	0.017119
chr6	31733434	31734580	1147	19	11064	VWA7	cg12425321	0.257266	0.856059	0.860605	0.00454608
chr6	31733434	31734580	1147	19	11064	VWA7	cg10158997	0.0163377	0.823958	0.837214	0.0132568
chr6	31733434	31734580	1147	19	11064	VWA7	cg05239811	0.0210998	0.51895	0.542331	0.023381
chr6	31733434	31734580	1147	19	11064	VWA7	cg13187827	0.0193581	0.507608	0.535814	0.0282053
chr6	31733434	31734580	1147	19	11064	VWA7	cg19593741	0.000883853	0.52409	0.553255	0.0291657
chr6	31733434	31734580	1147	19	11064	VWA7	cg25264948	0.00499512	0.40604	0.432627	0.0265872
chr6	31733434	31734580	1147	19	11064	VWA7	cg23287992	0.0223119	0.359116	0.37913	0.0200144
chr6	31733434	31734580	1147	19	11064	VWA7	cg00848392	0.00878087	0.278131	0.300454	0.0223234
chr6	31733434	31734580	1147	19	11064	VWA7	cg23526676	0.00354637	0.456073	0.479767	0.0236934
chr6	31733434	31734580	1147	19	11064	VWA7	cg25641533	0.0176273	0.671495	0.693785	0.0222898
chr17	8066240	8067323	1084	11	489	VAMP2	cg25485991	0.021441	0.0115133	0.0115131	-2.04497e-07
chr17	8066240	8067323	1084	11	489	VAMP2	cg22195222	0.0136594	0.0830113	0.0871072	0.00409591
chr17	8066240	8067323	1084	11	489	VAMP2	cg08274538	0.112163	0.0596582	0.0604947	0.000836556
chr17	8066240	8067323	1084	11	489	VAMP2	cg08322244	0.00101118	0.252453	0.286869	0.0344159
chr17	8066240	8067323	1084	11	489	VAMP2	cg22315544	0.00631013	0.282705	0.301175	0.01847
chr17	8066240	8067323	1084	11	489	VAMP2	cg26173986	0.0394566	0.565666	0.590008	0.0243424
chr18	111676	112528	853	4	46506	USP14	cg27283457	0.0070641	0.326398	0.292553	-0.0338452
chr18	111676	112528	853	4	46506	USP14	cg00728296	0.00471578	0.126197	0.103427	-0.02277
chr18	111676	112528	853	4	46506	USP14	cg19499846	0.00786126	0.162897	0.141942	-0.020955
chr18	111676	112528	853	4	46506	USP14	cg06099315	0.0172253	0.339321	0.284615	-0.0547059
chr17	40805506	40806193	688	7	5473	TUBG2	cg08034070	0.0784425	0.199315	0.206471	0.00715649
chr17	40805506	40806193	688	7	5473	TUBG2	cg26470479	0.262911	0.226473	0.227785	0.00131162
chr17	40805506	40806193	688	7	5473	TUBG2	cg01603290	0.0220445	0.120541	0.126437	0.00589687
chr17	40805506	40806193	688	7	5473	TUBG2	cg08092388	0.0672885	0.414407	0.422779	0.00837239
chr17	40805506	40806193	688	7	5473	TUBG2	cg23694533	0.00885466	0.543785	0.565277	0.021492
chr5	94890164	94891168	1005	13	45	TTC37	cg05177841	0.0925895	0.0492688	0.0499858	0.000716998
chr5	94890164	94891168	1005	13	45	TTC37	cg14587401	0.109387	0.0777493	0.0999564	0.0222071
chr5	94890164	94891168	1005	13	45	TTC37	cg12310600	0.21512	0.0265094	0.0285314	0.00202204
chr5	94890164	94891168	1005	13	45	TTC37	cg07318996	0.00241791	0.0436384	0.0461624	0.00252398
chr5	94890164	94891168	1005	13	45	TTC37	cg18106800	0.707697	0.0685881	0.0669072	-0.00168088
chr5	94890164	94891168	1005	13	45	TTC37	cg01559436	0.162608	0.0377587	0.0384824	0.000723729
chr5	94890164	94891168	1005	13	45	TTC37	cg19075208	4.41571e-05	0.0426942	0.0482199	0.00552571
chr5	94890164	94891168	1005	13	45	TTC37	cg25208046	0.217179	0.0283652	0.0294632	0.00109803
chr5	94890164	94891168	1005	13	45	TTC37	cg23396403	0.343812	0.0802299	0.0801219	-0.000108083
chr5	94890164	94891168	1005	13	45	TTC37	cg07701281	0.118196	0.0600171	0.0617401	0.001723
chr5	94890164	94891168	1005	13	45	TTC37	cg03550002	0.0102959	0.0368772	0.0382326	0.00135537
chr5	94890164	94891168	1005	13	45	TTC37	cg26657230	0.994368	0.030496	0.0305135	1.74734e-05
chr8	110098237	110099683	1447	9	110	TRHR	cg21911601	0.315751	0.861547	0.860092	-0.00145589
chr8	110098237	110099683	1447	9	110	TRHR	cg07436789	0.600945	0.871651	0.870306	-0.0013447
chr8	110098237	110099683	1447	9	110	TRHR	cg25934166	0.00053882	0.857724	0.838026	-0.0196986
chr8	110098237	110099683	1447	9	110	TRHR	cg27260070	2.91796e-05	0.776149	0.757246	-0.0189034
chr8	110098237	110099683	1447	9	110	TRHR	cg04206967	0.00112403	0.846978	0.830744	-0.0162344
chr8	110098237	110099683	1447	9	110	TRHR	cg13631444	0.00324245	0.637596	0.615069	-0.0225273
chr8	110098237	110099683	1447	9	110	TRHR	cg09664355	0.705795	0.867599	0.865291	-0.00230848
chr2	218225246	218225762	517	3	500717	TNP1	cg21884962	0.000131479	0.689546	0.66823	-0.0213154
chr2	218225246	218225762	517	3	500717	TNP1	cg14216322	0.00146375	0.426946	0.40845	-0.0184963
chr2	218225246	218225762	517	3	500717	TNP1	cg04460332	0.450838	0.0701991	0.0698644	-0.000334668
chr19	55660514	55661528	1015	9	299	TNNT1	cg18649823	0.0732091	0.184331	0.203578	0.019247
chr19	55660514	55661528	1015	9	299	TNNT1	cg24699670	0.0335792	0.151078	0.173882	0.0228042
chr19	55660514	55661528	1015	9	299	TNNT1	cg10218876	0.0440168	0.210428	0.242299	0.0318711
chr19	55660514	55661528	1015	9	299	TNNT1	cg22711187	0.0631056	0.191187	0.214557	0.0233697
chr19	55660514	55661528	1015	9	299	TNNT1	cg00915671	0.044923	0.221771	0.235453	0.0136819
chr19	55668066	55668612	547	3	761	TNNI3	cg12114735	0.0291587	0.1392	0.153743	0.0145436
chr19	55668066	55668612	547	3	761	TNNI3	cg18838701	0.0807575	0.289996	0.325941	0.0359449
chr1	1141617	1142932	1316	9	324	TNFRSF18	cg08641866	0.840944	0.0238465	0.0236694	-0.000177082
chr1	1141617	1142932	1316	9	324	TNFRSF18	cg14886269	0.0614704	0.0922996	0.0966805	0.00438091
chr1	1141617	1142932	1316	9	324	TNFRSF18	cg06097659	0.532291	0.0983931	0.0995637	0.00117058
chr1	1141617	1142932	1316	9	324	TNFRSF18	cg04343794	0.00153573	0.18066	0.196835	0.0161748
chr1	1141617	1142932	1316	9	324	TNFRSF18	cg07671976	0.00177869	0.0785717	0.0930251	0.0144534
chr1	1141617	1142932	1316	9	324	TNFRSF18	cg00086243	0.000851124	0.307251	0.331901	0.0246498
chr14	106321115	106322986	1872	14	329111	TMEM121	cg10845171	0.547789	0.901575	0.89956	-0.0020151
chr14	106321115	106322986	1872	14	329111	TMEM121	cg04903883	0.031906	0.860708	0.8716	0.0108913
chr14	106321115	106322986	1872	14	329111	TMEM121	cg15144068	0.00586771	0.673392	0.69853	0.0251374
chr14	106321115	106322986	1872	14	329111	TMEM121	cg25030802	0.0495024	0.730489	0.741272	0.0107827
chr14	106321115	106322986	1872	14	329111	TMEM121	cg23641237	0.00422073	0.664019	0.690559	0.0265398
chr14	106321115	106322986	1872	14	329111	TMEM121	cg21220247	0.0044167	0.535665	0.565713	0.0300479
chr14	106321115	106322986	1872	14	329111	TMEM121	cg01098955	0.00983065	0.584793	0.619208	0.034415
chr14	106321115	106322986	1872	14	329111	TMEM121	cg09913211	0.00881904	0.70313	0.724903	0.0217726
chr14	106321115	106322986	1872	14	329111	TMEM121	cg13335659	0.201238	0.749368	0.754001	0.00463294
chr14	106321115	106322986	1872	14	329111	TMEM121	cg04792777	0.00845583	0.668544	0.69137	0.0228269
chr14	106321115	106322986	1872	14	329111	TMEM121	cg11193634	0.00804776	0.804629	0.814125	0.00949577
chr14	106321115	106322986	1872	14	329111	TMEM121	cg17625893	0.00645533	0.60358	0.62419	0.0206095
chr14	106321115	106322986	1872	14	329111	TMEM121	cg08339748	0.00655504	0.734172	0.759558	0.0253862
chr14	106329158	106332077	2920	19	337678	TMEM121	cg01513913	0.0140013	0.148552	0.160459	0.0119075
chr14	106329158	106332077	2920	19	337678	TMEM121	cg13074055	0.00201572	0.179986	0.204602	0.024616
chr14	106329158	106332077	2920	19	337678	TMEM121	cg08493167	0.00116288	0.236308	0.268904	0.0325959
chr14	106329158	106332077	2920	19	337678	TMEM121	cg23594345	0.00512328	0.090455	0.100902	0.0104468
chr14	106329158	106332077	2920	19	337678	TMEM121	cg01208318	0.00860111	0.0841965	0.0957408	0.0115444
chr14	106329158	106332077	2920	19	337678	TMEM121	cg07667906	0.0153642	0.321501	0.345152	0.0236507
chr14	106329158	106332077	2920	19	337678	TMEM121	cg12615852	0.00356794	0.352302	0.378548	0.0262456
chr14	106329158	106332077	2920	19	337678	TMEM121	cg03686998	0.0147875	0.0979425	0.105579	0.00763683
chr14	106329158	106332077	2920	19	337678	TMEM121	cg15310518	0.022275	0.170731	0.184155	0.0134233
chr14	106329158	106332077	2920	19	337678	TMEM121	cg10258214	0.0388152	0.111888	0.121036	0.00914739
chr14	106329158	106332077	2920	19	337678	TMEM121	cg27271698	0.0121803	0.151607	0.163374	0.0117671
chr14	106329158	106332077	2920	19	337678	TMEM121	cg09303399	0.0338798	0.0886125	0.095089	0.00647648
chr14	106329158	106332077	2920	19	337678	TMEM121	cg15635485	0.928758	0.107612	0.106005	-0.00160727
chr14	106329158	106332077	2920	19	337678	TMEM121	cg12734136	0.0138564	0.167018	0.175509	0.00849086
chr14	106329158	106332077	2920	19	337678	TMEM121	cg20502738	0.160403	0.0855723	0.0889021	0.0033298
chr14	106329158	106332077	2920	19	337678	TMEM121	cg16207944	0.00776309	0.267085	0.279911	0.0128256
chr14	106329158	106332077	2920	19	337678	TMEM121	cg19985781	0.00876484	0.149822	0.155723	0.00590152
chr14	106329158	106332077	2920	19	337678	TMEM121	cg22216217	0.0038558	0.113797	0.123506	0.00970854
chr14	106329158	106332077	2920	19	337678	TMEM121	cg18060905	0.0158196	0.599435	0.618739	0.0193035
chr17	4674194	4675292	1099	9	444	TM4SF5	cg17146917	0.0384828	0.181372	0.157677	-0.023695
chr17	4674194	4675292	1099	9	444	TM4SF5	cg01487803	0.00639392	0.36099	0.332152	-0.0288386
chr17	4674194	4675292	1099	9	444	TM4SF5	cg06928209	0.0122742	0.599612	0.56396	-0.0356517
chr17	4674194	4675292	1099	9	444	TM4SF5	cg20481442	0.00262206	0.660356	0.675219	0.0148626
chr17	4674194	4675292	1099	9	444	TM4SF5	cg08445138	0.303382	0.86053	0.862456	0.00192622
chr17	4674194	4675292	1099	9	444	TM4SF5	cg18363008	0.0265516	0.568598	0.574794	0.00619645
chr17	4674194	4675292	1099	9	444	TM4SF5	cg14216694	0.00658335	0.495691	0.504845	0.00915373
chr17	4674194	4675292	1099	9	444	TM4SF5	cg27488095	0.725347	0.781779	0.781453	-0.000325147
chr5	79438069	79438459	391	3	107093	THBS4	cg08095929	0.00462462	0.771044	0.754838	-0.0162061
chr5	79438069	79438459	391	3	107093	THBS4	cg07172701	0.0256963	0.852989	0.842965	-0.010024
chr5	79438069	79438459	391	3	107093	THBS4	cg19116601	0.00278542	0.221849	0.19849	-0.0233583
chr6	169566620	169567455	836	4	87101	THBS2	cg08428985	0.000172441	0.751789	0.716389	-0.0353999
chr6	169566620	169567455	836	4	87101	THBS2	cg15589979	0.0325246	0.797898	0.784786	-0.0131122
chr8	641466	641497	32	3	145701	TDRP	cg00251824	0.000520794	0.817187	0.787008	-0.0301795
chr8	641466	641497	32	3	145701	TDRP	cg07004744	0.00187033	0.740556	0.69746	-0.0430957
chr8	641466	641497	32	3	145701	TDRP	cg19002941	0.000587863	0.752097	0.711457	-0.04064
chr12	111078909	111079735	827	3	27353	TCTN1	cg05930612	0.0594632	0.87985	0.871783	-0.00806705
chr12	111078909	111079735	827	3	27353	TCTN1	cg03811952	0.000136002	0.297644	0.334458	0.0368143
chr12	111078909	111079735	827	3	27353	TCTN1	cg25814283	6.07212e-06	0.426259	0.459246	0.0329869
chr6	132931714	132931736	23	3	13689	TAAR2	cg15305521	0.000363728	0.575964	0.556157	-0.0198064
chr6	132931714	132931736	23	3	13689	TAAR2	cg16100392	0.0262057	0.503503	0.478829	-0.0246737
chr6	132931714	132931736	23	3	13689	TAAR2	cg10655144	0.0344725	0.185115	0.175504	-0.00961061
chr6	166615886	166615934	49	2	33803	T	cg03580198	0.00254828	0.299368	0.256953	-0.0424145
chr6	166615886	166615934	49	2	33803	T	cg20169746	0.00124458	0.303223	0.258361	-0.0448626
chr14	78119851	78120685	835	3	37152	SPTLC2	cg08152827	0.00137644	0.634209	0.598722	-0.0354874
chr14	78119851	78120685	835	3	37152	SPTLC2	cg02472379	0.000618957	0.57139	0.544352	-0.0270385
chr3	113234510	113235258	749	4	881	SPICE1	cg18753928	0.0193272	0.31327	0.346551	0.0332809
chr3	113234510	113235258	749	4	881	SPICE1	cg11625897	0.0271241	0.359824	0.381503	0.0216787
chr3	113234510	113235258	749	4	881	SPICE1	cg10517650	0.0213825	0.300543	0.33459	0.0340469
chr3	113234510	113235258	749	4	881	SPICE1	cg11125901	0.00757824	0.212123	0.239449	0.0273267
chr11	47410526	47410707	182	2	10675	SPI1	cg12452334	0.115556	0.588397	0.577887	-0.0105098
chr11	47410526	47410707	182	2	10675	SPI1	cg25480460	0.000176308	0.358418	0.325508	-0.0329096
chr13	112984478	112986978	2501	17	44905	SPACA7	cg26274564	0.00198496	0.757545	0.773034	0.0154893
chr13	112984478	112986978	2501	17	44905	SPACA7	cg14223822	0.445381	0.585205	0.590506	0.00530018
chr13	112984478	112986978	2501	17	44905	SPACA7	cg24820672	0.0203964	0.607358	0.643713	0.0363545
chr13	112984478	112986978	2501	17	44905	SPACA7	cg27260867	0.0773772	0.577404	0.595884	0.01848
chr13	112984478	112986978	2501	17	44905	SPACA7	cg10735475	0.0764884	0.278027	0.289374	0.0113471
chr13	112984478	112986978	2501	17	44905	SPACA7	cg17655970	0.0179872	0.226551	0.249947	0.0233958
chr13	112984478	112986978	2501	17	44905	SPACA7	cg12580893	0.0268016	0.270493	0.28718	0.0166867
chr13	112984478	112986978	2501	17	44905	SPACA7	cg21822583	0.0556684	0.188409	0.199995	0.0115863
chr13	112984478	112986978	2501	17	44905	SPACA7	cg19783563	0.050938	0.402279	0.420521	0.0182417
chr13	112984478	112986978	2501	17	44905	SPACA7	cg11612700	0.0492783	0.179591	0.196092	0.0165008
chr13	112984478	112986978	2501	17	44905	SPACA7	cg13988338	0.054955	0.284172	0.304247	0.0200754
chr13	112984478	112986978	2501	17	44905	SPACA7	cg03486986	0.0840368	0.293821	0.315854	0.0220324
chr13	112984478	112986978	2501	17	44905	SPACA7	cg17516572	0.28076	0.577048	0.587772	0.0107242
chr13	112984478	112986978	2501	17	44905	SPACA7	cg15627136	0.0399036	0.500926	0.51552	0.0145937
chr13	112984478	112986978	2501	17	44905	SPACA7	cg05247821	0.0621012	0.346834	0.363425	0.0165912
chr13	112984478	112986978	2501	17	44905	SPACA7	cg16288318	0.0180933	0.586362	0.614735	0.0283723
chr13	112984478	112986978	2501	17	44905	SPACA7	cg01344644	0.02173	0.724755	0.743082	0.0183269
chr13	112838152	112838970	819	6	116648	SOX1	cg19107655	0.00175125	0.644054	0.614886	-0.0291677
chr13	112838152	112838970	819	6	116648	SOX1	cg19188899	0.00775779	0.702325	0.683857	-0.0184684
chr13	112838152	112838970	819	6	116648	SOX1	cg01011530	0.0192373	0.604373	0.592139	-0.0122346
chr4	186732153	186733590	1438	12	144934	SORBS2	cg20761840	0.306671	0.863782	0.859974	-0.00380799
chr4	186732153	186733590	1438	12	144934	SORBS2	cg18037117	0.331446	0.853521	0.854854	0.00133346
chr4	186732153	186733590	1438	12	144934	SORBS2	cg04392082	0.000610313	0.383349	0.409911	0.026562
chr4	186732153	186733590	1438	12	144934	SORBS2	cg02790305	0.00211498	0.399785	0.423358	0.0235734
chr4	186732153	186733590	1438	12	144934	SORBS2	cg26785346	0.00245536	0.402493	0.421691	0.0191975
chr4	186732153	186733590	1438	12	144934	SORBS2	cg01933073	0.00109881	0.345049	0.370664	0.0256148
chr4	186732153	186733590	1438	12	144934	SORBS2	cg18342119	0.00157765	0.376736	0.400615	0.0238787
chr4	186732153	186733590	1438	12	144934	SORBS2	cg13921444	0.000190201	0.373942	0.40405	0.0301073
chr4	186732153	186733590	1438	12	144934	SORBS2	cg04348265	0.000338419	0.327965	0.355395	0.0274296
chr4	186732153	186733590	1438	12	144934	SORBS2	cg12066473	0.601151	0.821109	0.822359	0.00124986
chr4	186732153	186733590	1438	12	144934	SORBS2	cg18566313	0.02723	0.834538	0.841502	0.00696431
chr4	186732153	186733590	1438	12	144934	SORBS2	cg27262015	0.757154	0.817338	0.814266	-0.00307123
chr7	26577897	26578098	202	2	246455	SNX10	cg07741821	0.0081806	0.596092	0.620632	0.0245399
chr7	26577897	26578098	202	2	246455	SNX10	cg02451831	0.0115814	0.725746	0.74967	0.0239243
chr1	173572181	173572694	514	4	205	SLC9C2	cg25096142	0.737929	0.883072	0.884632	0.00155941
chr1	173572181	173572694	514	4	205	SLC9C2	cg17695891	0.536785	0.486584	0.487523	0.0009388
chr1	173572181	173572694	514	4	205	SLC9C2	cg16597737	0.000180954	0.240208	0.263696	0.0234886
chr1	173572181	173572694	514	4	205	SLC9C2	cg04837750	0.0175021	0.0912024	0.0964239	0.00522142
chr5	501863	502571	709	7	22230	SLC9A3	cg19301897	0.0314033	0.0742534	0.0786064	0.00435303
chr5	501863	502571	709	7	22230	SLC9A3	cg14137381	0.00953014	0.518423	0.550849	0.0324268
chr12	47219626	47220197	572	13	132	SLC38A4	cg15584813	0.0471176	0.308166	0.329836	0.0216707
chr12	47219626	47220197	572	13	132	SLC38A4	cg04053798	0.0210471	0.258476	0.286388	0.0279114
chr12	47219626	47220197	572	13	132	SLC38A4	cg11146691	0.113821	0.331408	0.363015	0.0316064
chr12	47219626	47220197	572	13	132	SLC38A4	cg17501823	0.0373699	0.195734	0.229662	0.0339286
chr12	47219626	47220197	572	13	132	SLC38A4	cg21428710	0.0883623	0.321641	0.345059	0.0234175
chr12	47219626	47220197	572	13	132	SLC38A4	cg07601320	0.194817	0.234973	0.250303	0.0153298
chr12	47219626	47220197	572	13	132	SLC38A4	cg11331445	0.0592581	0.212212	0.233218	0.0210058
chr12	47219626	47220197	572	13	132	SLC38A4	cg14671384	0.0905911	0.452814	0.473763	0.0209485
chr12	47219626	47220197	572	13	132	SLC38A4	cg18064171	0.0206357	0.546639	0.563454	0.016815
chr12	47219626	47220197	572	13	132	SLC38A4	cg07102229	0.0974959	0.452291	0.47095	0.0186595
chr12	47219626	47220197	572	13	132	SLC38A4	cg11177839	0.233902	0.717706	0.728383	0.0106768
chr12	47219626	47220197	572	13	132	SLC38A4	cg04094478	0.345021	0.761178	0.766836	0.00565771
chr12	47219626	47220197	572	13	132	SLC38A4	cg26127231	0.549582	0.900791	0.898935	-0.00185558
chr4	41983325	41983716	392	4	8968	SLC30A9	cg05124077	0.00337133	0.762675	0.776183	0.0135081
chr4	41983325	41983716	392	4	8968	SLC30A9	cg01135648	0.0312173	0.614732	0.593765	-0.0209678
chr4	41983325	41983716	392	4	8968	SLC30A9	cg18128272	0.0274595	0.80114	0.784608	-0.0165321
chr4	41983325	41983716	392	4	8968	SLC30A9	cg16000989	0.0274962	0.764261	0.749552	-0.0147094
chr3	15356739	15356881	143	3	17326	SH3BP5	cg01597905	0.668586	0.185904	0.183368	-0.00253634
chr3	15356739	15356881	143	3	17326	SH3BP5	cg18169682	0.00141258	0.593769	0.558962	-0.0348066
chr3	15356739	15356881	143	3	17326	SH3BP5	cg25084479	0.000692315	0.670838	0.635231	-0.0356078
chr2	128458240	128458845	606	11	54	SFT2D3	cg20154206	0.0352556	0.156052	0.138812	-0.0172398
chr2	128458240	128458845	606	11	54	SFT2D3	cg24925163	0.0233933	0.42998	0.409232	-0.0207479
chr2	128458240	128458845	606	11	54	SFT2D3	cg03339817	0.0190049	0.180877	0.151421	-0.0294558
chr2	128458240	128458845	606	11	54	SFT2D3	cg01489225	0.0981009	0.205493	0.186531	-0.0189623
chr2	128458240	128458845	606	11	54	SFT2D3	cg05837922	0.0257802	0.301462	0.275993	-0.0254687
chr2	128458240	128458845	606	11	54	SFT2D3	cg11206634	0.0857267	0.0521929	0.0488777	-0.0033153
chr2	128458240	128458845	606	11	54	SFT2D3	cg08726863	0.975229	0.0532441	0.0514496	-0.00179448
chr2	128458240	128458845	606	11	54	SFT2D3	cg15212453	0.0422346	0.136894	0.119715	-0.0171786
chr2	128458240	128458845	606	11	54	SFT2D3	cg14285788	0.224659	0.100801	0.0896311	-0.0111703
chr2	128458240	128458845	606	11	54	SFT2D3	cg01900048	0.0285382	0.0549104	0.0559454	0.00103502
chr2	128458240	128458845	606	11	54	SFT2D3	cg10927555	0.084926	0.0475697	0.048124	0.000554297
chr12	132132686	132133204	519	3	62737	SFSWAP	cg21702557	0.00278205	0.821104	0.881952	0.0608483
chr12	132132686	132133204	519	3	62737	SFSWAP	cg10393857	0.00390191	0.791951	0.855245	0.0632935
chr12	132132686	132133204	519	3	62737	SFSWAP	cg24680791	0.00445087	0.710429	0.753816	0.0433878
chr17	1686627	1687348	722	4	21735	SERPINF1	cg16616918	0.00238582	0.643236	0.61502	-0.0282166
chr17	1686627	1687348	722	4	21735	SERPINF1	cg09940188	0.00631685	0.482412	0.439618	-0.0427942
chr17	1686627	1687348	722	4	21735	SERPINF1	cg23679982	0.00259761	0.472742	0.423028	-0.0497143
chr18	61557687	61559642	1956	5	3726	SERPINB2	cg23582644	0.00744218	0.417439	0.397243	-0.0201959
chr18	61557687	61559642	1956	5	3726	SERPINB2	cg20875821	0.00635645	0.302475	0.278292	-0.0241829
chr22	20192371	20192887	517	4	63425	RTN4R	cg05389174	0.00752128	0.718022	0.737086	0.019064
chr22	20192371	20192887	517	4	63425	RTN4R	cg12743638	0.00983777	0.594111	0.627242	0.0331313
chr22	20192371	20192887	517	4	63425	RTN4R	cg16234730	0.0198274	0.502937	0.528887	0.0259492
chr22	20192371	20192887	517	4	63425	RTN4R	cg09471374	0.122033	0.47303	0.480769	0.00773899
chr1	44024150	44024223	74	2	27640	PTPRF	cg15620905	0.00130733	0.48657	0.509544	0.0229743
chr1	44024150	44024223	74	2	27640	PTPRF	cg07851807	0.00351936	0.402974	0.415151	0.0121765
chr3	71833530	71834524	995	10	185	PROK2	cg02751829	0.207997	0.089772	0.0903857	0.000613684
chr3	71833530	71834524	995	10	185	PROK2	cg14981807	0.0328269	0.0605355	0.063	0.00246449
chr3	71833530	71834524	995	10	185	PROK2	cg09655952	3.47191e-05	0.0691279	0.074381	0.00525313
chr3	71833530	71834524	995	10	185	PROK2	cg05515792	0.109177	0.0485225	0.0492605	0.000738006
chr3	71833530	71834524	995	10	185	PROK2	cg01025398	0.0177889	0.0708628	0.0749159	0.00405306
chr3	71833530	71834524	995	10	185	PROK2	cg15798455	0.0110347	0.0928125	0.0982064	0.00539383
chr3	71833530	71834524	995	10	185	PROK2	cg23039279	0.0315678	0.0836784	0.0857948	0.00211637
chr3	71833530	71834524	995	10	185	PROK2	cg00188450	0.102012	0.0409279	0.0383608	-0.00256717
chr3	71833530	71834524	995	10	185	PROK2	cg00620018	0.616884	0.0783517	0.0742935	-0.00405823
chr1	205818668	205820014	1347	14	96	PM20D1	cg14893161	0.0487107	0.356525	0.413336	0.056811
chr1	205818668	205820014	1347	14	96	PM20D1	cg07533224	0.0476676	0.44192	0.510939	0.0690194
chr1	205818668	205820014	1347	14	96	PM20D1	cg12898220	0.035368	0.467306	0.541373	0.0740669
chr1	205818668	205820014	1347	14	96	PM20D1	cg05841700	0.0269925	0.339061	0.403241	0.0641793
chr1	205818668	205820014	1347	14	96	PM20D1	cg11965913	0.0341828	0.28232	0.347766	0.0654464
chr1	205818668	205820014	1347	14	96	PM20D1	cg07167872	0.024044	0.379817	0.452645	0.072828
chr1	205818668	205820014	1347	14	96	PM20D1	cg24503407	0.0496781	0.406028	0.466424	0.0603969
chr3	146187109	146187962	854	8	448	PLSCR2	cg24005645	0.00207016	0.236591	0.193357	-0.0432337
chr3	146187109	146187962	854	8	448	PLSCR2	cg24092307	0.00582291	0.140892	0.123542	-0.0173501
chr3	146187109	146187962	854	8	448	PLSCR2	cg26794949	0.00550286	0.129203	0.106274	-0.0229294
chr3	146187109	146187962	854	8	448	PLSCR2	cg14056864	0.00176446	0.168711	0.140559	-0.0281522
chr3	146187109	146187962	854	8	448	PLSCR2	cg04442406	0.0202103	0.123186	0.112476	-0.0107097
chr3	146187109	146187962	854	8	448	PLSCR2	cg02128651	0.179494	0.0828788	0.0757294	-0.00714944
chr3	146187109	146187962	854	8	448	PLSCR2	cg21569635	0.118744	0.107442	0.0979532	-0.0094885
chr3	146187109	146187962	854	8	448	PLSCR2	cg20069430	0.0128765	0.817073	0.806324	-0.0107494
chr11	396686	397613	928	6	2933	PKP3	cg17840408	0.024876	0.466926	0.495003	0.0280765
chr11	396686	397613	928	6	2933	PKP3	cg25258098	0.00899141	0.441235	0.47169	0.0304551
chr11	396686	397613	928	6	2933	PKP3	cg01794156	0.0468751	0.505065	0.527189	0.0221233
chr11	396686	397613	928	6	2933	PKP3	cg05510258	0.0480487	0.483706	0.510084	0.0263783
chr11	396686	397613	928	6	2933	PKP3	cg23012519	0.0312556	0.355242	0.389949	0.0347067
chr11	396686	397613	928	6	2933	PKP3	cg18663133	0.0117177	0.907893	0.901504	-0.00638862
chr1	201236058	201236179	122	2	16461	PKP1	cg10799510	0.00681426	0.287028	0.267262	-0.0197651
chr1	201236058	201236179	122	2	16461	PKP1	cg07302580	0.00133317	0.557861	0.52368	-0.0341814
chr7	44104328	44105166	839	6	439	PGAM2	cg14219560	0.0658168	0.574744	0.588324	0.0135805
chr7	44104328	44105166	839	6	439	PGAM2	cg17459793	0.0200641	0.541583	0.560444	0.0188612
chr7	44104328	44105166	839	6	439	PGAM2	cg21448875	0.00493888	0.451856	0.468829	0.0169729
chr7	44104328	44105166	839	6	439	PGAM2	cg07075347	0.0277103	0.353084	0.379636	0.0265525
chr5	140729429	140731308	1880	14	541	PCDHGB1	cg13048822	0.421323	0.114349	0.115861	0.00151291
chr5	140729429	140731308	1880	14	541	PCDHGB1	cg03447435	0.0197457	0.063469	0.0682351	0.00476614
chr5	140729429	140731308	1880	14	541	PCDHGB1	cg17557357	0.00979269	0.0730659	0.0779937	0.0049278
chr5	140729429	140731308	1880	14	541	PCDHGB1	cg25592513	0.0288577	0.0734584	0.0777423	0.00428388
chr5	140729429	140731308	1880	14	541	PCDHGB1	cg21161927	0.0674995	0.103052	0.109018	0.0059658
chr5	140729429	140731308	1880	14	541	PCDHGB1	cg22240695	0.563047	0.149637	0.154621	0.00498383
chr5	140729429	140731308	1880	14	541	PCDHGB1	cg12375722	0.16925	0.252388	0.260186	0.0077978
chr5	140729429	140731308	1880	14	541	PCDHGB1	cg12043062	0.457443	0.213262	0.21903	0.00576789
chr5	140729429	140731308	1880	14	541	PCDHGB1	cg21073350	0.000367263	0.251583	0.270237	0.0186544
chr5	140729429	140731308	1880	14	541	PCDHGB1	cg08714996	0.0321224	0.149323	0.168986	0.0196631
chr5	140729429	140731308	1880	14	541	PCDHGB1	cg22637837	0.484179	0.567428	0.571445	0.00401685
chr5	140729429	140731308	1880	14	541	PCDHGB1	cg16574737	0.00647175	0.351708	0.379663	0.0279551
chr5	140729429	140731308	1880	14	541	PCDHGB1	cg05942150	0.00808388	0.539639	0.568282	0.0286432
chr5	140729429	140731308	1880	14	541	PCDHGB1	cg13725516	0.00176311	0.391485	0.408834	0.0173495
chr5	140717932	140719142	1211	11	2	PCDHGA2	cg11011625	0.337012	0.0604603	0.0608861	0.000425858
chr5	140717932	140719142	1211	11	2	PCDHGA2	cg14306145	0.168605	0.0683025	0.0709031	0.00260063
chr5	140717932	140719142	1211	11	2	PCDHGA2	cg18878616	0.00490141	0.0950035	0.103559	0.00855515
chr5	140717932	140719142	1211	11	2	PCDHGA2	cg04830357	0.0104798	0.189563	0.202056	0.0124928
chr5	140717932	140719142	1211	11	2	PCDHGA2	cg03617826	0.0453759	0.131633	0.138824	0.00719107
chr5	140717932	140719142	1211	11	2	PCDHGA2	cg09240286	0.0416115	0.213395	0.221965	0.00857
chr5	140717932	140719142	1211	11	2	PCDHGA2	cg23262897	0.584072	0.251282	0.253829	0.00254748
chr5	140717932	140719142	1211	11	2	PCDHGA2	cg23074932	0.0457984	0.272458	0.285518	0.0130598
chr5	140709983	140711225	1243	10	352	PCDHGA1	cg22056102	0.321604	0.121772	0.123747	0.00197437
chr5	140709983	140711225	1243	10	352	PCDHGA1	cg10599384	0.880351	0.142325	0.14265	0.0003254
chr5	140709983	140711225	1243	10	352	PCDHGA1	cg21459756	0.484903	0.180264	0.183863	0.00359876
chr5	140709983	140711225	1243	10	352	PCDHGA1	cg22184507	0.00417206	0.101061	0.10974	0.0086791
chr5	140709983	140711225	1243	10	352	PCDHGA1	cg12050576	0.226201	0.447463	0.454973	0.00750947
chr5	140709983	140711225	1243	10	352	PCDHGA1	cg26622291	0.00797213	0.363218	0.381412	0.0181943
chr5	140709983	140711225	1243	10	352	PCDHGA1	cg02312593	0.00738936	0.296586	0.314949	0.0183628
chr5	140709983	140711225	1243	10	352	PCDHGA1	cg16263180	0.0907816	0.273377	0.280157	0.00677969
chr5	140709983	140711225	1243	10	352	PCDHGA1	cg05983326	0.000337257	0.331576	0.368783	0.0372065
chr5	140709983	140711225	1243	10	352	PCDHGA1	cg00543335	0.0483489	0.78725	0.799206	0.0119568
chr17	3602004	3602036	33	2	2322	P2RX5	cg16044305	0.00319162	0.43175	0.394527	-0.0372229
chr17	3602004	3602036	33	2	2322	P2RX5	cg22166084	0.00121019	0.6805	0.629391	-0.0511084
chr13	53776259	53776396	138	2	173434	OLFM4	cg03039002	0.00170442	0.266119	0.295742	0.0296229
chr13	53776259	53776396	138	2	173434	OLFM4	cg19364021	0.0568328	0.492166	0.50057	0.00840419
chr9	135042030	135042197	168	2	4780	NTNG2	cg08108641	0.00490903	0.646951	0.665195	0.0182438
chr9	135042030	135042197	168	2	4780	NTNG2	cg09059635	0.000513314	0.472301	0.493169	0.0208672
chr5	111313321	111314119	799	5	1092	NREP	cg11123493	0.00539371	0.876298	0.866781	-0.00951724
chr5	111313321	111314119	799	5	1092	NREP	cg14368661	0.0014091	0.452972	0.417032	-0.0359394
chr5	111313321	111314119	799	5	1092	NREP	cg10893667	0.0153362	0.793129	0.777584	-0.0155449
chr5	111313321	111314119	799	5	1092	NREP	cg11841964	0.195103	0.746747	0.738674	-0.00807356
chr20	61877942	61878032	91	2	7905	NKAIN4	cg12091786	0.00404246	0.655885	0.67252	0.0166355
chr20	61877942	61878032	91	2	7905	NKAIN4	cg12649455	0.00175194	0.447398	0.475094	0.0276956
chr16	787902	788268	367	4	2917	NARFL	cg24638462	0.029852	0.345182	0.36791	0.0227283
chr16	787902	788268	367	4	2917	NARFL	cg01579052	0.0596452	0.42001	0.436566	0.0165564
chr16	787902	788268	367	4	2917	NARFL	cg06860422	0.0538244	0.573391	0.588711	0.0153206
chr16	787902	788268	367	4	2917	NARFL	cg18389601	0.0420395	0.502888	0.526847	0.0239585
chr1	1290212	1290712	501	4	3453	MXRA8	cg07284273	0.0448119	0.142109	0.124293	-0.0178156
chr1	1290212	1290712	501	4	3453	MXRA8	cg25063151	0.0688572	0.095282	0.0708614	-0.0244206
chr1	1290212	1290712	501	4	3453	MXRA8	cg19436320	0.0537596	0.146416	0.129845	-0.0165704
chr1	1290212	1290712	501	4	3453	MXRA8	cg00040588	0.0117259	0.180125	0.158088	-0.022037
chr21	42741698	42742432	735	6	8195	MX2	cg22778903	0.0473598	0.326957	0.348046	0.021089
chr21	42741698	42742432	735	6	8195	MX2	cg06102954	0.165609	0.248429	0.255575	0.00714537
chr21	42741698	42742432	735	6	8195	MX2	cg09741125	0.0281398	0.33241	0.361933	0.029523
chr21	42741698	42742432	735	6	8195	MX2	cg22901652	0.115532	0.144366	0.151873	0.00750647
chr21	42741698	42742432	735	6	8195	MX2	cg13511117	0.0309718	0.351555	0.382046	0.0304909
chr21	42741698	42742432	735	6	8195	MX2	cg21534630	0.00330176	0.779905	0.820114	0.0402098
chr14	23305548	23305957	410	6	13	MMP14	cg13094752	0.0176794	0.456986	0.441	-0.0159864
chr14	23305548	23305957	410	6	13	MMP14	cg01508380	0.0643048	0.369077	0.353316	-0.0157615
chr14	23305548	23305957	410	6	13	MMP14	cg23656957	0.00120876	0.439541	0.406359	-0.0331824
chr14	23305548	23305957	410	6	13	MMP14	cg08321366	0.145669	0.164555	0.155605	-0.00894987
chr14	23305548	23305957	410	6	13	MMP14	cg10599444	0.324365	0.131428	0.126762	-0.00466619
chr14	23305548	23305957	410	6	13	MMP14	cg05931439	0.320889	0.110642	0.104307	-0.0063359
chr3	12597714	12597738	25	3	787	MKRN2	cg08141281	0.0112706	0.388659	0.353712	-0.0349477
chr3	12597714	12597738	25	3	787	MKRN2	cg00099295	0.00149895	0.362406	0.325344	-0.0370625
chr3	12597714	12597738	25	3	787	MKRN2	cg25460066	0.0186418	0.319363	0.299406	-0.0199567
chr15	99974881	99975470	590	6	130729	MEF2A	cg18158033	0.756884	0.866129	0.867406	0.00127672
chr15	99974881	99975470	590	6	130729	MEF2A	cg01898225	0.00130631	0.666376	0.693181	0.0268053
chr15	99974881	99975470	590	6	130729	MEF2A	cg00333946	0.00163583	0.561677	0.585637	0.0239599
chr15	99974881	99975470	590	6	130729	MEF2A	cg17878151	0.000236434	0.565641	0.593222	0.0275811
chr15	99974881	99975470	590	6	130729	MEF2A	cg16059991	0.00604298	0.612134	0.635873	0.0237393
chr13	113613229	113614263	1035	8	9789	MCF2L	cg04843615	0.0090312	0.891497	0.896823	0.00532501
chr13	113613229	113614263	1035	8	9789	MCF2L	cg04081844	0.476765	0.902098	0.900065	-0.00203283
chr13	113613229	113614263	1035	8	9789	MCF2L	cg26080331	0.0934186	0.957783	0.955187	-0.00259619
chr13	113613229	113614263	1035	8	9789	MCF2L	cg25309292	0.00619871	0.732662	0.74823	0.0155676
chr13	113613229	113614263	1035	8	9789	MCF2L	cg05157360	0.00131364	0.513519	0.541966	0.0284466
chr13	113613229	113614263	1035	8	9789	MCF2L	cg07212543	0.00464031	0.732732	0.761445	0.0287126
chr13	113613229	113614263	1035	8	9789	MCF2L	cg04431186	0.115342	0.868952	0.872588	0.00363609
chr3	152016993	152017293	301	4	31314	MBNL1	cg06973724	0.100174	0.124735	0.138295	0.0135599
chr3	152016993	152017293	301	4	31314	MBNL1	cg09219813	0.0128295	0.0534559	0.0554932	0.00203737
chr3	152016993	152017293	301	4	31314	MBNL1	cg13702222	0.0208767	0.618674	0.597511	-0.0211627
chr3	152016993	152017293	301	4	31314	MBNL1	cg19078289	0.0137491	0.4287	0.406522	-0.0221779
chr3	192647753	192648198	446	2	12026	MB21D2	cg08556636	0.193786	0.82258	0.80989	-0.0126894
chr3	192647753	192648198	446	2	12026	MB21D2	cg23420470	3.73065e-07	0.23935	0.198097	-0.041253
chr4	4271375	4271819	445	2	20299	LYAR	cg14134658	0.00106879	0.572213	0.599901	0.0276879
chr4	4271375	4271819	445	2	20299	LYAR	cg02540498	0.012284	0.163664	0.179511	0.0158474
chr10	134150119	134150760	642	11	4736	LRRC27	cg09066266	0.574666	0.822967	0.825307	0.00234014
chr10	134150119	134150760	642	11	4736	LRRC27	cg04070966	0.296108	0.437221	0.440478	0.00325736
chr10	134150119	134150760	642	11	4736	LRRC27	cg09027894	0.614702	0.823238	0.819198	-0.00404018
chr10	134150119	134150760	642	11	4736	LRRC27	cg24214699	0.00302345	0.179122	0.20061	0.0214879
chr10	134150119	134150760	642	11	4736	LRRC27	cg21370255	0.00764388	0.210204	0.226842	0.0166386
chr10	134150119	134150760	642	11	4736	LRRC27	cg10530568	0.00620264	0.212996	0.229177	0.0161804
chr10	134150119	134150760	642	11	4736	LRRC27	cg22586726	0.00391925	0.216035	0.237713	0.0216785
chr10	134150119	134150760	642	11	4736	LRRC27	cg25076597	0.0227786	0.206535	0.221921	0.0153854
chr10	134150119	134150760	642	11	4736	LRRC27	cg02535060	0.0256278	0.197682	0.217191	0.0195088
chr10	134150119	134150760	642	11	4736	LRRC27	cg03330181	0.0169639	0.209151	0.227618	0.0184662
chr10	134150119	134150760	642	11	4736	LRRC27	cg05951994	0.00791311	0.276034	0.294369	0.0183352
chr12	16758692	16759645	954	18	915	LMO3	cg17736030	0.375971	0.0581112	0.0578801	-0.000231092
chr12	16758692	16759645	954	18	915	LMO3	cg12210040	0.431377	0.0597014	0.0600322	0.00033087
chr12	16758692	16759645	954	18	915	LMO3	cg00564190	0.00484524	0.433052	0.405391	-0.0276611
chr12	16758692	16759645	954	18	915	LMO3	cg09596234	0.820349	0.112011	0.108513	-0.0034976
chr12	16758692	16759645	954	18	915	LMO3	cg15686802	0.0257172	0.0679241	0.0697902	0.00186606
chr12	16758692	16759645	954	18	915	LMO3	cg19140085	0.0762735	0.060296	0.0558588	-0.00443725
chr2	30669385	30670170	786	11	345	LCLAT1	cg04618327	0.0690409	0.78827	0.797394	0.00912355
chr2	30669385	30670170	786	11	345	LCLAT1	cg12454169	0.0644061	0.273502	0.315557	0.0420556
chr2	30669385	30670170	786	11	345	LCLAT1	cg10326673	0.0290251	0.276783	0.350634	0.0738512
chr2	30669385	30670170	786	11	345	LCLAT1	cg15652532	0.034975	0.25513	0.324519	0.0693894
chr2	30669385	30670170	786	11	345	LCLAT1	cg17749961	0.0364461	0.125655	0.177117	0.0514619
chr2	30669385	30670170	786	11	345	LCLAT1	cg03795903	0.214742	0.0754172	0.0796356	0.00421842
chr2	30669385	30670170	786	11	345	LCLAT1	cg07150166	0.134815	0.0462182	0.0513247	0.0051065
chr2	30669385	30670170	786	11	345	LCLAT1	cg04351272	0.265114	0.0373304	0.0382297	0.000899277
chr2	30669385	30670170	786	11	345	LCLAT1	cg19033026	0.00132988	0.0362258	0.0402663	0.00404053
chr2	30669385	30670170	786	11	345	LCLAT1	cg10874102	0.383211	0.0587646	0.0600073	0.00124269
chr2	30669385	30670170	786	11	345	LCLAT1	cg10995359	0.950684	0.085949	0.0851429	-0.000806138
chr1	182991134	182992114	981	6	971	LAMC1	cg06304883	0.00695347	0.707398	0.677121	-0.0302774
chr1	182991134	182992114	981	6	971	LAMC1	cg15985297	0.00985659	0.710698	0.686601	-0.0240966
chr1	182991134	182992114	981	6	971	LAMC1	cg07245641	0.000785588	0.0571376	0.0598749	0.00273737
chr1	182991134	182992114	981	6	971	LAMC1	cg15522984	0.0210288	0.0428252	0.0449203	0.00209518
chr1	182991134	182992114	981	6	971	LAMC1	cg07928641	0.003464	0.0345274	0.0360415	0.0015141
chr16	19769466	19769645	180	2	40000	KNOP1	cg08797491	0.598406	0.0546629	0.0538633	-0.000799601
chr16	19769466	19769645	180	2	40000	KNOP1	cg14360799	6.88589e-05	0.300344	0.253012	-0.0473325
chr16	19777410	19778483	1074	5	48391	KNOP1	cg03615426	0.00348724	0.23934	0.145201	-0.0941397
chr16	19777410	19778483	1074	5	48391	KNOP1	cg07736657	0.0020308	0.815424	0.790359	-0.0250656
chr16	19777410	19778483	1074	5	48391	KNOP1	cg10266221	0.0110903	0.187967	0.125832	-0.0621354
chr16	19777410	19778483	1074	5	48391	KNOP1	cg23020359	0.00106374	0.842198	0.822604	-0.0195936
chr19	51411737	51411940	204	4	2155	KLK4	cg08681856	0.0211438	0.548375	0.568811	0.020436
chr19	51411737	51411940	204	4	2155	KLK4	cg03473127	0.0214293	0.478855	0.494874	0.0160195
chr19	51411737	51411940	204	4	2155	KLK4	cg11976052	0.0255103	0.648484	0.666383	0.0178991
chr19	51411737	51411940	204	4	2155	KLK4	cg27128734	0.00399716	0.71785	0.741492	0.0236417
chr2	23839710	23840555	846	6	232045	KLHL29	cg06676049	0.0225974	0.90764	0.895949	-0.0116914
chr2	23839710	23840555	846	6	232045	KLHL29	cg26109017	0.0379297	0.597413	0.580826	-0.0165873
chr2	23839710	23840555	846	6	232045	KLHL29	cg17129809	0.00295128	0.420322	0.391845	-0.0284774
chr2	23839710	23840555	846	6	232045	KLHL29	cg14377922	0.175797	0.642822	0.631894	-0.010928
chr2	23839710	23840555	846	6	232045	KLHL29	cg17419888	0.210457	0.647814	0.635139	-0.0126744
chr22	50984368	50987527	3160	16	514	KLHDC7B	cg07596065	0.171496	0.542677	0.554953	0.0122759
chr22	50984368	50987527	3160	16	514	KLHDC7B	cg20494841	0.00351155	0.580678	0.606118	0.0254409
chr22	50984368	50987527	3160	16	514	KLHDC7B	cg12557158	0.064022	0.784475	0.79894	0.0144645
chr22	50984368	50987527	3160	16	514	KLHDC7B	cg14496081	0.0694542	0.703813	0.713149	0.00933604
chr22	50984368	50987527	3160	16	514	KLHDC7B	cg22910549	0.000295148	0.674388	0.712786	0.0383975
chr22	50984368	50987527	3160	16	514	KLHDC7B	cg04177826	0.084736	0.38945	0.401374	0.0119243
chr22	50984368	50987527	3160	16	514	KLHDC7B	cg22249529	0.0303779	0.497445	0.518837	0.0213918
chr22	50984368	50987527	3160	16	514	KLHDC7B	cg07600533	0.0450674	0.538437	0.571032	0.0325949
chr22	50984368	50987527	3160	16	514	KLHDC7B	cg25665606	0.0283587	0.630277	0.657079	0.0268026
chr22	50984368	50987527	3160	16	514	KLHDC7B	cg07833467	0.000772241	0.359873	0.413699	0.0538257
chr22	50984368	50987527	3160	16	514	KLHDC7B	cg18533225	0.00117606	0.307565	0.327229	0.0196644
chr22	50984368	50987527	3160	16	514	KLHDC7B	cg03957481	0.075654	0.0447057	0.050563	0.00585727
chr22	50984368	50987527	3160	16	514	KLHDC7B	cg16443812	0.00609616	0.0958179	0.109424	0.0136065
chr22	50984368	50987527	3160	16	514	KLHDC7B	cg17174023	0.0059683	0.122514	0.133929	0.0114151
chr22	50984368	50987527	3160	16	514	KLHDC7B	cg11344005	0.341989	0.494725	0.497399	0.00267424
chr15	31689509	31689706	198	3	70550	KLF13	cg20900050	0.0211572	0.23473	0.262364	0.0276341
chr15	31689509	31689706	198	3	70550	KLF13	cg12426092	0.0150814	0.144268	0.159708	0.0154401
chr15	31689509	31689706	198	3	70550	KLF13	cg20629587	0.000749339	0.114258	0.12422	0.00996203
chr1	245673602	245673856	255	3	355442	KIF26B	cg25008504	0.0460264	0.589824	0.5759	-0.0139242
chr1	245673602	245673856	255	3	355442	KIF26B	cg03878211	0.00408225	0.468286	0.446182	-0.0221034
chr1	245673602	245673856	255	3	355442	KIF26B	cg18234115	0.000209971	0.26618	0.232819	-0.0333617
chr10	91596932	91597593	662	5	135896	KIF20B	cg09095892	0.0229291	0.14242	0.167865	0.025445
chr10	91596932	91597593	662	5	135896	KIF20B	cg22356726	0.064796	0.131409	0.149736	0.0183274
chr20	62052156	62052259	104	2	51783	KCNQ2	cg25356393	0.00194338	0.718753	0.771194	0.052441
chr20	62052156	62052259	104	2	51783	KCNQ2	cg13379325	0.000318162	0.493708	0.570113	0.0764042
chr17	21256192	21256846	655	3	22990	KCNJ12	cg17255631	0.427136	0.842865	0.840082	-0.00278374
chr17	21256192	21256846	655	3	22990	KCNJ12	cg00201375	0.000714434	0.388235	0.293836	-0.0943995
chr17	21256192	21256846	655	3	22990	KCNJ12	cg26074499	0.000507904	0.344066	0.263112	-0.080954
chr8	1897020	1897487	468	4	24790	KBTBD11	cg08586913	0.351821	0.885495	0.880945	-0.0045501
chr8	1897020	1897487	468	4	24790	KBTBD11	cg14231959	0.000310647	0.898891	0.886523	-0.0123679
chr8	1897020	1897487	468	4	24790	KBTBD11	cg22062741	0.0115061	0.552271	0.527022	-0.0252491
chr8	1897020	1897487	468	4	24790	KBTBD11	cg06704770	0.30834	0.049837	0.0502747	0.000437648
chr3	37494403	37495806	1404	6	1495	ITGA9	cg22266222	0.0150108	0.400692	0.423902	0.0232096
chr3	37494403	37495806	1404	6	1495	ITGA9	cg05057834	0.00905835	0.268379	0.284587	0.0162084
chr3	37494403	37495806	1404	6	1495	ITGA9	cg13167075	0.0147745	0.3949	0.406485	0.0115849
chr14	78023429	78023855	427	2	58449	ISM2	cg18872420	0.00171167	0.604897	0.487336	-0.117561
chr14	78023429	78023855	427	2	58449	ISM2	cg03678595	0.000417475	0.827552	0.760854	-0.0666979
chr5	1856259	1857306	1048	6	30549	IRX4	cg01181259	0.0909885	0.201865	0.20843	0.00656523
chr5	1856259	1857306	1048	6	30549	IRX4	cg12485135	0.628312	0.837163	0.841546	0.00438325
chr5	1856259	1857306	1048	6	30549	IRX4	cg01114163	0.0405135	0.667016	0.697965	0.0309485
chr5	1856259	1857306	1048	6	30549	IRX4	cg18070959	0.0129636	0.516393	0.54978	0.0333866
chr5	1856259	1857306	1048	6	30549	IRX4	cg01283332	0.0173167	0.593767	0.637224	0.0434564
chr5	1856259	1857306	1048	6	30549	IRX4	cg20790798	0.153457	0.567595	0.585669	0.0180742
chr11	614521	615732	1212	11	601	IRF7	cg23540139	0.0149821	0.691312	0.704985	0.0136735
chr11	614521	615732	1212	11	601	IRF7	cg08926253	0.0115101	0.425769	0.457879	0.0321103
chr11	614521	615732	1212	11	601	IRF7	cg22016995	0.100173	0.936483	0.943467	0.00698423
chr11	614521	615732	1212	11	601	IRF7	cg12037516	0.200182	0.883245	0.888709	0.00546417
chr10	134399880	134400440	561	5	48836	INPP5A	cg25394505	0.0354793	0.26342	0.247864	-0.0155551
chr10	134399880	134400440	561	5	48836	INPP5A	cg06760238	0.0781186	0.0654261	0.0669702	0.00154415
chr2	121269292	121269348	57	2	165601	INHBB	cg23998478	0.000961638	0.277076	0.293494	0.0164185
chr2	121269292	121269348	57	2	165601	INHBB	cg25334934	0.00325196	0.689454	0.710065	0.0206114
chr8	79710484	79711103	620	5	6964	IL7	cg15817287	0.572025	0.861605	0.859269	-0.0023367
chr8	79710484	79711103	620	5	6964	IL7	cg13896190	0.0011462	0.303284	0.332279	0.0289945
chr8	79710484	79711103	620	5	6964	IL7	cg20573931	0.00805526	0.787852	0.769758	-0.0180934
chr8	79710484	79711103	620	5	6964	IL7	cg09569196	0.141871	0.891648	0.888118	-0.00352967
chr8	79710484	79711103	620	5	6964	IL7	cg08910705	0.00150975	0.89264	0.883345	-0.00929547
chr7	23529999	23530810	812	4	20319	IGF2BP3	cg12829142	0.00408638	0.280233	0.304799	0.0245666
chr7	23529999	23530810	812	4	20319	IGF2BP3	cg09424415	0.0224085	0.357674	0.365104	0.0074296
chr7	23529999	23530810	812	4	20319	IGF2BP3	cg03841655	0.00157792	0.364767	0.394195	0.029428
chr7	23529999	23530810	812	4	20319	IGF2BP3	cg16204552	0.0131286	0.506496	0.532823	0.0263265
chr11	312518	315908	3391	21	360	IFITM1	cg05432003	0.0163481	0.677484	0.695312	0.0178276
chr11	312518	315908	3391	21	360	IFITM1	cg01886988	0.0153904	0.359453	0.375076	0.0156227
chr11	312518	315908	3391	21	360	IFITM1	cg22963452	0.322869	0.649254	0.656	0.00674621
chr11	312518	315908	3391	21	360	IFITM1	cg27032101	0.168495	0.778721	0.786899	0.00817816
chr11	312518	315908	3391	21	360	IFITM1	cg04582010	0.00416755	0.484434	0.509761	0.0253274
chr11	312518	315908	3391	21	360	IFITM1	cg09026253	0.0251963	0.713834	0.727251	0.0134169
chr11	312518	315908	3391	21	360	IFITM1	cg11694510	0.257509	0.737724	0.742486	0.0047617
chr11	312518	315908	3391	21	360	IFITM1	cg21433170	0.502837	0.520189	0.521978	0.00178916
chr11	312518	315908	3391	21	360	IFITM1	cg10552523	0.00448485	0.379398	0.401226	0.0218279
chr11	312518	315908	3391	21	360	IFITM1	cg20566897	0.000236707	0.559103	0.598048	0.0389452
chr11	312518	315908	3391	21	360	IFITM1	cg01971407	0.0216723	0.537856	0.548966	0.0111099
chr11	312518	315908	3391	21	360	IFITM1	cg21625464	0.0309275	0.10119	0.109252	0.00806144
chr11	312518	315908	3391	21	360	IFITM1	cg06632214	0.0243265	0.0720635	0.0790224	0.0069589
chr11	312518	315908	3391	21	360	IFITM1	cg14967066	0.0275432	0.127944	0.133947	0.00600394
chr11	312518	315908	3391	21	360	IFITM1	cg08235948	0.20773	0.225591	0.209557	-0.0160342
chr11	312518	315908	3391	21	360	IFITM1	cg01857012	0.151315	0.1081	0.11179	0.00368993
chr11	312518	315908	3391	21	360	IFITM1	cg23570810	0.033618	0.645466	0.669834	0.0243681
chr11	312518	315908	3391	21	360	IFITM1	cg21686213	0.00177442	0.741734	0.762921	0.0211871
chr11	312518	315908	3391	21	360	IFITM1	cg03038262	0.0669192	0.597738	0.619739	0.0220017
chr10	91173811	91174667	857	14	104	IFIT5	cg06376949	0.00151554	0.265599	0.286843	0.0212437
chr10	91173811	91174667	857	14	104	IFIT5	cg14240473	0.0876263	0.0830254	0.0758755	-0.00714999
chr10	91173811	91174667	857	14	104	IFIT5	cg24049838	0.0134509	0.0450546	0.0465483	0.00149368
chr10	91173811	91174667	857	14	104	IFIT5	cg07847944	0.132168	0.0656431	0.0662708	0.000627699
chr10	91173811	91174667	857	14	104	IFIT5	cg08944563	0.345731	0.063237	0.0634818	0.000244838
chr10	91173811	91174667	857	14	104	IFIT5	cg01290459	0.0703624	0.0539853	0.0551109	0.00112553
chr10	91173811	91174667	857	14	104	IFIT5	cg06671069	0.0984794	0.105977	0.108133	0.00215549
chr10	91173811	91174667	857	14	104	IFIT5	cg22139878	0.00416254	0.0381619	0.040506	0.00234403
chr10	91173811	91174667	857	14	104	IFIT5	cg17260426	0.0115013	0.0451205	0.045751	0.000630432
chr10	91173811	91174667	857	14	104	IFIT5	cg26094231	0.154558	0.156155	0.157425	0.00126964
chr10	91173811	91174667	857	14	104	IFIT5	cg03654430	0.564639	0.067062	0.0665511	-0.000510953
chr14	94576947	94577514	568	6	70	IFI27	cg08761339	0.0502111	0.814793	0.841785	0.026992
chr14	94576947	94577514	568	6	70	IFI27	cg16341979	0.0300917	0.766996	0.791636	0.02464
chr14	94576947	94577514	568	6	70	IFI27	cg03447547	0.0325494	0.720351	0.748997	0.0286457
chr14	94576947	94577514	568	6	70	IFI27	cg10778971	0.0222412	0.674326	0.726202	0.0518758
chr14	94576947	94577514	568	6	70	IFI27	cg08036899	0.0937176	0.842541	0.846752	0.00421108
chr14	94576947	94577514	568	6	70	IFI27	cg20161089	0.0332349	0.877396	0.88565	0.00825464
chr2	8596908	8597389	482	5	221826	ID2	cg26784300	0.00773341	0.606443	0.627931	0.0214876
chr2	8596908	8597389	482	5	221826	ID2	cg12588880	0.164002	0.472632	0.480266	0.00763405
chr2	8596908	8597389	482	5	221826	ID2	cg05204532	0.0259721	0.473672	0.488258	0.0145863
chr2	8596908	8597389	482	5	221826	ID2	cg10105712	0.0241497	0.542264	0.55325	0.0109865
chr2	8596908	8597389	482	5	221826	ID2	cg09590377	0.114599	0.33765	0.352871	0.0152212
chr11	113845487	113846017	531	7	45	HTR3A	cg00078348	0.0112524	0.54643	0.517499	-0.0289304
chr11	113845487	113846017	531	7	45	HTR3A	cg24134767	0.0504038	0.767827	0.755552	-0.0122749
chr11	113845487	113846017	531	7	45	HTR3A	cg12598837	0.168892	0.772241	0.766115	-0.00612572
chr11	113845487	113846017	531	7	45	HTR3A	cg17725605	0.00050857	0.55242	0.535476	-0.0169435
chr11	113845487	113846017	531	7	45	HTR3A	cg11365185	0.282113	0.665509	0.660423	-0.00508562
chr11	113845487	113846017	531	7	45	HTR3A	cg20621129	0.581476	0.803468	0.80131	-0.00215798
chr11	113845487	113846017	531	7	45	HTR3A	cg23764129	0.240739	0.764958	0.759621	-0.0053371
chr7	27170241	27170755	515	9	80	HOXA4	cg22997113	0.109697	0.444734	0.415127	-0.0296069
chr7	27170241	27170755	515	9	80	HOXA4	cg04317399	0.029965	0.290743	0.26229	-0.0284537
chr7	27170241	27170755	515	9	80	HOXA4	cg07317062	0.0728317	0.310936	0.28209	-0.0288459
chr7	27170241	27170755	515	9	80	HOXA4	cg19142026	0.069417	0.302754	0.268078	-0.0346766
chr7	27170241	27170755	515	9	80	HOXA4	cg11410718	0.0754259	0.322567	0.294675	-0.0278921
chr7	27170241	27170755	515	9	80	HOXA4	cg16651126	0.0203394	0.389781	0.362974	-0.0268072
chr7	27170241	27170755	515	9	80	HOXA4	cg11015251	0.137289	0.430551	0.410569	-0.0199826
chr7	27170241	27170755	515	9	80	HOXA4	cg17457637	0.0931421	0.331579	0.305677	-0.0259013
chr7	27170241	27170755	515	9	80	HOXA4	cg03724423	0.106404	0.298242	0.275605	-0.0226365
chr7	27253382	27254071	690	5	14002	HOXA13	cg06912229	0.00962549	0.450259	0.426634	-0.0236252
chr7	27253382	27254071	690	5	14002	HOXA13	cg02063817	0.00101629	0.52513	0.498183	-0.0269468
chr7	27253382	27254071	690	5	14002	HOXA13	cg05756918	0.000787687	0.786273	0.765802	-0.0204705
chr7	27253382	27254071	690	5	14002	HOXA13	cg12187687	0.00588122	0.634577	0.611952	-0.0226251
chr7	27253382	27254071	690	5	14002	HOXA13	cg21252523	0.000177795	0.528688	0.51048	-0.0182087
chr7	27231090	27232150	1061	4	6785	HOXA11	cg03906434	0.00497875	0.339428	0.310608	-0.0288202
chr7	27231090	27232150	1061	4	6785	HOXA11	cg06218338	0.00560717	0.310544	0.283863	-0.0266812
chr7	27231090	27232150	1061	4	6785	HOXA11	cg02533423	0.0884884	0.115913	0.110228	-0.00568482
chr7	27210168	27210274	107	2	3704	HOXA10	cg15293367	0.32747	0.207463	0.213185	0.00572177
chr7	27210168	27210274	107	2	3704	HOXA10	cg18134292	0.000430267	0.471634	0.502351	0.0307172
chr14	21737169	21738473	1305	12	183	HNRNPC	cg26939169	0.887856	0.0617598	0.0612001	-0.000559715
chr14	21737169	21738473	1305	12	183	HNRNPC	cg24389037	0.165015	0.0706372	0.0718908	0.0012536
chr14	21737169	21738473	1305	12	183	HNRNPC	cg14789923	0.000146624	0.0524261	0.0574418	0.00501565
chr14	21737169	21738473	1305	12	183	HNRNPC	cg10255675	0.352107	0.0329481	0.0333883	0.000440211
chr14	21737169	21738473	1305	12	183	HNRNPC	cg18079631	0.439042	0.0640943	0.0640599	-3.4477e-05
chr14	21737169	21738473	1305	12	183	HNRNPC	cg26248608	0.545832	0.0359113	0.0359385	2.71849e-05
chr14	21737169	21738473	1305	12	183	HNRNPC	cg02106430	0.212765	0.0553536	0.0558067	0.000453143
chr14	21737169	21738473	1305	12	183	HNRNPC	cg07460838	0.000514833	0.0487099	0.0512394	0.00252948
chr14	21737169	21738473	1305	12	183	HNRNPC	cg21438664	0.727173	0.0517126	0.0504507	-0.00126185
chr14	21737169	21738473	1305	12	183	HNRNPC	cg13673563	0.000575627	0.255061	0.227782	-0.0272791
chr17	1957161	1958883	1723	40	1582	HIC1	cg09633973	0.0299122	0.0720718	0.0768093	0.00473747
chr17	1957161	1958883	1723	40	1582	HIC1	cg21556389	0.0523734	0.334484	0.312618	-0.0218653
chr17	1957161	1958883	1723	40	1582	HIC1	cg00815093	0.125149	0.182089	0.157782	-0.0243069
chr17	1957161	1958883	1723	40	1582	HIC1	cg17416280	0.244507	0.0300977	0.0307805	0.000682804
chr17	1957161	1958883	1723	40	1582	HIC1	cg11144056	0.232916	0.0510048	0.0515623	0.000557509
chr17	1957161	1958883	1723	40	1582	HIC1	cg17739038	0.196084	0.0644521	0.0678292	0.0033771
chr17	1957161	1958883	1723	40	1582	HIC1	cg02151609	0.517905	0.0692046	0.0691015	-0.000103101
chr17	1957161	1958883	1723	40	1582	HIC1	cg25449542	0.168162	0.0588966	0.0619287	0.00303207
chr17	1957161	1958883	1723	40	1582	HIC1	cg10948797	0.000942172	0.0740607	0.0798328	0.0057721
chr17	1957161	1958883	1723	40	1582	HIC1	cg00592510	0.174704	0.105146	0.105738	0.00059218
chr17	1957161	1958883	1723	40	1582	HIC1	cg13915354	0.138349	0.0741425	0.0755246	0.00138216
chr17	1957161	1958883	1723	40	1582	HIC1	cg24576620	0.0552551	0.0878883	0.0897775	0.00188917
chr17	1957161	1958883	1723	40	1582	HIC1	cg22934970	0.896109	0.0834929	0.0798538	-0.00363914
chr17	1957161	1958883	1723	40	1582	HIC1	cg04962428	0.75532	0.254091	0.251667	-0.00242401
chr17	1957161	1958883	1723	40	1582	HIC1	cg13254898	0.163811	0.0851538	0.0866347	0.00148091
chr17	1957161	1958883	1723	40	1582	HIC1	cg04414274	0.0406473	0.0894687	0.0917445	0.00227573
chr17	1957161	1958883	1723	40	1582	HIC1	cg21973370	0.0891703	0.298927	0.303907	0.00498033
chr17	1957161	1958883	1723	40	1582	HIC1	cg25893992	0.072187	0.292835	0.297643	0.00480732
chr17	1957161	1958883	1723	40	1582	HIC1	cg01070985	0.100571	0.116684	0.11948	0.00279617
chr17	1957161	1958883	1723	40	1582	HIC1	cg02964474	0.106704	0.0816327	0.0835358	0.00190312
chr17	1957161	1958883	1723	40	1582	HIC1	cg10530104	0.0436633	0.0415807	0.0429438	0.00136311
chr17	1957161	1958883	1723	40	1582	HIC1	cg03244036	0.180069	0.113407	0.116136	0.00272861
chr17	1957161	1958883	1723	40	1582	HIC1	cg18051461	0.375049	0.0544215	0.0545871	0.00016567
chr17	1957161	1958883	1723	40	1582	HIC1	cg19058189	0.339149	0.24633	0.246075	-0.000255089
chr17	1957161	1958883	1723	40	1582	HIC1	cg17210604	0.0672772	0.0742089	0.0764055	0.00219658
chr17	1957161	1958883	1723	40	1582	HIC1	cg19001794	0.0370258	0.038124	0.0393762	0.00125221
chr17	1957161	1958883	1723	40	1582	HIC1	cg17171962	0.619237	0.0277929	0.0276277	-0.000165257
chr17	1957161	1958883	1723	40	1582	HIC1	cg05445638	0.0416598	0.0448702	0.0467433	0.00187311
chr17	1957161	1958883	1723	40	1582	HIC1	cg02756676	0.567868	0.0510867	0.0498372	-0.00124951
chr17	1957161	1958883	1723	40	1582	HIC1	cg22690984	0.825728	0.054234	0.0526843	-0.00154967
chr17	1957161	1958883	1723	40	1582	HIC1	cg03542428	0.0155208	0.0592034	0.0614418	0.0022384
chr17	1957161	1958883	1723	40	1582	HIC1	cg01168201	0.169121	0.0544157	0.0548315	0.000415814
chr17	1957161	1958883	1723	40	1582	HIC1	cg16011800	0.899934	0.0350951	0.0350428	-5.23296e-05
chr14	81686396	81687766	1371	15	185	GTF2A1	cg23581698	0.122742	0.0415975	0.042401	0.000803444
chr14	81686396	81687766	1371	15	185	GTF2A1	cg01948210	0.0046413	0.0360797	0.0379817	0.00190201
chr14	81686396	81687766	1371	15	185	GTF2A1	cg23203809	0.00285245	0.104995	0.118596	0.0136014
chr14	81686396	81687766	1371	15	185	GTF2A1	cg03471705	0.0037888	0.186012	0.208357	0.0223452
chr14	81686396	81687766	1371	15	185	GTF2A1	cg08043233	0.0698688	0.0694944	0.0720761	0.00258171
chr14	81686396	81687766	1371	15	185	GTF2A1	cg17817199	0.316692	0.0574867	0.0576939	0.000207203
chr14	81686396	81687766	1371	15	185	GTF2A1	cg00497730	0.961904	0.136859	0.134358	-0.00250106
chr22	24384105	24384400	296	8	31	GSTT1	cg01238044	0.177602	0.15442	0.197536	0.0431166
chr22	24384105	24384400	296	8	31	GSTT1	cg01957799	0.0941805	0.110849	0.162697	0.0518478
chr22	24384105	24384400	296	8	31	GSTT1	cg24330042	0.00626062	0.0566003	0.0688157	0.0122154
chr22	24384105	24384400	296	8	31	GSTT1	cg01744396	0.145162	0.11113	0.156072	0.0449425
chr22	24384105	24384400	296	8	31	GSTT1	cg10546252	0.0855224	0.0880484	0.12755	0.0395014
chr22	24384105	24384400	296	8	31	GSTT1	cg20064778	0.0554605	0.102518	0.152446	0.0499279
chr22	24384105	24384400	296	8	31	GSTT1	cg24238852	0.0799353	0.150594	0.207603	0.0570087
chr22	24384105	24384400	296	8	31	GSTT1	cg11478607	0.121685	0.102018	0.168626	0.0666072
chr3	71804598	71805022	425	3	1609	GPR27	cg25315031	0.0209264	0.137606	0.149911	0.0123052
chr3	71804598	71805022	425	3	1609	GPR27	cg03457142	0.0351094	0.446718	0.480799	0.0340811
chr3	71804598	71805022	425	3	1609	GPR27	cg02995710	0.0261308	0.49711	0.546274	0.0491636
chr19	33571484	33572249	766	10	81	GPATCH1	cg04177517	0.176254	0.342823	0.351906	0.00908375
chr19	33571484	33572249	766	10	81	GPATCH1	cg23437922	0.0761204	0.715585	0.704969	-0.0106158
chr19	33571484	33572249	766	10	81	GPATCH1	cg04513227	0.000233394	0.481455	0.461194	-0.0202609
chr19	33571484	33572249	766	10	81	GPATCH1	cg14340070	0.751128	0.147247	0.146442	-0.000804229
chr19	33571484	33572249	766	10	81	GPATCH1	cg09095592	0.174837	0.0567797	0.0572854	0.000505761
chr19	33571484	33572249	766	10	81	GPATCH1	cg18483976	0.0376703	0.0457147	0.0470327	0.00131802
chr19	33571484	33572249	766	10	81	GPATCH1	cg02033116	0.622173	0.0828709	0.0821298	-0.00074106
chr19	33571484	33572249	766	10	81	GPATCH1	cg25328477	0.000644881	0.0818129	0.0875293	0.00571638
chr19	33571484	33572249	766	10	81	GPATCH1	cg06370795	0.652442	0.0483527	0.0465284	-0.00182435
chr19	33571484	33572249	766	10	81	GPATCH1	cg17322444	0.140503	0.0672028	0.0689173	0.0017145
chr5	179779115	179779664	550	4	997	GFPT2	cg09068286	0.0323122	0.430536	0.442074	0.0115383
chr5	179779115	179779664	550	4	997	GFPT2	cg05904716	0.0003506	0.167001	0.187243	0.0202419
chr5	179779115	179779664	550	4	997	GFPT2	cg26523565	0.0232505	0.137553	0.144323	0.00677028
chr5	179816503	179817084	582	6	36407	GFPT2	cg19645200	0.191203	0.782556	0.788143	0.00558744
chr5	179816503	179817084	582	6	36407	GFPT2	cg02108825	0.000240007	0.577869	0.600579	0.02271
chr5	179816503	179817084	582	6	36407	GFPT2	cg00082140	0.00333442	0.404781	0.415879	0.0110987
chr5	179816503	179817084	582	6	36407	GFPT2	cg08577298	0.0702974	0.813396	0.821592	0.00819638
chr5	179816503	179817084	582	6	36407	GFPT2	cg25541708	0.00533174	0.862933	0.873368	0.0104346
chr5	179816503	179817084	582	6	36407	GFPT2	cg12918622	0.0192005	0.633434	0.643256	0.00982218
chr8	11470690	11471881	1192	7	90427	GATA4	cg12996100	0.0256972	0.508818	0.522121	0.0133025
chr8	11470690	11471881	1192	7	90427	GATA4	cg08711378	0.0884148	0.33556	0.347514	0.0119545
chr8	11470690	11471881	1192	7	90427	GATA4	cg08911368	0.0307877	0.169676	0.187754	0.0180779
chr8	11470690	11471881	1192	7	90427	GATA4	cg09817024	0.00718554	0.144519	0.165093	0.0205743
chr8	11470690	11471881	1192	7	90427	GATA4	cg07291889	0.0266914	0.727294	0.736536	0.00924192
chr8	11470690	11471881	1192	7	90427	GATA4	cg24415728	0.0232066	0.614426	0.631995	0.0175688
chr8	11470690	11471881	1192	7	90427	GATA4	cg23823894	0.0378694	0.732177	0.745314	0.0131375
chr15	27215448	27215681	234	4	864	GABRG3	cg08460080	0.00769171	0.484506	0.509743	0.0252366
chr15	27215448	27215681	234	4	864	GABRG3	cg08920810	0.10066	0.595869	0.605858	0.00998948
chr15	27215448	27215681	234	4	864	GABRG3	cg20362634	0.41467	0.785803	0.780885	-0.00491859
chr15	27215448	27215681	234	4	864	GABRG3	cg26508619	0.344218	0.902184	0.906697	0.00451298
chr12	130707179	130707559	381	5	60365	FZD10	cg03791425	0.263599	0.727591	0.735051	0.00746048
chr12	130707179	130707559	381	5	60365	FZD10	cg01016191	0.00941407	0.38608	0.412467	0.0263875
chr12	130707179	130707559	381	5	60365	FZD10	cg03897452	0.0192856	0.494049	0.511125	0.0170761
chr12	130707179	130707559	381	5	60365	FZD10	cg20736492	0.0135621	0.400237	0.422947	0.0227099
chr12	130707179	130707559	381	5	60365	FZD10	cg10220449	0.000706589	0.582644	0.621516	0.0388723
chr10	43845823	43846705	883	7	20826	FXYD4	cg16977992	0.194865	0.793567	0.795327	0.0017601
chr10	43845823	43846705	883	7	20826	FXYD4	cg10825645	0.0284092	0.455406	0.469173	0.0137673
chr10	43845823	43846705	883	7	20826	FXYD4	cg13448197	0.0186478	0.254002	0.281087	0.0270857
chr10	43845823	43846705	883	7	20826	FXYD4	cg06159404	0.00932834	0.336136	0.364842	0.0287059
chr10	43845823	43846705	883	7	20826	FXYD4	cg02174092	0.0240852	0.297964	0.327983	0.0300192
chr10	43845823	43846705	883	7	20826	FXYD4	cg03327325	0.0733864	0.311625	0.330732	0.019107
chr10	43845823	43846705	883	7	20826	FXYD4	cg00189366	0.230177	0.483613	0.487462	0.00384941
chr19	4785374	4785605	232	3	6238	FEM1A	cg14818248	0.0172485	0.215876	0.250675	0.0347984
chr19	4785374	4785605	232	3	6238	FEM1A	cg20464405	0.00620688	0.27809	0.298252	0.020162
chr19	4785374	4785605	232	3	6238	FEM1A	cg26858890	0.0986442	0.763742	0.773864	0.0101225
chr8	124194081	124195435	1355	16	3471	FAM83A	cg22232107	0.315376	0.741846	0.75583	0.0139837
chr8	124194081	124195435	1355	16	3471	FAM83A	cg25274915	0.111704	0.667522	0.68541	0.0178885
chr8	124194081	124195435	1355	16	3471	FAM83A	cg03789719	0.667497	0.566371	0.568705	0.00233386
chr8	124194081	124195435	1355	16	3471	FAM83A	cg03531754	0.103838	0.817687	0.827135	0.00944786
chr8	124194081	124195435	1355	16	3471	FAM83A	cg24833277	0.074782	0.847647	0.856943	0.00929548
chr8	124194081	124195435	1355	16	3471	FAM83A	cg08113994	0.00116708	0.0851461	0.0918145	0.00666845
chr8	124194081	124195435	1355	16	3471	FAM83A	cg15893493	0.000411221	0.0882993	0.0950867	0.00678734
chr8	124194081	124195435	1355	16	3471	FAM83A	cg15488733	0.0227291	0.127116	0.131888	0.0047721
chr8	124194081	124195435	1355	16	3471	FAM83A	cg20218614	0.0188752	0.137994	0.145702	0.00770776
chr8	124194081	124195435	1355	16	3471	FAM83A	cg15425827	0.00854044	0.144624	0.153916	0.00929219
chr8	124194081	124195435	1355	16	3471	FAM83A	cg19719535	0.00571458	0.170474	0.180664	0.0101899
chr8	124194081	124195435	1355	16	3471	FAM83A	cg23067535	0.0219094	0.651449	0.684942	0.0334936
chr8	124194081	124195435	1355	16	3471	FAM83A	cg22384356	0.0274244	0.553237	0.581602	0.0283653
chr8	124194081	124195435	1355	16	3471	FAM83A	cg10955352	0.0233979	0.629304	0.655452	0.0261484
chr8	124194081	124195435	1355	16	3471	FAM83A	cg19924352	0.0988564	0.720456	0.728305	0.00784959
chr8	124194081	124195435	1355	16	3471	FAM83A	cg04398409	0.0511587	0.794283	0.818244	0.0239605
chr9	130342105	130342290	186	2	10831	FAM129B	cg07435095	0.00132526	0.754132	0.729228	-0.024904
chr9	130342105	130342290	186	2	10831	FAM129B	cg01596674	0.00464593	0.673702	0.661201	-0.0125008
chr8	72268832	72269743	912	9	5179	EYA1	cg25700686	0.0119454	0.36126	0.331168	-0.0300914
chr8	72268832	72269743	912	9	5179	EYA1	cg15520270	0.016229	0.0991741	0.0907191	-0.00845509
chr8	72268832	72269743	912	9	5179	EYA1	cg13566125	0.00739742	0.604301	0.573306	-0.0309956
chr8	72268832	72269743	912	9	5179	EYA1	cg00243360	0.00619726	0.409478	0.375861	-0.0336165
chr8	72268832	72269743	912	9	5179	EYA1	cg06835942	0.0255831	0.56525	0.546734	-0.0185165
chr8	72268832	72269743	912	9	5179	EYA1	cg08234354	0.177259	0.646306	0.631043	-0.0152626
chr8	72268832	72269743	912	9	5179	EYA1	cg16808120	0.043889	0.601658	0.576574	-0.0250845
chr8	72268832	72269743	912	9	5179	EYA1	cg03255113	0.00706776	0.68146	0.656648	-0.0248119
chr8	72268832	72269743	912	9	5179	EYA1	cg22889398	0.0432433	0.178562	0.161496	-0.0170653
chr18	49742	49916	175	2	272	ENSG00000173213	cg04806585	0.0200946	0.576081	0.587286	0.0112051
chr18	49742	49916	175	2	272	ENSG00000173213	cg15851164	0.000190263	0.838736	0.863884	0.0251476
chr2	207474585	207474961	377	6	108347	DYTN	cg08165134	0.0186625	0.0749242	0.0777767	0.00285243
chr2	207474585	207474961	377	6	108347	DYTN	cg00134124	0.0622132	0.717522	0.70456	-0.0129614
chr2	207474585	207474961	377	6	108347	DYTN	cg16147878	0.0314076	0.714582	0.692713	-0.0218697
chr2	207474585	207474961	377	6	108347	DYTN	cg08564040	0.00996011	0.725015	0.700219	-0.0247962
chr2	207474585	207474961	377	6	108347	DYTN	cg14913993	0.0149407	0.725653	0.702953	-0.0227002
chr2	207474585	207474961	377	6	108347	DYTN	cg13959753	0.051943	0.778741	0.764533	-0.0142088
chr21	38937109	38938119	1011	4	145012	DYRK1A	cg23474190	0.136055	0.0634866	0.0562272	-0.00725943
chr21	38937109	38938119	1011	4	145012	DYRK1A	cg17731209	0.00505371	0.617766	0.578265	-0.0395018
chr21	38937109	38938119	1011	4	145012	DYRK1A	cg09456439	0.00114637	0.899304	0.888257	-0.0110469
chr21	38937109	38938119	1011	4	145012	DYRK1A	cg12773508	0.0311828	0.652103	0.618922	-0.0331813
chr12	89742886	89746108	3223	21	2551	DUSP6	cg20722088	0.00382798	0.867025	0.875835	0.00880961
chr12	89742886	89746108	3223	21	2551	DUSP6	cg13691961	0.0106675	0.734609	0.755244	0.0206344
chr12	89742886	89746108	3223	21	2551	DUSP6	cg10077746	0.0312533	0.0494322	0.0521358	0.00270363
chr12	89742886	89746108	3223	21	2551	DUSP6	cg27365701	0.0174037	0.103736	0.111751	0.00801564
chr12	89742886	89746108	3223	21	2551	DUSP6	cg00772407	0.00238028	0.055269	0.0583914	0.0031224
chr12	89742886	89746108	3223	21	2551	DUSP6	cg07239716	0.0916734	0.0569749	0.0585465	0.00157165
chr12	89742886	89746108	3223	21	2551	DUSP6	cg01814191	0.000758341	0.0641491	0.0687359	0.00458685
chr12	89742886	89746108	3223	21	2551	DUSP6	cg17740822	0.13039	0.0576404	0.0587821	0.00114175
chr12	89742886	89746108	3223	21	2551	DUSP6	cg10233654	0.573763	0.0951116	0.0953828	0.000271132
chr12	89742886	89746108	3223	21	2551	DUSP6	cg25124406	0.10931	0.04485	0.045776	0.000925988
chr12	89742886	89746108	3223	21	2551	DUSP6	cg05769889	0.469037	0.0942493	0.0901139	-0.00413535
chr12	89742886	89746108	3223	21	2551	DUSP6	cg01242903	0.153369	0.0683844	0.0691675	0.000783047
chr12	89742886	89746108	3223	21	2551	DUSP6	cg20894341	0.850509	0.101449	0.101585	0.000136287
chr12	89742886	89746108	3223	21	2551	DUSP6	cg17584323	0.305694	0.071874	0.0724825	0.00060851
chr12	89742886	89746108	3223	21	2551	DUSP6	cg04152581	0.0314898	0.0471815	0.0489955	0.00181402
chr12	89742886	89746108	3223	21	2551	DUSP6	cg20521715	0.518886	0.0536743	0.0513413	-0.002333
chr12	89742886	89746108	3223	21	2551	DUSP6	cg20412736	0.0032095	0.0282148	0.0302717	0.00205684
chr12	89742886	89746108	3223	21	2551	DUSP6	cg13844523	0.00382616	0.0596865	0.0614424	0.00175595
chr12	89742886	89746108	3223	21	2551	DUSP6	cg21860679	0.313044	0.0323906	0.0320339	-0.000356706
chr5	176935305	176936055	751	4	1178	DOK3	cg19647567	0.000710247	0.100251	0.0712444	-0.0290071
chr5	176935305	176936055	751	4	1178	DOK3	cg23950714	0.00414898	0.187992	0.14638	-0.0416116
chr5	176935305	176936055	751	4	1178	DOK3	cg15360831	0.0076362	0.285153	0.26049	-0.0246633
chr5	176935305	176936055	751	4	1178	DOK3	cg18283385	0.33709	0.0793557	0.0795822	0.000226514
chr7	157486718	157487066	349	2	357232	DNAJB6	cg18327157	0.00181975	0.288127	0.301169	0.0130418
chr7	157486718	157487066	349	2	357232	DNAJB6	cg05124021	0.00989128	0.0940334	0.121605	0.0275715
chr1	50890678	50891750	1073	7	2042	DMRTA2	cg06645033	0.11447	0.194219	0.196703	0.00248427
chr1	50890678	50891750	1073	7	2042	DMRTA2	cg12285988	0.0013877	0.13012	0.140698	0.010578
chr1	50890678	50891750	1073	7	2042	DMRTA2	cg17744293	0.774374	0.16518	0.162741	-0.00243852
chr1	50890678	50891750	1073	7	2042	DMRTA2	cg14977066	1.68056e-05	0.060585	0.0653013	0.00471632
chr1	50890678	50891750	1073	7	2042	DMRTA2	cg13941830	0.654659	0.174794	0.17176	-0.00303317
chr1	50890678	50891750	1073	7	2042	DMRTA2	cg16598600	0.150463	0.443496	0.416073	-0.0274228
chr1	50890678	50891750	1073	7	2042	DMRTA2	cg23638252	0.00532151	0.104266	0.108686	0.00442054
chr6	170596856	170598215	1360	7	2025	DLL1	cg23191576	0.0208456	0.841283	0.866874	0.0255906
chr6	170596856	170598215	1360	7	2025	DLL1	cg05228964	0.2083	0.786268	0.791758	0.00549051
chr6	170596856	170598215	1360	7	2025	DLL1	cg11519760	0.00570493	0.832887	0.867486	0.0345988
chr6	170596856	170598215	1360	7	2025	DLL1	cg15931921	0.00960952	0.581732	0.626579	0.0448473
chr6	170596856	170598215	1360	7	2025	DLL1	cg14347219	0.00133744	0.384111	0.41073	0.0266187
chr6	170596856	170598215	1360	7	2025	DLL1	cg17586256	0.112559	0.0531805	0.0549985	0.00181801
chr8	1365502	1365749	248	2	83906	DLGAP2	cg02490460	0.0384235	0.561999	0.613175	0.0511765
chr8	1365502	1365749	248	2	83906	DLGAP2	cg05041795	0.105911	0.802187	0.814586	0.0123989
chr10	530635	531584	950	12	204496	DIP2C	cg23978242	0.0402006	0.570784	0.58806	0.017276
chr10	530635	531584	950	12	204496	DIP2C	cg16977735	0.241817	0.589377	0.594575	0.00519794
chr10	530635	531584	950	12	204496	DIP2C	cg00590260	0.104287	0.570099	0.579265	0.00916605
chr10	530635	531584	950	12	204496	DIP2C	cg27421267	0.0137655	0.539293	0.569742	0.0304491
chr10	530635	531584	950	12	204496	DIP2C	cg00219169	0.0208876	0.516436	0.541922	0.0254863
chr10	530635	531584	950	12	204496	DIP2C	cg09955645	0.0531779	0.525259	0.541649	0.01639
chr10	530635	531584	950	12	204496	DIP2C	cg26116937	0.0537544	0.480451	0.495881	0.0154306
chr10	530635	531584	950	12	204496	DIP2C	cg27568360	0.106273	0.449561	0.457668	0.00810747
chr10	530635	531584	950	12	204496	DIP2C	cg06439603	0.063427	0.346503	0.355616	0.0091132
chr10	530635	531584	950	12	204496	DIP2C	cg14429526	0.0581831	0.415763	0.424943	0.00918019
chr10	530635	531584	950	12	204496	DIP2C	cg25712088	0.0534538	0.459346	0.466796	0.00745007
chr10	530635	531584	950	12	204496	DIP2C	cg20472384	0.0165961	0.55354	0.572941	0.0194008
chr1	224363449	224363575	127	2	7361	DEGS1	cg10502231	0.000247399	0.156797	0.179021	0.0222243
chr1	224363449	224363575	127	2	7361	DEGS1	cg17239057	0.20057	0.355696	0.369022	0.0133258
chr1	155007166	155007323	158	3	945	DCST1	cg08472142	0.0653566	0.772795	0.762244	-0.0105514
chr1	155007166	155007323	158	3	945	DCST1	cg21596858	0.926524	0.863171	0.86103	-0.0021414
chr1	155007166	155007323	158	3	945	DCST1	cg24348479	4.67842e-05	0.857265	0.820382	-0.0368835
chr20	36322049	36322585	537	12	91	CTNNBL1	cg26254393	0.587176	0.0575908	0.0581063	0.0005155
chr20	36322049	36322585	537	12	91	CTNNBL1	cg01120811	0.828714	0.11081	0.109258	-0.00155184
chr20	36322049	36322585	537	12	91	CTNNBL1	cg13774308	0.556498	0.0446135	0.0449761	0.000362648
chr20	36322049	36322585	537	12	91	CTNNBL1	cg24508395	0.943983	0.0890054	0.0871286	-0.00187673
chr20	36322049	36322585	537	12	91	CTNNBL1	cg08697280	0.223284	0.115168	0.115981	0.000812316
chr20	36322049	36322585	537	12	91	CTNNBL1	cg01925094	0.879481	0.0698725	0.0685047	-0.00136778
chr20	36322049	36322585	537	12	91	CTNNBL1	cg02374680	0.0674477	0.110373	0.101344	-0.00902815
chr20	36322049	36322585	537	12	91	CTNNBL1	cg01448341	0.333963	0.0552205	0.0540278	-0.00119263
chr20	36322049	36322585	537	12	91	CTNNBL1	cg01820262	0.121859	0.0284571	0.0295872	0.00113004
chr20	36322049	36322585	537	12	91	CTNNBL1	cg06425727	2.24321e-06	0.0464961	0.0497975	0.00330138
chr8	19459672	19460443	772	8	52	CSGALNACT1	cg15232539	0.0407349	0.170034	0.144242	-0.0257921
chr8	19459672	19460443	772	8	52	CSGALNACT1	cg17470251	0.0213806	0.52481	0.492356	-0.0324539
chr8	19459672	19460443	772	8	52	CSGALNACT1	cg05800416	0.195449	0.703106	0.693828	-0.00927752
chr8	19459672	19460443	772	8	52	CSGALNACT1	cg06386478	0.00629368	0.53478	0.497675	-0.0371052
chr8	19459672	19460443	772	8	52	CSGALNACT1	cg19895047	0.0353508	0.649955	0.631665	-0.01829
chr8	19459672	19460443	772	8	52	CSGALNACT1	cg26286961	0.0872159	0.665723	0.651475	-0.014248
chr8	19459672	19460443	772	8	52	CSGALNACT1	cg04066265	0.0716175	0.738339	0.723381	-0.0149583
chr15	83315615	83316962	1348	15	439	CPEB1	cg03340215	0.00435536	0.335746	0.358211	0.022465
chr15	83315615	83316962	1348	15	439	CPEB1	cg07386898	0.0099931	0.279503	0.292774	0.0132708
chr15	83315615	83316962	1348	15	439	CPEB1	cg04140663	0.163258	0.219308	0.222872	0.00356385
chr15	83315615	83316962	1348	15	439	CPEB1	cg27578811	0.000755877	0.11661	0.132361	0.0157513
chr15	83315615	83316962	1348	15	439	CPEB1	cg23827695	0.186054	0.205871	0.195639	-0.010233
chr15	83315615	83316962	1348	15	439	CPEB1	cg21090796	0.0297822	0.0381114	0.0405765	0.00246511
chr15	83315615	83316962	1348	15	439	CPEB1	cg08690482	0.7498	0.0890444	0.0874642	-0.00158026
chr15	83315615	83316962	1348	15	439	CPEB1	cg07799043	0.0132271	0.102382	0.105381	0.00299946
chr15	83315615	83316962	1348	15	439	CPEB1	cg16043144	0.446581	0.0954935	0.0951056	-0.000387861
chr16	85845811	85846184	374	3	12699	COX4I1	cg06521653	0.0878212	0.463273	0.47317	0.00989722
chr16	85845811	85846184	374	3	12699	COX4I1	cg09735146	0.123142	0.371092	0.379694	0.00860221
chr16	85845811	85846184	374	3	12699	COX4I1	cg06911613	0.0060095	0.578676	0.600906	0.0222302
chr11	123132211	123132564	354	5	66399	CLMP	cg03269694	0.00118796	0.48529	0.4562	-0.0290896
chr11	123132211	123132564	354	5	66399	CLMP	cg26088759	0.000105212	0.246962	0.207136	-0.0398261
chr11	123132211	123132564	354	5	66399	CLMP	cg13864107	0.00349803	0.0822103	0.0719741	-0.0102362
chr11	123132211	123132564	354	5	66399	CLMP	cg13993909	0.162768	0.152874	0.145948	-0.00692593
chr11	123132211	123132564	354	5	66399	CLMP	cg10833685	0.00189546	0.579894	0.556427	-0.0234676
chr19	14693699	14694004	306	3	83	CLEC17A	cg17701035	0.000414112	0.634721	0.611217	-0.023504
chr19	14693699	14694004	306	3	83	CLEC17A	cg17934790	0.874595	0.0855666	0.0832397	-0.00232688
chr19	14693699	14694004	306	3	83	CLEC17A	cg06650344	0.0233322	0.188993	0.178639	-0.0103542
chr18	11850121	11850907	787	5	881	CHMP1B	cg02618039	0.0248036	0.257108	0.268208	0.0110994
chr18	11850121	11850907	787	5	881	CHMP1B	cg16299091	0.00149443	0.275059	0.292261	0.0172015
chr18	11850121	11850907	787	5	881	CHMP1B	cg02755938	0.00192319	0.315281	0.334314	0.0190328
chr18	11850121	11850907	787	5	881	CHMP1B	cg18848419	0.00155275	0.302033	0.323207	0.0211745
chr18	34854722	34854936	215	2	291171	CELF4	cg05649108	0.0679651	0.160167	0.180997	0.02083
chr18	34854722	34854936	215	2	291171	CELF4	cg11760198	0.00239119	0.294432	0.306015	0.0115824
chr1	151693838	151694582	745	12	4920	CELF3	cg27530629	0.0727954	0.051155	0.0473739	-0.00378104
chr1	151693838	151694582	745	12	4920	CELF3	cg13636536	0.0819105	0.162953	0.149415	-0.0135386
chr1	151693838	151694582	745	12	4920	CELF3	cg00673661	0.642521	0.078398	0.0736302	-0.00476785
chr1	151693838	151694582	745	12	4920	CELF3	cg24907527	0.000812614	0.0332914	0.036679	0.00338763
chr1	151693838	151694582	745	12	4920	CELF3	cg22790257	0.00685315	0.0352092	0.0378088	0.00259955
chr1	151693838	151694582	745	12	4920	CELF3	cg06100368	0.0559702	0.0487918	0.0501815	0.00138966
chr1	151693838	151694582	745	12	4920	CELF3	cg11690979	0.367868	0.074567	0.0749258	0.000358769
chr1	151693838	151694582	745	12	4920	CELF3	cg01609658	0.00346577	0.258572	0.176699	-0.0818736
chr22	17955976	17955981	6	2	648	CECR2	cg03335938	0.00339043	0.572957	0.533129	-0.0398285
chr22	17955976	17955981	6	2	648	CECR2	cg19243398	0.0239359	0.434907	0.409983	-0.0249239
chr11	2889602	2891495	1894	39	16562	CDKN1C	cg12198813	0.0217241	0.133455	0.141186	0.00773081
chr11	2889602	2891495	1894	39	16562	CDKN1C	cg25203481	0.994274	0.118291	0.112369	-0.00592222
chr11	2889602	2891495	1894	39	16562	CDKN1C	cg01530101	0.192781	0.0659031	0.068197	0.00229394
chr11	2889602	2891495	1894	39	16562	CDKN1C	cg05029822	0.103167	0.0911835	0.0945325	0.00334905
chr11	2889602	2891495	1894	39	16562	CDKN1C	cg24696183	0.036485	0.649164	0.671487	0.0223224
chr11	2889602	2891495	1894	39	16562	CDKN1C	cg09998591	0.0280291	0.544706	0.554443	0.00973715
chr11	2889602	2891495	1894	39	16562	CDKN1C	cg10503232	0.0271627	0.70658	0.72164	0.01506
chr16	65635643	65636127	485	5	479784	CDH11	cg19420069	0.042203	0.504126	0.467846	-0.0362796
chr16	65635643	65636127	485	5	479784	CDH11	cg11387709	0.00962548	0.629938	0.588376	-0.0415611
chr20	23067489	23067771	283	4	653	CD93	cg10087664	0.000527675	0.491355	0.463378	-0.027977
chr20	23067489	23067771	283	4	653	CD93	cg15309910	0.166287	0.0769062	0.0732689	-0.00363737
chr20	23067489	23067771	283	4	653	CD93	cg12037947	0.737656	0.152808	0.152699	-0.000108474
chr20	23067489	23067771	283	4	653	CD93	cg12873119	0.195908	0.088136	0.0799104	-0.00822551
chr1	167408509	167409198	690	8	78921	CD247	cg21161394	0.967028	0.0479638	0.0454791	-0.00248473
chr1	167408509	167409198	690	8	78921	CD247	cg02648847	0.0796558	0.0650334	0.0671566	0.00212321
chr1	167408509	167409198	690	8	78921	CD247	cg12446199	0.128227	0.0526174	0.0542656	0.00164819
chr1	167408509	167409198	690	8	78921	CD247	cg06900257	0.0140833	0.117231	0.125624	0.0083926
chr1	167408509	167409198	690	8	78921	CD247	cg12184421	0.000569506	0.569063	0.603499	0.0344365
chr1	167408509	167409198	690	8	78921	CD247	cg11958495	0.00214075	0.423947	0.439916	0.0159691
chr12	2031262	2031417	156	2	3338	CACNA2D4	cg02103262	0.0209581	0.678247	0.72181	0.0435631
chr12	2031262	2031417	156	2	3338	CACNA2D4	cg08762603	0.0228515	0.672151	0.710395	0.038244
chr16	66877873	66878426	554	7	132	CA7	cg11258532	0.153915	0.834904	0.837606	0.00270244
chr16	66877873	66878426	554	7	132	CA7	cg03218323	0.00084623	0.624029	0.65925	0.0352213
chr16	66877873	66878426	554	7	132	CA7	cg15855900	0.000178135	0.396383	0.443227	0.0468442
chr16	66877873	66878426	554	7	132	CA7	cg07497911	0.423913	0.0673984	0.0681689	0.00077056
chr16	66877873	66878426	554	7	132	CA7	cg25231437	0.102524	0.0666985	0.0688005	0.00210205
chr16	66877873	66878426	554	7	132	CA7	cg12938978	0.188584	0.180633	0.17426	-0.00637244
chr6	168197177	168198163	987	9	131	C6orf123	cg16001811	0.0101674	0.0975136	0.107775	0.0102617
chr6	168197177	168198163	987	9	131	C6orf123	cg23121394	0.0538144	0.0455738	0.0506963	0.00512252
chr6	168197177	168198163	987	9	131	C6orf123	cg23775883	0.0347242	0.124573	0.146262	0.0216887
chr6	168197177	168198163	987	9	131	C6orf123	cg06889339	0.0669628	0.157354	0.162223	0.00486934
chr6	168197177	168198163	987	9	131	C6orf123	cg00228390	0.002351	0.0467964	0.0528926	0.00609618
chr6	168197177	168198163	987	9	131	C6orf123	cg23192346	0.122384	0.16147	0.167459	0.00598883
chr6	168197177	168198163	987	9	131	C6orf123	cg04972046	0.0160323	0.215631	0.22682	0.0111891
chr6	168197177	168198163	987	9	131	C6orf123	cg09125623	0.512456	0.809143	0.810295	0.0011518
chr11	2308362	2309109	748	5	14407	C11orf21	cg03162779	0.00946645	0.111101	0.0934784	-0.0176229
chr11	2308362	2309109	748	5	14407	C11orf21	cg16059978	0.0738714	0.138546	0.125717	-0.0128292
chr11	2308362	2309109	748	5	14407	C11orf21	cg11821865	0.00688167	0.145314	0.125845	-0.0194682
chr11	2308362	2309109	748	5	14407	C11orf21	cg10042645	0.00175892	0.589674	0.556323	-0.0333503
chr10	77871618	77872288	671	7	329434	C10orf11	cg08481464	0.00338506	0.692196	0.659512	-0.0326844
chr10	77871618	77872288	671	7	329434	C10orf11	cg25830307	0.000986831	0.849988	0.827174	-0.0228138
chr10	77871618	77872288	671	7	329434	C10orf11	cg21056220	0.155948	0.893653	0.888991	-0.00466237
chr10	77871618	77872288	671	7	329434	C10orf11	cg10658779	0.0422825	0.805888	0.789714	-0.0161738
chr1	222927646	222927856	211	2	41856	BROX	cg24576672	0.000314173	0.871514	0.862161	-0.00935332
chr1	222927646	222927856	211	2	41856	BROX	cg13378649	0.000683737	0.1454	0.120837	-0.0245637
chr14	101035818	101036834	1017	9	1919	BEGAIN	cg13673514	0.00830708	0.354731	0.372127	0.017396
chr14	101035818	101036834	1017	9	1919	BEGAIN	cg01710649	0.24553	0.490191	0.496641	0.00645008
chr14	101035818	101036834	1017	9	1919	BEGAIN	cg26279372	0.0519709	0.565569	0.576895	0.0113267
chr14	101035818	101036834	1017	9	1919	BEGAIN	cg13521842	0.0116188	0.319929	0.336703	0.0167737
chr14	101035818	101036834	1017	9	1919	BEGAIN	cg07787187	0.0169988	0.420122	0.433248	0.0131259
chr14	101035818	101036834	1017	9	1919	BEGAIN	cg09429753	0.0552465	0.552493	0.56778	0.0152873
chr14	101035818	101036834	1017	9	1919	BEGAIN	cg21193577	0.00649667	0.444448	0.46447	0.0200223
chr14	101035818	101036834	1017	9	1919	BEGAIN	cg05730092	0.449328	0.69119	0.696226	0.00503538
chr16	84377774	84377912	139	2	24290	ATP2C2	cg27432516	0.00141691	0.700823	0.671435	-0.0293875
chr16	84377774	84377912	139	2	24290	ATP2C2	cg08907799	0.00180638	0.545065	0.506586	-0.0384795
chr3	193272561	193273057	497	7	102	ATP13A4	cg05820087	0.0155375	0.896526	0.904805	0.00827817
chr3	193272561	193273057	497	7	102	ATP13A4	cg09216823	0.0392688	0.769214	0.794525	0.0253102
chr3	193272561	193273057	497	7	102	ATP13A4	cg23159337	0.00300469	0.398167	0.437395	0.0392275
chr3	193272561	193273057	497	7	102	ATP13A4	cg05946535	0.00990513	0.530975	0.565544	0.0345687
chr3	193272561	193273057	497	7	102	ATP13A4	cg04444415	0.0552516	0.654625	0.6751	0.0204749
chr3	193272561	193273057	497	7	102	ATP13A4	cg09148657	0.418246	0.849958	0.853332	0.00337411
chr3	193272561	193273057	497	7	102	ATP13A4	cg06301673	0.440196	0.883262	0.882378	-0.000883721
chr7	150705358	150706355	998	6	15729	ATG9B	cg07643980	0.0825369	0.0917577	0.0935224	0.0017647
chr7	150705358	150706355	998	6	15729	ATG9B	cg20498962	0.00345844	0.468676	0.49113	0.0224548
chr7	150705358	150706355	998	6	15729	ATG9B	cg10501602	0.00630198	0.39759	0.415835	0.0182455
chr7	150705358	150706355	998	6	15729	ATG9B	cg00700487	0.0254902	0.559813	0.572389	0.0125752
chr7	150705358	150706355	998	6	15729	ATG9B	cg07841866	0.0342216	0.858476	0.86781	0.0093342
chr7	150705358	150706355	998	6	15729	ATG9B	cg24032393	0.196194	0.754079	0.761879	0.0078002
chr14	104551481	104552397	917	12	77	ASPG	cg26400597	0.942619	0.399091	0.395488	-0.00360334
chr14	104551481	104552397	917	12	77	ASPG	cg13519829	0.834796	0.519299	0.517956	-0.00134303
chr14	104551481	104552397	917	12	77	ASPG	cg26195482	0.650112	0.364051	0.365274	0.00122226
chr14	104551481	104552397	917	12	77	ASPG	cg25307074	0.0445861	0.0845902	0.0747084	-0.00988175
chr14	104551481	104552397	917	12	77	ASPG	cg00685291	0.00400109	0.152284	0.132869	-0.0194151
chr14	104551481	104552397	917	12	77	ASPG	cg15797223	0.0339133	0.417631	0.380204	-0.0374265
chr14	104551481	104552397	917	12	77	ASPG	cg03809622	0.00145848	0.161725	0.138823	-0.0229017
chr14	104551481	104552397	917	12	77	ASPG	cg23794278	0.00351233	0.266275	0.238539	-0.0277358
chr14	104551481	104552397	917	12	77	ASPG	cg07150062	0.000823914	0.122976	0.0960015	-0.0269749
chr14	104551481	104552397	917	12	77	ASPG	cg10761315	0.00197997	0.115629	0.0912534	-0.0243758
chr14	104551481	104552397	917	12	77	ASPG	cg20965743	0.144973	0.185041	0.163238	-0.0218031
chr14	104551481	104552397	917	12	77	ASPG	cg05321225	0.333516	0.50475	0.49418	-0.0105701
chr13	111837177	111838017	841	3	69973	ARHGEF7	cg15148093	0.00571233	0.176708	0.187102	0.0103941
chr13	111837177	111838017	841	3	69973	ARHGEF7	cg09129334	0.000260784	0.580824	0.625901	0.045077
chr13	111837177	111838017	841	3	69973	ARHGEF7	cg26794160	0.0408909	0.560071	0.566814	0.00674371
chr11	77314723	77314957	235	2	14160	AQP11	cg25895907	0.186725	0.853881	0.843075	-0.0108059
chr11	77314723	77314957	235	2	14160	AQP11	cg24456632	6.70597e-05	0.294163	0.31514	0.0209764
chr16	28503005	28503842	838	14	2546	APOBR	cg22659426	0.064731	0.0471224	0.0476793	0.000556892
chr16	28503005	28503842	838	14	2546	APOBR	cg21494141	0.882732	0.0931895	0.091913	-0.00127658
chr16	28503005	28503842	838	14	2546	APOBR	cg06538998	0.636433	0.0636536	0.061482	-0.00217157
chr16	28503005	28503842	838	14	2546	APOBR	cg17953693	0.0821282	0.0413254	0.0421677	0.000842276
chr16	28503005	28503842	838	14	2546	APOBR	cg24361607	0.12917	0.0438533	0.0443951	0.000541768
chr16	28503005	28503842	838	14	2546	APOBR	cg27513331	0.101379	0.0587206	0.0595078	0.00078721
chr16	28503005	28503842	838	14	2546	APOBR	cg06530118	0.255156	0.0392767	0.0393388	6.20497e-05
chr16	28503005	28503842	838	14	2546	APOBR	cg09359817	0.0199088	0.0719768	0.0745302	0.00255347
chr16	28503005	28503842	838	14	2546	APOBR	cg01087645	0.378594	0.028059	0.028289	0.000230014
chr16	28503005	28503842	838	14	2546	APOBR	cg02359899	0.0393029	0.0948642	0.0992393	0.00437506
chr16	28503005	28503842	838	14	2546	APOBR	cg15505423	6.65467e-05	0.0431482	0.0463658	0.00321761
chr16	28503005	28503842	838	14	2546	APOBR	cg12663223	0.00532427	0.0475624	0.0498957	0.00233332
chr16	28503005	28503842	838	14	2546	APOBR	cg18083346	0.000207205	0.413544	0.441375	0.0278306
chr5	43037123	43037666	544	7	5877	ANXA2R	cg10994149	0.0110384	0.79054	0.771155	-0.0193849
chr5	43037123	43037666	544	7	5877	ANXA2R	cg04268624	0.00545709	0.75692	0.730883	-0.0260375
chr5	43037123	43037666	544	7	5877	ANXA2R	cg01817364	0.00297542	0.827949	0.804196	-0.0237533
chr5	43037123	43037666	544	7	5877	ANXA2R	cg24177393	0.00960138	0.714774	0.694741	-0.0200326
chr5	43037123	43037666	544	7	5877	ANXA2R	cg23810282	0.00330789	0.729699	0.701599	-0.0280995
chr5	43037123	43037666	544	7	5877	ANXA2R	cg04038455	0.00392848	0.784043	0.755983	-0.0280594
chr5	43037123	43037666	544	7	5877	ANXA2R	cg16639692	0.085664	0.794281	0.778957	-0.0153234
chr8	6418978	6421171	2194	14	855	ANGPT2	cg24195359	0.00808513	0.749918	0.775139	0.0252208
chr8	6418978	6421171	2194	14	855	ANGPT2	cg20490392	0.0207504	0.553757	0.580385	0.0266278
chr8	6418978	6421171	2194	14	855	ANGPT2	cg25350011	0.0150619	0.535444	0.560542	0.0250973
chr8	6418978	6421171	2194	14	855	ANGPT2	cg04017131	0.0558638	0.453209	0.474407	0.0211978
chr8	6418978	6421171	2194	14	855	ANGPT2	cg09641202	0.0140069	0.241658	0.266738	0.0250796
chr8	6418978	6421171	2194	14	855	ANGPT2	cg02548132	0.00836554	0.837024	0.859592	0.0225681
chr8	6418978	6421171	2194	14	855	ANGPT2	cg24670715	0.00538927	0.658856	0.680361	0.0215045
chr8	6418978	6421171	2194	14	855	ANGPT2	cg02402368	0.0113899	0.519981	0.540655	0.0206739
chr8	6418978	6421171	2194	14	855	ANGPT2	cg03631656	0.00733836	0.532995	0.547574	0.0145792
chr8	6418978	6421171	2194	14	855	ANGPT2	cg13548314	0.0236628	0.727679	0.746539	0.0188602
chr8	6418978	6421171	2194	14	855	ANGPT2	cg10395101	0.0167542	0.353843	0.364596	0.0107534
chr8	6418978	6421171	2194	14	855	ANGPT2	cg11176053	0.236605	0.260271	0.258342	-0.00192886
chr8	6418978	6421171	2194	14	855	ANGPT2	cg24519108	0.106734	0.319229	0.32525	0.00602063
chr8	6418978	6421171	2194	14	855	ANGPT2	cg01556846	0.213703	0.206751	0.209128	0.00237659
chr2	233216361	233217079	719	3	26524	ALPP	cg21054919	0.06582	0.414855	0.431022	0.0161673
chr2	233216361	233217079	719	3	26524	ALPP	cg19183395	0.00619939	0.373282	0.413805	0.0405233
chr2	233216361	233217079	719	3	26524	ALPP	cg25298319	0.00593869	0.353703	0.392549	0.0388461
chr10	4868328	4868398	71	6	83	AKR1E2	cg19165274	0.023326	0.194236	0.221428	0.0271925
chr10	4868328	4868398	71	6	83	AKR1E2	cg20282550	0.0408821	0.150053	0.173062	0.023009
chr10	4868328	4868398	71	6	83	AKR1E2	cg19392551	0.0292532	0.208513	0.227283	0.0187699
chr10	4868328	4868398	71	6	83	AKR1E2	cg13218425	0.114448	0.117731	0.126875	0.00914346
chr10	4868328	4868398	71	6	83	AKR1E2	cg00700969	0.0234594	0.128442	0.140808	0.0123657
chr10	4868328	4868398	71	6	83	AKR1E2	cg12255897	0.0565549	0.109711	0.12289	0.0131788
chr12	58131681	58132733	1053	8	178	AGAP2	cg14795572	0.828207	0.769324	0.767364	-0.00196
chr12	58131681	58132733	1053	8	178	AGAP2	cg03996001	0.00740765	0.766297	0.782878	0.0165811
chr12	58131681	58132733	1053	8	178	AGAP2	cg22507723	0.00449562	0.820537	0.836288	0.015751
chr12	58131681	58132733	1053	8	178	AGAP2	cg12253175	0.0372902	0.681186	0.694002	0.0128153
chr12	58131681	58132733	1053	8	178	AGAP2	cg09596958	0.191097	0.668492	0.673636	0.00514484
chr12	58131681	58132733	1053	8	178	AGAP2	cg17921464	0.0628506	0.612999	0.623222	0.0102225
chr1	154578512	154580796	2285	14	1028	ADAR	cg21525780	0.0292213	0.886015	0.879664	-0.00635098
chr1	154578512	154580796	2285	14	1028	ADAR	cg04268125	0.00998983	0.555234	0.593876	0.0386417
chr1	154578512	154580796	2285	14	1028	ADAR	cg03386675	0.00835141	0.164382	0.192253	0.0278709
chr1	154578512	154580796	2285	14	1028	ADAR	cg06716655	0.00273734	0.179115	0.21602	0.0369052
chr1	154578512	154580796	2285	14	1028	ADAR	cg04992282	0.254093	0.130847	0.135446	0.0045989
chr1	120438925	120439522	598	9	106	ADAM30	cg22774211	0.0912717	0.690855	0.675466	-0.0153884
chr1	120438925	120439522	598	9	106	ADAM30	cg16166968	0.0487553	0.693527	0.671185	-0.0223422
chr1	120438925	120439522	598	9	106	ADAM30	cg26470868	0.109803	0.735105	0.720188	-0.0149172
chr1	120438925	120439522	598	9	106	ADAM30	cg26842454	0.102171	0.741309	0.726239	-0.0150706
chr1	120438925	120439522	598	9	106	ADAM30	cg19605263	0.0102796	0.826386	0.796387	-0.0299993
chr1	120438925	120439522	598	9	106	ADAM30	cg10446745	0.0131068	0.572895	0.558162	-0.0147334
chr1	120438925	120439522	598	9	106	ADAM30	cg26933147	0.0379406	0.895003	0.890578	-0.00442541
chr1	120438925	120439522	598	9	106	ADAM30	cg04117480	0.897057	0.893501	0.894968	0.00146718
chr17	79128827	79129078	252	5	10864	AATK	cg04472133	0.541607	0.8614	0.86011	-0.00128972
chr17	79128827	79129078	252	5	10864	AATK	cg26783127	0.00647482	0.145921	0.123209	-0.0227121
chr17	79128827	79129078	252	5	10864	AATK	cg16732654	0.0608226	0.129378	0.116733	-0.0126454
chr17	79128827	79129078	252	5	10864	AATK	cg23334433	0.0194684	0.173995	0.15181	-0.022185
chr17	79128827	79129078	252	5	10864	AATK	cg13618516	0.050512	0.397732	0.374019	-0.0237127
